# Supplementary material for: Chromatin accessibility dynamics and a hierarchical transcriptional regulatory network for shoot apex cold stress in Eucalyptus grandis
Source: For Res (Fayettev). 2026 Apr 13;6:e012. doi: 10.48130/forres-0026-0011 (PMC13195434; doi:10.48130/forres-0026-0011)
Supplement: Supplementary file 1 — Supplementary data to this article can be found online. [file FR-2026-6-0011-S1.zip]

Archive with 12 entries (12 files):
- 10.48130_forres-0026-0011-Suppl-FigureS1.pdf
- 10.48130_forres-0026-0011-Suppl-FigureS2.pdf
- 10.48130_forres-0026-0011-Suppl-FigureS3.pdf
- 10.48130_forres-0026-0011-Suppl-FigureS4.pdf
- 10.48130_forres-0026-0011-Suppl-FigureS5.pdf
- 10.48130_forres-0026-0011-Suppl-FigureS6.pdf
- 10.48130_forres-0026-0011-Suppl-TableS1.xlsx
- 10.48130_forres-0026-0011-Suppl-TableS2.xlsx
- 10.48130_forres-0026-0011-Suppl-TableS3.xlsx
- 10.48130_forres-0026-0011-Suppl-TableS4.xlsx
- 10.48130_forres-0026-0011-Suppl-TableS5.xlsx
- 10.48130_forres-0026-0011-Suppl-TableS6.xlsx
