# Supplementary material for: Chromatin accessibility dynamics and a hierarchical transcriptional regulatory network for shoot apex cold stress in Eucalyptus grandis
Source: For Res (Fayettev). 2026 Apr 13;6:e012. doi: 10.48130/forres-0026-0011 (PMC13195434; doi:10.48130/forres-0026-0011)
Supplement: Supplementary file 1 — Supplementary data to this article can be found online. [file FR-2026-6-0011-S1.zip › 10.48130_forres-0026-0011-Suppl-TableS1.xlsx]

## Sheet: library
Supplemental Table S1. Primers and synthetic motifs used in this study.
Primers/motifs (5'-3')	Sequences(5'-3')	Notes
AACATTGG	AACATTGGcgtaAACATTGGtaatAACATTGGccgcAACATTGGctcgAACATTGGtgtaAACATTGGgtgcAACATTGGgttcAACATTGGtgctgcaagacccttcctctatataaggaagttcatttcatttggagagga	Synthetic motif
TTCATATATG	TTCATATATGcgtaTTCATATATGtaatTTCATATATGccgcTTCATATATGctcgTTCATATATGtgtaTTCATATATGgtgcTTCATATATGgttcTTCATATATGtgctgcaagacccttcctctatataaggaagttcatttcatttggagagga	Synthetic motif
TACAAACCAAAT	TACAAACCAAATcgtaTACAAACCAAATtaatTACAAACCAAATccgcTACAAACCAAATctcgTACAAACCAAATtgtaTACAAACCAAATgtgcTACAAACCAAATgttcTACAAACCAAATtgctgcaagacccttcctctatataaggaagttcatttcatttggagagga	Synthetic motif
TTTCAGAG	TTTCAGAGcgtaTTTCAGAGtaatTTTCAGAGccgcTTTCAGAGctcgTTTCAGAGtgtaTTTCAGAGgtgcTTTCAGAGgttcTTTCAGAGtgctgcaagacccttcctctatataaggaagttcatttcatttggagagga	Synthetic motif
mini35S	GCGGATGTACTCCCCTTCCATACTTCGCTTGTCCGCGCCACGCATCTTGTACGCCGCCCTCTCTACTCgcaagacccttcctctatataaggaagttcatttcatttggagagga	Synthetic motif
35S	TGAGACTTTTCAACAAAGGGTAATTTCGGGAAACCTCCTCGGATTCCATTGCCCAGCTATCTGTCACTTCATCGAAAGGACAGTAGAAAAGGAAGGTGGCTCCTACAAATGCCATCATTGCGATAAAGGAAAGGCTATCATTCAAGATGCCTCTGCCGACAGTGGTCCCAAAGATGGACCCCCACCCACGAGGAGCATCGTGGAAAAAGAAGACGTTCCAACCACGTCTTCAAAGCAAGTGGATTGATGTGACATCTCCACTGACGTAAGGGATGACGCACAATCCCACTATCCTTCGCAAGACCCTTCCTCTATATAAGGAAGTTCATTTCATTTGGAGAGGACA	Synthetic motif
AACATTGG_F	GTCGACGGTATCGATAAGCTTAACATTGGCGTAAAC	cloning motif into pGreenII 0800-LUC
AACATTGG_R	GCTGCAGGAATTCGATATCTCCTCTCCAAATG	cloning motif into pGreenII 0801-LUC
TTCATATATG_F	GTCGACGGTATCGATAAGCTTTTCATATATGCG	cloning motif into pGreenII 0802-LUC
TTCATATATG_R	GGCTGCAGGAATTCGATATCTCCTCTCCAAATG	cloning motif into pGreenII 0803-LUC
TACAAACCAAAT_F	GTCGACGGTATCGATAAGCTTTACAAACCAAATCGTATAC	cloning motif into pGreenII 0804-LUC
TACAAACCAAAT_R	CTGCAGGAATTCGATATCTCCTCTCCAAATG	cloning motif into pGreenII 0805-LUC
TTTCAGAG_F	GTCGACGGTATCGATAAGCTTTTTCAGAGCGTATTTC	cloning motif into pGreenII 0806-LUC
TTTCAGAG_R	GGCTGCAGGAATTCGATATCTCCTCTCCAAATG	cloning motif into pGreenII 0807-LUC
LOC104449076 CBF4_F	GTCGACGGTATCGATAAGCTTGAAAATGAGATCCTCGCCAAGA	cloning promoter into pGreenII 0800-LUC
LOC104449076 CBF4_R	GGGCTGCAGGAATTCGATATCACGCAGAAAAGCCAGCGTC	cloning promoter into pGreenII 0800-LUC
LOC120293628 AGL42_F	ATCTCGAGGCGCGCCGGATCCATGGTGAGGGGGAAGACGC	cloning CDS into HBT-Flag
LOC120293628 AGL42_R	GTCCTTGTAGTCAGAAGGCCTTCTTTTCGGTGGCCCTATAAAC	cloning CDS into HBT-Flag
LOC104442219 AGL42_F	ATCTCGAGGCGCGCCGGATCCATGGTGAGAGGGAAGACCCTG	cloning CDS into HBT-Flag
LOC104442219 AGL42_R	GTCCTTGTAGTCAGAAGGCCTATTCTGAAACGGCAGGCGC	cloning CDS into HBT-Flag

## Sheet: LUC
Supplemental Table S2. Sequence information for Dual-Luciferase Reporter Assay
Supplemental Table S2.1 Used for verifying motif expression
motif (5'-3')
AACATTGG	AACATTGGcgtaAACATTGGtaatAACATTGGccgcAACATTGGctcgAACATTGGtgtaAACATTGGgtgcAACATTGGgttcAACATTGGtgctgcaagacccttcctctatataaggaagttcatttcatttggagagga
TTCATATATG	TTCATATATGcgtaTTCATATATGtaatTTCATATATGccgcTTCATATATGctcgTTCATATATGtgtaTTCATATATGgtgcTTCATATATGgttcTTCATATATGtgctgcaagacccttcctctatataaggaagttcatttcatttggagagga
TACAAACCAAAT	TACAAACCAAATcgtaTACAAACCAAATtaatTACAAACCAAATccgcTACAAACCAAATctcgTACAAACCAAATtgtaTACAAACCAAATgtgcTACAAACCAAATgttcTACAAACCAAATtgctgcaagacccttcctctatataaggaagttcatttcatttggagagga
TTTCAGAG	TTTCAGAGcgtaTTTCAGAGtaatTTTCAGAGccgcTTTCAGAGctcgTTTCAGAGtgtaTTTCAGAGgtgcTTTCAGAGgttcTTTCAGAGtgctgcaagacccttcctctatataaggaagttcatttcatttggagagga
mini35S	GCGGATGTACTCCCCTTCCATACTTCGCTTGTCCGCGCCACGCATCTTGTACGCCGCCCTCTCTACTCgcaagacccttcctctatataaggaagttcatttcatttggagagga
35S	TGAGACTTTTCAACAAAGGGTAATTTCGGGAAACCTCCTCGGATTCCATTGCCCAGCTATCTGTCACTTCATCGAAAGGACAGTAGAAAAGGAAGGTGGCTCCTACAAATGCCATCATTGCGATAAAGGAAAGGCTATCATTCAAGATGCCTCTGCCGACAGTGGTCCCAAAGATGGACCCCCACCCACGAGGAGCATCGTGGAAAAAGAAGACGTTCCAACCACGTCTTCAAAGCAAGTGGATTGATGTGACATCTCCACTGACGTAAGGGATGACGCACAATCCCACTATCCTTCGCAAGACCCTTCCTCTATATAAGGAAGTTCATTTCATTTGGAGAGGACA
vector（pGreenII 0800-LUC）
Primers	Sequences(5'-3')
AACATTGG_F	GTCGACGGTATCGATAAGCTTAACATTGGCGTAAAC
AACATTGG_R	GCTGCAGGAATTCGATATCTCCTCTCCAAATG
TTCATATATG_F	GTCGACGGTATCGATAAGCTTTTCATATATGCG
TTCATATATG_R	GGCTGCAGGAATTCGATATCTCCTCTCCAAATG
TACAAACCAAAT_F	GTCGACGGTATCGATAAGCTTTACAAACCAAATCGTATAC
TACAAACCAAAT_R	CTGCAGGAATTCGATATCTCCTCTCCAAATG
TTTCAGAG_F	GTCGACGGTATCGATAAGCTTTTTCAGAGCGTATTTC
TTTCAGAG_R	GGCTGCAGGAATTCGATATCTCCTCTCCAAATG
Supplemental Table S2.2 Used for co-transformation of protoplasts
vector（pGreenII 0800-LUC）
Primers	Sequences(5'-3')
LOC104449076 CBF4_F	GTCGACGGTATCGATAAGCTTGAAAATGAGATCCTCGCCAAGA
LOC104449076 CBF4_R	GGGCTGCAGGAATTCGATATCACGCAGAAAAGCCAGCGTC
vector（pHBT-Flag）
Primers	Sequences(5'-3')
LOC120293628 AGL42_F	ATCTCGAGGCGCGCCGGATCCATGGTGAGGGGGAAGACGC
LOC120293628 AGL42_R	GTCCTTGTAGTCAGAAGGCCTTCTTTTCGGTGGCCCTATAAAC
LOC104442219 AGL42_F	ATCTCGAGGCGCGCCGGATCCATGGTGAGAGGGAAGACCCTG
LOC104442219 AGL42_R	GTCCTTGTAGTCAGAAGGCCTATTCTGAAACGGCAGGCGC
