# Supplementary material for: Chromatin accessibility dynamics and a hierarchical transcriptional regulatory network for shoot apex cold stress in Eucalyptus grandis
Source: For Res (Fayettev). 2026 Apr 13;6:e012. doi: 10.48130/forres-0026-0011 (PMC13195434; doi:10.48130/forres-0026-0011)
Supplement: Supplementary file 1 — Supplementary data to this article can be found online. [file FR-2026-6-0011-S1.zip › 10.48130_forres-0026-0011-Suppl-TableS2.xlsx]

## Sheet: Description
Table S2 Gene Ontology enrichment of differentially accessible regions (dACRs) or differentially expressed genes (DEGs) -associated genes compared with 0 h
sheet1: genes with differential accessibility region
sheet2: genes with differential expression

## Sheet: ATAC-seq dACR genes vs 0h
Gene Ontology enrichment of differentially accessible regions (dACRs)-associated genes compared with 0 h
Comparison	ID	Description	GeneRatio	BgRatio	RichFactor	FoldEnrichment	zScore	pvalue	p.adjust	qvalue	geneID	Count
0.5h vs 0h	GO:0001932	regulation of protein phosphorylation	5/73	113/11376	0.0442478	6.89538	5.06133	0.00077654	0.125956	0.106228	LOC104455372/LOC104430636/LOC104432304/LOC104454203/LOC104441618	5
0.5h vs 0h	GO:0007017	microtubule-based process	6/73	176/11376	0.0340909	5.31258	4.63366	0.000909182	0.125956	0.106228	LOC104441744/LOC104454203/LOC104441197/LOC104418175/LOC104418639/LOC104415140	6
0.5h vs 0h	GO:0042325	regulation of phosphorylation	5/73	125/11376	0.04	6.23342	4.72809	0.00122266	0.125956	0.106228	LOC104455372/LOC104430636/LOC104432304/LOC104454203/LOC104441618	5
0.5h vs 0h	GO:0010200	response to chitin	6/73	209/11376	0.0287081	4.47375	4.07327	0.00218982	0.125956	0.106228	LOC104432725/LOC104421119/LOC104438090/LOC104449613/LOC104437598/LOC104439453	6
0.5h vs 0h	GO:0019220	regulation of phosphate metabolic process	5/73	151/11376	0.0331126	5.16012	4.13563	0.00280511	0.125956	0.106228	LOC104455372/LOC104430636/LOC104432304/LOC104454203/LOC104441618	5
0.5h vs 0h	GO:0051174	regulation of phosphorus metabolic process	5/73	151/11376	0.0331126	5.16012	4.13563	0.00280511	0.125956	0.106228	LOC104455372/LOC104430636/LOC104432304/LOC104454203/LOC104441618	5
0.5h vs 0h	GO:0045859	regulation of protein kinase activity	4/73	94/11376	0.0425532	6.6313	4.40575	0.00307961	0.125956	0.106228	LOC104455372/LOC104430636/LOC104432304/LOC104441618	4
0.5h vs 0h	GO:0043549	regulation of kinase activity	4/73	99/11376	0.040404	6.29639	4.25345	0.00371137	0.125956	0.106228	LOC104455372/LOC104430636/LOC104432304/LOC104441618	4
0.5h vs 0h	GO:0009742	brassinosteroid mediated signaling pathway	3/73	53/11376	0.0566038	8.82088	4.5862	0.00471946	0.125956	0.106228	LOC104418261/LOC104456832/LOC104435657	3
0.5h vs 0h	GO:0000226	microtubule cytoskeleton organization	4/73	107/11376	0.0373832	5.82563	4.03036	0.0048964	0.125956	0.106228	LOC104454203/LOC104441197/LOC104418175/LOC104415140	4
0.5h vs 0h	GO:0071367	cellular response to brassinosteroid stimulus	3/73	55/11376	0.0545455	8.50012	4.48072	0.00523729	0.125956	0.106228	LOC104418261/LOC104456832/LOC104435657	3
0.5h vs 0h	GO:0010192	mucilage biosynthetic process	2/73	18/11376	0.111111	17.3151	5.56691	0.00581471	0.125956	0.106228	LOC104415269/LOC104418175	2
0.5h vs 0h	GO:0043401	steroid hormone mediated signaling pathway	3/73	59/11376	0.0508475	7.92384	4.28497	0.00637235	0.125956	0.106228	LOC104418261/LOC104456832/LOC104435657	3
0.5h vs 0h	GO:0001895	retina homeostasis	1/73	1/11376	1	155.836	12.4433	0.00641702	0.125956	0.106228	LOC104418639	1
0.5h vs 0h	GO:0031016	pancreas development	1/73	1/11376	1	155.836	12.4433	0.00641702	0.125956	0.106228	LOC104418639	1
0.5h vs 0h	GO:0032873	negative regulation of stress-activated MAPK cascade	1/73	1/11376	1	155.836	12.4433	0.00641702	0.125956	0.106228	LOC104454203	1
0.5h vs 0h	GO:0035469	determination of pancreatic left/right asymmetry	1/73	1/11376	1	155.836	12.4433	0.00641702	0.125956	0.106228	LOC104418639	1
0.5h vs 0h	GO:0045494	photoreceptor cell maintenance	1/73	1/11376	1	155.836	12.4433	0.00641702	0.125956	0.106228	LOC104418639	1
0.5h vs 0h	GO:0046329	negative regulation of JNK cascade	1/73	1/11376	1	155.836	12.4433	0.00641702	0.125956	0.106228	LOC104454203	1
0.5h vs 0h	GO:0048496	maintenance of animal organ identity	1/73	1/11376	1	155.836	12.4433	0.00641702	0.125956	0.106228	LOC104418639	1
0.5h vs 0h	GO:0051125	regulation of actin nucleation	1/73	1/11376	1	155.836	12.4433	0.00641702	0.125956	0.106228	LOC104440900	1
0.5h vs 0h	GO:0051127	positive regulation of actin nucleation	1/73	1/11376	1	155.836	12.4433	0.00641702	0.125956	0.106228	LOC104440900	1
0.5h vs 0h	GO:0060965	negative regulation of gene silencing by miRNA	1/73	1/11376	1	155.836	12.4433	0.00641702	0.125956	0.106228	LOC104454203	1
0.5h vs 0h	GO:0060967	negative regulation of gene silencing by RNA	1/73	1/11376	1	155.836	12.4433	0.00641702	0.125956	0.106228	LOC104454203	1
0.5h vs 0h	GO:0060993	kidney morphogenesis	1/73	1/11376	1	155.836	12.4433	0.00641702	0.125956	0.106228	LOC104418639	1
0.5h vs 0h	GO:0070303	negative regulation of stress-activated protein kinase signaling cascade	1/73	1/11376	1	155.836	12.4433	0.00641702	0.125956	0.106228	LOC104454203	1
0.5h vs 0h	GO:0071907	determination of digestive tract left/right asymmetry	1/73	1/11376	1	155.836	12.4433	0.00641702	0.125956	0.106228	LOC104418639	1
0.5h vs 0h	GO:0071908	determination of intestine left/right asymmetry	1/73	1/11376	1	155.836	12.4433	0.00641702	0.125956	0.106228	LOC104418639	1
0.5h vs 0h	GO:0071909	determination of stomach left/right asymmetry	1/73	1/11376	1	155.836	12.4433	0.00641702	0.125956	0.106228	LOC104418639	1
0.5h vs 0h	GO:0071910	determination of liver left/right asymmetry	1/73	1/11376	1	155.836	12.4433	0.00641702	0.125956	0.106228	LOC104418639	1
0.5h vs 0h	GO:0072189	ureter development	1/73	1/11376	1	155.836	12.4433	0.00641702	0.125956	0.106228	LOC104418639	1
0.5h vs 0h	GO:0072361	obsolete regulation of glycolytic process by regulation of transcription from RNA polymerase II promoter	1/73	1/11376	1	155.836	12.4433	0.00641702	0.125956	0.106228	LOC104454203	1
0.5h vs 0h	GO:0072362	obsolete regulation of glycolytic process by negative regulation of transcription from RNA polymerase II promoter	1/73	1/11376	1	155.836	12.4433	0.00641702	0.125956	0.106228	LOC104454203	1
0.5h vs 0h	GO:0072367	obsolete regulation of lipid transport by regulation of transcription from RNA polymerase II promoter	1/73	1/11376	1	155.836	12.4433	0.00641702	0.125956	0.106228	LOC104454203	1
0.5h vs 0h	GO:0072368	obsolete regulation of lipid transport by negative regulation of transcription from RNA polymerase II promoter	1/73	1/11376	1	155.836	12.4433	0.00641702	0.125956	0.106228	LOC104454203	1
0.5h vs 0h	GO:0090178	regulation of establishment of planar polarity involved in neural tube closure	1/73	1/11376	1	155.836	12.4433	0.00641702	0.125956	0.106228	LOC104418639	1
0.5h vs 0h	GO:0098679	obsolete regulation of carbohydrate catabolic process by regulation of transcription from RNA polymerase II promoter	1/73	1/11376	1	155.836	12.4433	0.00641702	0.125956	0.106228	LOC104454203	1
0.5h vs 0h	GO:1900402	obsolete regulation of carbohydrate metabolic process by regulation of transcription from RNA polymerase II promoter	1/73	1/11376	1	155.836	12.4433	0.00641702	0.125956	0.106228	LOC104454203	1
0.5h vs 0h	GO:1903799	negative regulation of production of miRNAs involved in gene silencing by miRNA	1/73	1/11376	1	155.836	12.4433	0.00641702	0.125956	0.106228	LOC104454203	1
0.5h vs 0h	GO:1905276	regulation of epithelial tube formation	1/73	1/11376	1	155.836	12.4433	0.00641702	0.125956	0.106228	LOC104418639	1
0.5h vs 0h	GO:2000167	regulation of planar cell polarity pathway involved in neural tube closure	1/73	1/11376	1	155.836	12.4433	0.00641702	0.125956	0.106228	LOC104418639	1
0.5h vs 0h	GO:2000191	regulation of fatty acid transport	1/73	1/11376	1	155.836	12.4433	0.00641702	0.125956	0.106228	LOC104454203	1
0.5h vs 0h	GO:0071383	cellular response to steroid hormone stimulus	3/73	60/11376	0.05	7.79178	4.2389	0.00667721	0.125956	0.106228	LOC104418261/LOC104456832/LOC104435657	3
0.5h vs 0h	GO:0071900	regulation of protein serine/threonine kinase activity	3/73	60/11376	0.05	7.79178	4.2389	0.00667721	0.125956	0.106228	LOC104455372/LOC104430636/LOC104432304	3
0.5h vs 0h	GO:0048545	response to steroid hormone	3/73	61/11376	0.0491803	7.66405	4.19388	0.00699062	0.128938	0.108743	LOC104418261/LOC104456832/LOC104435657	3
0.5h vs 0h	GO:0051338	regulation of transferase activity	4/73	124/11376	0.0322581	5.02696	3.62337	0.00820531	0.147123	0.124079	LOC104455372/LOC104430636/LOC104432304/LOC104441618	4
0.5h vs 0h	GO:0007018	microtubule-based movement	3/73	65/11376	0.0461538	7.19241	4.02352	0.00833104	0.147123	0.124079	LOC104441744/LOC104418639/LOC104415140	3
0.5h vs 0h	GO:0045860	positive regulation of protein kinase activity	3/73	67/11376	0.0447761	6.97771	3.94367	0.00905404	0.153892	0.129788	LOC104430636/LOC104432304/LOC104441618	3
0.5h vs 0h	GO:0001933	negative regulation of protein phosphorylation	2/73	23/11376	0.0869565	13.5509	4.842	0.0094184	0.153892	0.129788	LOC104455372/LOC104454203	2
0.5h vs 0h	GO:0050790	regulation of catalytic activity	7/73	371/11376	0.0188679	2.94029	3.05351	0.00952852	0.153892	0.129788	LOC104455372/LOC104436818/LOC104430636/LOC104432304/LOC104441618/LOC104456739/LOC104449638	7
0.5h vs 0h	GO:0031399	regulation of protein modification process	5/73	206/11376	0.0242718	3.78242	3.23869	0.0102955	0.153892	0.129788	LOC104455372/LOC104430636/LOC104432304/LOC104454203/LOC104441618	5
0.5h vs 0h	GO:1901698	response to nitrogen compound	8/73	472/11376	0.0169492	2.64128	2.92686	0.0104648	0.153892	0.129788	LOC104415952/LOC104432725/LOC104421119/LOC104441891/LOC104438090/LOC104449613/LOC104437598/LOC104439453	8
0.5h vs 0h	GO:0033674	positive regulation of kinase activity	3/73	71/11376	0.0422535	6.5846	3.79338	0.0106075	0.153892	0.129788	LOC104430636/LOC104432304/LOC104441618	3
0.5h vs 0h	GO:0000079	regulation of cyclin-dependent protein serine/threonine kinase activity	2/73	25/11376	0.08	12.4668	4.61251	0.0110762	0.153892	0.129788	LOC104455372/LOC104432304	2
0.5h vs 0h	GO:0010191	mucilage metabolic process	2/73	25/11376	0.08	12.4668	4.61251	0.0110762	0.153892	0.129788	LOC104415269/LOC104418175	2
0.5h vs 0h	GO:0042326	negative regulation of phosphorylation	2/73	25/11376	0.08	12.4668	4.61251	0.0110762	0.153892	0.129788	LOC104455372/LOC104454203	2
0.5h vs 0h	GO:1904029	regulation of cyclin-dependent protein kinase activity	2/73	25/11376	0.08	12.4668	4.61251	0.0110762	0.153892	0.129788	LOC104455372/LOC104432304	2
0.5h vs 0h	GO:0001934	positive regulation of protein phosphorylation	3/73	76/11376	0.0394737	6.15141	3.62104	0.0127539	0.153892	0.129788	LOC104430636/LOC104432304/LOC104441618	3
0.5h vs 0h	GO:0001889	liver development	1/73	2/11376	0.5	77.9178	8.7423	0.0127934	0.153892	0.129788	LOC104418639	1
0.5h vs 0h	GO:0003341	cilium movement	1/73	2/11376	0.5	77.9178	8.7423	0.0127934	0.153892	0.129788	LOC104418639	1
0.5h vs 0h	GO:0003351	epithelial cilium movement involved in extracellular fluid movement	1/73	2/11376	0.5	77.9178	8.7423	0.0127934	0.153892	0.129788	LOC104418639	1
0.5h vs 0h	GO:0010342	endosperm cellularization	1/73	2/11376	0.5	77.9178	8.7423	0.0127934	0.153892	0.129788	LOC104441197	1
0.5h vs 0h	GO:0032368	regulation of lipid transport	1/73	2/11376	0.5	77.9178	8.7423	0.0127934	0.153892	0.129788	LOC104454203	1
0.5h vs 0h	GO:0032890	regulation of organic acid transport	1/73	2/11376	0.5	77.9178	8.7423	0.0127934	0.153892	0.129788	LOC104454203	1
0.5h vs 0h	GO:0060026	convergent extension	1/73	2/11376	0.5	77.9178	8.7423	0.0127934	0.153892	0.129788	LOC104418639	1
0.5h vs 0h	GO:0060027	convergent extension involved in gastrulation	1/73	2/11376	0.5	77.9178	8.7423	0.0127934	0.153892	0.129788	LOC104418639	1
0.5h vs 0h	GO:0060287	epithelial cilium movement involved in determination of left/right asymmetry	1/73	2/11376	0.5	77.9178	8.7423	0.0127934	0.153892	0.129788	LOC104418639	1
0.5h vs 0h	GO:0090058	metaxylem development	1/73	2/11376	0.5	77.9178	8.7423	0.0127934	0.153892	0.129788	LOC104415140	1
0.5h vs 0h	GO:2000095	regulation of Wnt signaling pathway, planar cell polarity pathway	1/73	2/11376	0.5	77.9178	8.7423	0.0127934	0.153892	0.129788	LOC104418639	1
0.5h vs 0h	GO:0009741	response to brassinosteroid	4/73	143/11376	0.027972	4.35904	3.24844	0.0133418	0.158196	0.133418	LOC104418261/LOC104456832/LOC104435657/LOC104456739	4
0.5h vs 0h	GO:0009620	response to fungus	7/73	400/11376	0.0175	2.72712	2.826	0.0139982	0.163641	0.13801	LOC104445233/LOC104430636/LOC104456739/LOC104421119/LOC104428216/LOC104437598/LOC104439453	7
0.5h vs 0h	GO:0042327	positive regulation of phosphorylation	3/73	80/11376	0.0375	5.84384	3.49391	0.0146374	0.168737	0.142308	LOC104430636/LOC104432304/LOC104441618	3
0.5h vs 0h	GO:0010562	positive regulation of phosphorus metabolic process	3/73	81/11376	0.037037	5.77169	3.46347	0.0151316	0.169719	0.143137	LOC104430636/LOC104432304/LOC104441618	3
0.5h vs 0h	GO:0045937	positive regulation of phosphate metabolic process	3/73	81/11376	0.037037	5.77169	3.46347	0.0151316	0.169719	0.143137	LOC104430636/LOC104432304/LOC104441618	3
0.5h vs 0h	GO:0010089	xylem development	2/73	31/11376	0.0645161	10.0539	4.05653	0.0167489	0.182499	0.153915	LOC104450564/LOC104415140	2
0.5h vs 0h	GO:0051347	positive regulation of transferase activity	3/73	87/11376	0.0344828	5.37364	3.29091	0.0182941	0.182499	0.153915	LOC104430636/LOC104432304/LOC104441618	3
0.5h vs 0h	GO:0010214	seed coat development	2/73	33/11376	0.0606061	9.44458	3.90401	0.0188623	0.182499	0.153915	LOC104415269/LOC104418175	2
0.5h vs 0h	GO:0001947	heart looping	1/73	3/11376	0.333333	51.9452	7.09197	0.0191295	0.182499	0.153915	LOC104418639	1
0.5h vs 0h	GO:0003143	embryonic heart tube morphogenesis	1/73	3/11376	0.333333	51.9452	7.09197	0.0191295	0.182499	0.153915	LOC104418639	1
0.5h vs 0h	GO:0007019	microtubule depolymerization	1/73	3/11376	0.333333	51.9452	7.09197	0.0191295	0.182499	0.153915	LOC104415140	1
0.5h vs 0h	GO:0010270	photosystem II oxygen evolving complex assembly	1/73	3/11376	0.333333	51.9452	7.09197	0.0191295	0.182499	0.153915	LOC104456794	1
0.5h vs 0h	GO:0035050	embryonic heart tube development	1/73	3/11376	0.333333	51.9452	7.09197	0.0191295	0.182499	0.153915	LOC104418639	1
0.5h vs 0h	GO:0061008	hepaticobiliary system development	1/73	3/11376	0.333333	51.9452	7.09197	0.0191295	0.182499	0.153915	LOC104418639	1
0.5h vs 0h	GO:0061371	determination of heart left/right asymmetry	1/73	3/11376	0.333333	51.9452	7.09197	0.0191295	0.182499	0.153915	LOC104418639	1
0.5h vs 0h	GO:0072321	chaperone-mediated protein transport	1/73	3/11376	0.333333	51.9452	7.09197	0.0191295	0.182499	0.153915	LOC104436554	1
0.5h vs 0h	GO:1903798	regulation of production of miRNAs involved in gene silencing by miRNA	1/73	3/11376	0.333333	51.9452	7.09197	0.0191295	0.182499	0.153915	LOC104454203	1
0.5h vs 0h	GO:1905952	regulation of lipid localization	1/73	3/11376	0.333333	51.9452	7.09197	0.0191295	0.182499	0.153915	LOC104454203	1
0.5h vs 0h	GO:2000031	regulation of salicylic acid mediated signaling pathway	2/73	36/11376	0.0555556	8.65753	3.69806	0.0222305	0.1914	0.161422	LOC104430636/LOC104421119	2
0.5h vs 0h	GO:0010087	phloem or xylem histogenesis	3/73	94/11376	0.0319149	4.97348	3.10872	0.0224142	0.1914	0.161422	LOC104453636/LOC104450564/LOC104415140	3
0.5h vs 0h	GO:0043408	regulation of MAPK cascade	2/73	37/11376	0.0540541	8.42355	3.63467	0.0234045	0.1914	0.161422	LOC104430636/LOC104454203	2
0.5h vs 0h	GO:0045995	regulation of embryonic development	2/73	37/11376	0.0540541	8.42355	3.63467	0.0234045	0.1914	0.161422	LOC104448414/LOC104418639	2
0.5h vs 0h	GO:0006110	regulation of glycolytic process	1/73	4/11376	0.25	38.9589	6.10191	0.0254254	0.1914	0.161422	LOC104454203	1
0.5h vs 0h	GO:0006121	mitochondrial electron transport, succinate to ubiquinone	1/73	4/11376	0.25	38.9589	6.10191	0.0254254	0.1914	0.161422	LOC104423370	1
0.5h vs 0h	GO:0007368	determination of left/right symmetry	1/73	4/11376	0.25	38.9589	6.10191	0.0254254	0.1914	0.161422	LOC104418639	1
0.5h vs 0h	GO:0030323	respiratory tube development	1/73	4/11376	0.25	38.9589	6.10191	0.0254254	0.1914	0.161422	LOC104418639	1
0.5h vs 0h	GO:0030324	lung development	1/73	4/11376	0.25	38.9589	6.10191	0.0254254	0.1914	0.161422	LOC104418639	1
0.5h vs 0h	GO:0030808	regulation of nucleotide biosynthetic process	1/73	4/11376	0.25	38.9589	6.10191	0.0254254	0.1914	0.161422	LOC104454203	1
0.5h vs 0h	GO:0030811	regulation of nucleotide catabolic process	1/73	4/11376	0.25	38.9589	6.10191	0.0254254	0.1914	0.161422	LOC104454203	1
0.5h vs 0h	GO:0043470	regulation of carbohydrate catabolic process	1/73	4/11376	0.25	38.9589	6.10191	0.0254254	0.1914	0.161422	LOC104454203	1
0.5h vs 0h	GO:0045039	protein insertion into mitochondrial inner membrane	1/73	4/11376	0.25	38.9589	6.10191	0.0254254	0.1914	0.161422	LOC104436554	1
0.5h vs 0h	GO:0046328	regulation of JNK cascade	1/73	4/11376	0.25	38.9589	6.10191	0.0254254	0.1914	0.161422	LOC104454203	1
0.5h vs 0h	GO:0048317	seed morphogenesis	1/73	4/11376	0.25	38.9589	6.10191	0.0254254	0.1914	0.161422	LOC104448414	1
0.5h vs 0h	GO:0048732	gland development	1/73	4/11376	0.25	38.9589	6.10191	0.0254254	0.1914	0.161422	LOC104418639	1
0.5h vs 0h	GO:0060149	negative regulation of posttranscriptional gene silencing	1/73	4/11376	0.25	38.9589	6.10191	0.0254254	0.1914	0.161422	LOC104454203	1
0.5h vs 0h	GO:0060541	respiratory system development	1/73	4/11376	0.25	38.9589	6.10191	0.0254254	0.1914	0.161422	LOC104418639	1
0.5h vs 0h	GO:0090175	regulation of establishment of planar polarity	1/73	4/11376	0.25	38.9589	6.10191	0.0254254	0.1914	0.161422	LOC104418639	1
0.5h vs 0h	GO:1900371	regulation of purine nucleotide biosynthetic process	1/73	4/11376	0.25	38.9589	6.10191	0.0254254	0.1914	0.161422	LOC104454203	1
0.5h vs 0h	GO:1905330	regulation of morphogenesis of an epithelium	1/73	4/11376	0.25	38.9589	6.10191	0.0254254	0.1914	0.161422	LOC104418639	1
0.5h vs 0h	GO:2000050	regulation of non-canonical Wnt signaling pathway	1/73	4/11376	0.25	38.9589	6.10191	0.0254254	0.1914	0.161422	LOC104418639	1
0.5h vs 0h	GO:2001169	regulation of ATP biosynthetic process	1/73	4/11376	0.25	38.9589	6.10191	0.0254254	0.1914	0.161422	LOC104454203	1
0.5h vs 0h	GO:0010243	response to organonitrogen compound	6/73	354/11376	0.0169492	2.64128	2.52113	0.0258224	0.1914	0.161422	LOC104432725/LOC104421119/LOC104438090/LOC104449613/LOC104437598/LOC104439453	6
0.5h vs 0h	GO:0044743	protein transmembrane import into intracellular organelle	2/73	39/11376	0.0512821	7.99157	3.51478	0.0258275	0.1914	0.161422	LOC104456456/LOC104436554	2
0.5h vs 0h	GO:0043085	positive regulation of catalytic activity	4/73	177/11376	0.0225989	3.52171	2.71727	0.0268645	0.191939	0.161876	LOC104436818/LOC104430636/LOC104432304/LOC104441618	4
0.5h vs 0h	GO:0010305	leaf vascular tissue pattern formation	2/73	41/11376	0.0487805	7.60174	3.40314	0.0283478	0.191939	0.161876	LOC104418261/LOC104435657	2
0.5h vs 0h	GO:0010563	negative regulation of phosphorus metabolic process	2/73	41/11376	0.0487805	7.60174	3.40314	0.0283478	0.191939	0.161876	LOC104455372/LOC104454203	2
0.5h vs 0h	GO:0045936	negative regulation of phosphate metabolic process	2/73	41/11376	0.0487805	7.60174	3.40314	0.0283478	0.191939	0.161876	LOC104455372/LOC104454203	2
0.5h vs 0h	GO:0071902	positive regulation of protein serine/threonine kinase activity	2/73	41/11376	0.0487805	7.60174	3.40314	0.0283478	0.191939	0.161876	LOC104430636/LOC104432304	2
0.5h vs 0h	GO:2001038	regulation of cellular response to drug	2/73	42/11376	0.047619	7.42074	3.35011	0.0296435	0.191939	0.161876	LOC104430636/LOC104421119	2
0.5h vs 0h	GO:2001023	regulation of response to drug	2/73	43/11376	0.0465116	7.24817	3.29879	0.0309626	0.191939	0.161876	LOC104430636/LOC104421119	2
0.5h vs 0h	GO:0003007	heart morphogenesis	1/73	5/11376	0.2	31.1671	5.422	0.0316814	0.191939	0.161876	LOC104418639	1
0.5h vs 0h	GO:0006140	regulation of nucleotide metabolic process	1/73	5/11376	0.2	31.1671	5.422	0.0316814	0.191939	0.161876	LOC104454203	1
0.5h vs 0h	GO:0010384	cell wall proteoglycan metabolic process	1/73	5/11376	0.2	31.1671	5.422	0.0316814	0.191939	0.161876	LOC104415269	1
0.5h vs 0h	GO:0010404	cell wall hydroxyproline-rich glycoprotein metabolic process	1/73	5/11376	0.2	31.1671	5.422	0.0316814	0.191939	0.161876	LOC104415269	1
0.5h vs 0h	GO:0010405	arabinogalactan protein metabolic process	1/73	5/11376	0.2	31.1671	5.422	0.0316814	0.191939	0.161876	LOC104415269	1
0.5h vs 0h	GO:0018258	protein O-linked glycosylation via hydroxyproline	1/73	5/11376	0.2	31.1671	5.422	0.0316814	0.191939	0.161876	LOC104415269	1
0.5h vs 0h	GO:0030951	establishment or maintenance of microtubule cytoskeleton polarity	1/73	5/11376	0.2	31.1671	5.422	0.0316814	0.191939	0.161876	LOC104415140	1
0.5h vs 0h	GO:0030952	establishment or maintenance of cytoskeleton polarity	1/73	5/11376	0.2	31.1671	5.422	0.0316814	0.191939	0.161876	LOC104415140	1
0.5h vs 0h	GO:0032872	regulation of stress-activated MAPK cascade	1/73	5/11376	0.2	31.1671	5.422	0.0316814	0.191939	0.161876	LOC104454203	1
0.5h vs 0h	GO:0043409	negative regulation of MAPK cascade	1/73	5/11376	0.2	31.1671	5.422	0.0316814	0.191939	0.161876	LOC104454203	1
0.5h vs 0h	GO:0045736	negative regulation of cyclin-dependent protein serine/threonine kinase activity	1/73	5/11376	0.2	31.1671	5.422	0.0316814	0.191939	0.161876	LOC104455372	1
0.5h vs 0h	GO:0051261	protein depolymerization	1/73	5/11376	0.2	31.1671	5.422	0.0316814	0.191939	0.161876	LOC104415140	1
0.5h vs 0h	GO:0060964	regulation of gene silencing by miRNA	1/73	5/11376	0.2	31.1671	5.422	0.0316814	0.191939	0.161876	LOC104454203	1
0.5h vs 0h	GO:0070302	regulation of stress-activated protein kinase signaling cascade	1/73	5/11376	0.2	31.1671	5.422	0.0316814	0.191939	0.161876	LOC104454203	1
0.5h vs 0h	GO:1900542	regulation of purine nucleotide metabolic process	1/73	5/11376	0.2	31.1671	5.422	0.0316814	0.191939	0.161876	LOC104454203	1
0.5h vs 0h	GO:1902602	aluminum ion transmembrane transport	1/73	5/11376	0.2	31.1671	5.422	0.0316814	0.191939	0.161876	LOC104450921	1
0.5h vs 0h	GO:1903578	regulation of ATP metabolic process	1/73	5/11376	0.2	31.1671	5.422	0.0316814	0.191939	0.161876	LOC104454203	1
0.5h vs 0h	GO:1904030	negative regulation of cyclin-dependent protein kinase activity	1/73	5/11376	0.2	31.1671	5.422	0.0316814	0.191939	0.161876	LOC104455372	1
0.5h vs 0h	GO:1902532	negative regulation of intracellular signal transduction	2/73	44/11376	0.0454545	7.08344	3.24909	0.0323046	0.194296	0.163864	LOC104430636/LOC104454203	2
0.5h vs 0h	GO:0017038	protein import	3/73	110/11376	0.0272727	4.25006	2.7526	0.0335768	0.199168	0.167973	LOC104432444/LOC104456456/LOC104436554	3
0.5h vs 0h	GO:0000819	sister chromatid segregation	2/73	45/11376	0.0444444	6.92603	3.20093	0.0336692	0.199168	0.167973	LOC104427069/LOC104415140	2
0.5h vs 0h	GO:0065009	regulation of molecular function	7/73	480/11376	0.0145833	2.2726	2.28939	0.0338346	0.199168	0.167973	LOC104455372/LOC104436818/LOC104430636/LOC104432304/LOC104441618/LOC104456739/LOC104449638	7
0.5h vs 0h	GO:0050832	defense response to fungus	5/73	281/11376	0.0177936	2.77288	2.41829	0.0341517	0.199619	0.168354	LOC104445233/LOC104421119/LOC104428216/LOC104437598/LOC104439453	5
0.5h vs 0h	GO:0009414	response to water deprivation	6/73	386/11376	0.015544	2.42232	2.28471	0.0371643	0.208313	0.175686	LOC104430636/LOC104432304/LOC104449323/LOC104435594/LOC104421119/LOC104441891	6
0.5h vs 0h	GO:0001822	kidney development	1/73	6/11376	0.166667	25.9726	4.91699	0.0378979	0.208313	0.175686	LOC104418639	1
0.5h vs 0h	GO:0001894	tissue homeostasis	1/73	6/11376	0.166667	25.9726	4.91699	0.0378979	0.208313	0.175686	LOC104418639	1
0.5h vs 0h	GO:0030178	negative regulation of Wnt signaling pathway	1/73	6/11376	0.166667	25.9726	4.91699	0.0378979	0.208313	0.175686	LOC104418639	1
0.5h vs 0h	GO:0048565	digestive tract development	1/73	6/11376	0.166667	25.9726	4.91699	0.0378979	0.208313	0.175686	LOC104418639	1
0.5h vs 0h	GO:0055123	digestive system development	1/73	6/11376	0.166667	25.9726	4.91699	0.0378979	0.208313	0.175686	LOC104418639	1
0.5h vs 0h	GO:0070601	centromeric sister chromatid cohesion	1/73	6/11376	0.166667	25.9726	4.91699	0.0378979	0.208313	0.175686	LOC104427069	1
0.5h vs 0h	GO:0090090	negative regulation of canonical Wnt signaling pathway	1/73	6/11376	0.166667	25.9726	4.91699	0.0378979	0.208313	0.175686	LOC104418639	1
0.5h vs 0h	GO:0090151	establishment of protein localization to mitochondrial membrane	1/73	6/11376	0.166667	25.9726	4.91699	0.0378979	0.208313	0.175686	LOC104436554	1
0.5h vs 0h	GO:0071407	cellular response to organic cyclic compound	4/73	199/11376	0.0201005	3.13237	2.43875	0.0388327	0.212044	0.178833	LOC104418261/LOC104456832/LOC104435657/LOC104415952	4
0.5h vs 0h	GO:0031401	positive regulation of protein modification process	3/73	117/11376	0.025641	3.99579	2.61754	0.0392174	0.212044	0.178833	LOC104430636/LOC104432304/LOC104441618	3
0.5h vs 0h	GO:0032147	activation of protein kinase activity	2/73	49/11376	0.0408163	6.36064	3.02202	0.0393471	0.212044	0.178833	LOC104430636/LOC104441618	2
0.5h vs 0h	GO:0009415	response to water	6/73	392/11376	0.0153061	2.38524	2.24299	0.0395987	0.212044	0.178833	LOC104430636/LOC104432304/LOC104449323/LOC104435594/LOC104421119/LOC104441891	6
0.5h vs 0h	GO:0023014	GO:0023014	2/73	52/11376	0.0384615	5.99368	2.90043	0.0438267	0.224431	0.189279	LOC104430636/LOC104441618	2
0.5h vs 0h	GO:0009799	specification of symmetry	1/73	7/11376	0.142857	22.2622	4.52207	0.044075	0.224431	0.189279	LOC104418639	1
0.5h vs 0h	GO:0009855	determination of bilateral symmetry	1/73	7/11376	0.142857	22.2622	4.52207	0.044075	0.224431	0.189279	LOC104418639	1
0.5h vs 0h	GO:0045332	phospholipid translocation	1/73	7/11376	0.142857	22.2622	4.52207	0.044075	0.224431	0.189279	LOC104449992	1
0.5h vs 0h	GO:0070920	regulation of production of small RNA involved in gene silencing by RNA	1/73	7/11376	0.142857	22.2622	4.52207	0.044075	0.224431	0.189279	LOC104454203	1
0.5h vs 0h	GO:0072001	renal system development	1/73	7/11376	0.142857	22.2622	4.52207	0.044075	0.224431	0.189279	LOC104418639	1
0.5h vs 0h	GO:0080060	integument development	1/73	7/11376	0.142857	22.2622	4.52207	0.044075	0.224431	0.189279	LOC104448414	1
0.5h vs 0h	GO:2000027	regulation of animal organ morphogenesis	1/73	7/11376	0.142857	22.2622	4.52207	0.044075	0.224431	0.189279	LOC104418639	1
0.5h vs 0h	GO:0010928	regulation of auxin mediated signaling pathway	2/73	55/11376	0.0363636	5.66675	2.78801	0.0484863	0.243724	0.20555	LOC104443944/LOC104421119	2
0.5h vs 0h	GO:0044093	positive regulation of molecular function	4/73	214/11376	0.0186916	2.91282	2.27012	0.048495	0.243724	0.20555	LOC104436818/LOC104430636/LOC104432304/LOC104441618	4
0.5h vs 0h	GO:0001655	urogenital system development	1/73	8/11376	0.125	19.4795	4.20177	0.0502129	0.243724	0.20555	LOC104418639	1
0.5h vs 0h	GO:0007007	inner mitochondrial membrane organization	1/73	8/11376	0.125	19.4795	4.20177	0.0502129	0.243724	0.20555	LOC104436554	1
0.5h vs 0h	GO:0010050	vegetative phase change	1/73	8/11376	0.125	19.4795	4.20177	0.0502129	0.243724	0.20555	LOC104415952	1
0.5h vs 0h	GO:0030111	regulation of Wnt signaling pathway	1/73	8/11376	0.125	19.4795	4.20177	0.0502129	0.243724	0.20555	LOC104418639	1
0.5h vs 0h	GO:0060828	regulation of canonical Wnt signaling pathway	1/73	8/11376	0.125	19.4795	4.20177	0.0502129	0.243724	0.20555	LOC104418639	1
0.5h vs 0h	GO:0080086	stamen filament development	1/73	8/11376	0.125	19.4795	4.20177	0.0502129	0.243724	0.20555	LOC104453636	1
0.5h vs 0h	GO:0031400	negative regulation of protein modification process	2/73	59/11376	0.0338983	5.28256	2.65036	0.0549648	0.265237	0.223694	LOC104455372/LOC104454203	2
0.5h vs 0h	GO:0007349	cellularization	1/73	9/11376	0.111111	17.3151	3.93484	0.056312	0.265553	0.22396	LOC104441197	1
0.5h vs 0h	GO:0034204	lipid translocation	1/73	9/11376	0.111111	17.3151	3.93484	0.056312	0.265553	0.22396	LOC104449992	1
0.5h vs 0h	GO:0097035	regulation of membrane lipid distribution	1/73	9/11376	0.111111	17.3151	3.93484	0.056312	0.265553	0.22396	LOC104449992	1
0.5h vs 0h	GO:1990069	stomatal opening	1/73	9/11376	0.111111	17.3151	3.93484	0.056312	0.265553	0.22396	LOC104432304	1
0.5h vs 0h	GO:0065002	intracellular protein transmembrane transport	2/73	60/11376	0.0333333	5.19452	2.61789	0.0566299	0.265553	0.22396	LOC104456456/LOC104436554	2
0.5h vs 0h	GO:0007010	cytoskeleton organization	4/73	228/11376	0.0175439	2.73396	2.12544	0.0586129	0.273307	0.2305	LOC104454203/LOC104441197/LOC104418175/LOC104415140	4
0.5h vs 0h	GO:0003205	cardiac chamber development	1/73	10/11376	0.1	15.5836	3.70766	0.0623725	0.27684	0.23348	LOC104418639	1
0.5h vs 0h	GO:0003230	cardiac atrium development	1/73	10/11376	0.1	15.5836	3.70766	0.0623725	0.27684	0.23348	LOC104418639	1
0.5h vs 0h	GO:0003279	cardiac septum development	1/73	10/11376	0.1	15.5836	3.70766	0.0623725	0.27684	0.23348	LOC104418639	1
0.5h vs 0h	GO:0003283	atrial septum development	1/73	10/11376	0.1	15.5836	3.70766	0.0623725	0.27684	0.23348	LOC104418639	1
0.5h vs 0h	GO:0006493	protein O-linked glycosylation	1/73	10/11376	0.1	15.5836	3.70766	0.0623725	0.27684	0.23348	LOC104415269	1
0.5h vs 0h	GO:0048194	Golgi vesicle budding	1/73	10/11376	0.1	15.5836	3.70766	0.0623725	0.27684	0.23348	LOC104449992	1
0.5h vs 0h	GO:0048562	embryonic organ morphogenesis	1/73	10/11376	0.1	15.5836	3.70766	0.0623725	0.27684	0.23348	LOC104418639	1
0.5h vs 0h	GO:0051315	attachment of mitotic spindle microtubules to kinetochore	1/73	10/11376	0.1	15.5836	3.70766	0.0623725	0.27684	0.23348	LOC104415140	1
0.5h vs 0h	GO:0060969	negative regulation of gene silencing	1/73	10/11376	0.1	15.5836	3.70766	0.0623725	0.27684	0.23348	LOC104454203	1
0.5h vs 0h	GO:0006928	movement of cell or subcellular component	3/73	144/11376	0.0208333	3.24658	2.18029	0.0651186	0.286704	0.241799	LOC104441744/LOC104418639/LOC104415140	3
0.5h vs 0h	GO:0071806	protein transmembrane transport	2/73	66/11376	0.030303	4.72229	2.4372	0.06698	0.286704	0.241799	LOC104456456/LOC104436554	2
0.5h vs 0h	GO:0006607	NLS-bearing protein import into nucleus	1/73	11/11376	0.0909091	14.1669	3.51103	0.0683946	0.286704	0.241799	LOC104432444	1
0.5h vs 0h	GO:0009700	indole phytoalexin biosynthetic process	1/73	11/11376	0.0909091	14.1669	3.51103	0.0683946	0.286704	0.241799	LOC104436013	1
0.5h vs 0h	GO:0010120	camalexin biosynthetic process	1/73	11/11376	0.0909091	14.1669	3.51103	0.0683946	0.286704	0.241799	LOC104436013	1
0.5h vs 0h	GO:0010207	photosystem II assembly	1/73	11/11376	0.0909091	14.1669	3.51103	0.0683946	0.286704	0.241799	LOC104456794	1
0.5h vs 0h	GO:0030435	sporulation resulting in formation of a cellular spore	1/73	11/11376	0.0909091	14.1669	3.51103	0.0683946	0.286704	0.241799	LOC104433430	1
0.5h vs 0h	GO:0046217	indole phytoalexin metabolic process	1/73	11/11376	0.0909091	14.1669	3.51103	0.0683946	0.286704	0.241799	LOC104436013	1
0.5h vs 0h	GO:0048354	mucilage biosynthetic process involved in seed coat development	1/73	11/11376	0.0909091	14.1669	3.51103	0.0683946	0.286704	0.241799	LOC104415269	1
0.5h vs 0h	GO:0048568	embryonic organ development	1/73	11/11376	0.0909091	14.1669	3.51103	0.0683946	0.286704	0.241799	LOC104418639	1
0.5h vs 0h	GO:0052317	camalexin metabolic process	1/73	11/11376	0.0909091	14.1669	3.51103	0.0683946	0.286704	0.241799	LOC104436013	1
0.5h vs 0h	GO:0010090	trichome morphogenesis	2/73	67/11376	0.0298507	4.65181	2.4092	0.0687624	0.286798	0.241878	LOC104451145/LOC104415140	2
0.5h vs 0h	GO:0061024	membrane organization	3/73	151/11376	0.0198675	3.09607	2.08373	0.072854	0.30182	0.254547	LOC104414556/LOC104436554/LOC104449992	3
0.5h vs 0h	GO:0010051	xylem and phloem pattern formation	2/73	70/11376	0.0285714	4.45245	2.32842	0.0742022	0.30182	0.254547	LOC104418261/LOC104435657	2
0.5h vs 0h	GO:0010262	somatic embryogenesis	1/73	12/11376	0.0833333	12.9863	3.33849	0.0743785	0.30182	0.254547	LOC104454653	1
0.5h vs 0h	GO:0010600	regulation of auxin biosynthetic process	1/73	12/11376	0.0833333	12.9863	3.33849	0.0743785	0.30182	0.254547	LOC104456832	1
0.5h vs 0h	GO:0060562	epithelial tube morphogenesis	1/73	12/11376	0.0833333	12.9863	3.33849	0.0743785	0.30182	0.254547	LOC104418639	1
0.5h vs 0h	GO:0006357	regulation of transcription by RNA polymerase II	5/73	351/11376	0.014245	2.21988	1.86561	0.0745459	0.30182	0.254547	LOC104432304/LOC104454203/LOC104440632/LOC104421119/LOC104428216	5
0.5h vs 0h	GO:0043086	negative regulation of catalytic activity	3/73	154/11376	0.0194805	3.03576	2.04405	0.0762904	0.307384	0.259239	LOC104455372/LOC104456739/LOC104449638	3
0.5h vs 0h	GO:0002237	response to molecule of bacterial origin	2/73	72/11376	0.0277778	4.32877	2.27706	0.0779035	0.308654	0.260311	LOC104437598/LOC104439453	2
0.5h vs 0h	GO:0009966	regulation of signal transduction	6/73	468/11376	0.0128205	1.99789	1.77164	0.0793325	0.308654	0.260311	LOC104430636/LOC104443944/LOC104454203/LOC104449323/LOC104421119/LOC104418639	6
0.5h vs 0h	GO:0032268	regulation of cellular protein metabolic process	5/73	358/11376	0.0139665	2.17648	1.81766	0.0796012	0.308654	0.260311	LOC104455372/LOC104430636/LOC104432304/LOC104454203/LOC104441618	5
0.5h vs 0h	GO:0009968	negative regulation of signal transduction	3/73	157/11376	0.0191083	2.97775	2.00532	0.0797978	0.308654	0.260311	LOC104430636/LOC104454203/LOC104418639	3
0.5h vs 0h	GO:0009616	RNAi-mediated antiviral immune response	1/73	13/11376	0.0769231	11.9874	3.18536	0.0803245	0.308654	0.260311	LOC104415952	1
0.5h vs 0h	GO:0052018	modulation by symbiont of RNA levels in host	1/73	13/11376	0.0769231	11.9874	3.18536	0.0803245	0.308654	0.260311	LOC104415952	1
0.5h vs 0h	GO:0052249	modulation of RNA levels in other organism involved in symbiotic interaction	1/73	13/11376	0.0769231	11.9874	3.18536	0.0803245	0.308654	0.260311	LOC104415952	1
0.5h vs 0h	GO:0052314	phytoalexin metabolic process	1/73	13/11376	0.0769231	11.9874	3.18536	0.0803245	0.308654	0.260311	LOC104436013	1
0.5h vs 0h	GO:0052315	phytoalexin biosynthetic process	1/73	13/11376	0.0769231	11.9874	3.18536	0.0803245	0.308654	0.260311	LOC104436013	1
0.5h vs 0h	GO:1901409	positive regulation of phosphorylation of RNA polymerase II C-terminal domain	1/73	13/11376	0.0769231	11.9874	3.18536	0.0803245	0.308654	0.260311	LOC104432304	1
0.5h vs 0h	GO:0080134	regulation of response to stress	6/73	475/11376	0.0126316	1.96845	1.73273	0.083835	0.312547	0.263594	LOC104430636/LOC104432304/LOC104454203/LOC104428216/LOC104437598/LOC104439453	6
0.5h vs 0h	GO:0006029	proteoglycan metabolic process	1/73	14/11376	0.0714286	11.1311	3.04813	0.0862328	0.312547	0.263594	LOC104415269	1
0.5h vs 0h	GO:0006119	oxidative phosphorylation	1/73	14/11376	0.0714286	11.1311	3.04813	0.0862328	0.312547	0.263594	LOC104423370	1
0.5h vs 0h	GO:0006900	vesicle budding from membrane	1/73	14/11376	0.0714286	11.1311	3.04813	0.0862328	0.312547	0.263594	LOC104449992	1
0.5h vs 0h	GO:0008608	attachment of spindle microtubules to kinetochore	1/73	14/11376	0.0714286	11.1311	3.04813	0.0862328	0.312547	0.263594	LOC104415140	1
0.5h vs 0h	GO:0009403	toxin biosynthetic process	1/73	14/11376	0.0714286	11.1311	3.04813	0.0862328	0.312547	0.263594	LOC104436013	1
0.5h vs 0h	GO:0010267	production of ta-siRNAs involved in RNA interference	1/73	14/11376	0.0714286	11.1311	3.04813	0.0862328	0.312547	0.263594	LOC104415952	1
0.5h vs 0h	GO:0031338	regulation of vesicle fusion	1/73	14/11376	0.0714286	11.1311	3.04813	0.0862328	0.312547	0.263594	LOC104436818	1
0.5h vs 0h	GO:0042773	ATP synthesis coupled electron transport	1/73	14/11376	0.0714286	11.1311	3.04813	0.0862328	0.312547	0.263594	LOC104423370	1
0.5h vs 0h	GO:0042775	mitochondrial ATP synthesis coupled electron transport	1/73	14/11376	0.0714286	11.1311	3.04813	0.0862328	0.312547	0.263594	LOC104423370	1
0.5h vs 0h	GO:0060966	regulation of gene silencing by RNA	1/73	14/11376	0.0714286	11.1311	3.04813	0.0862328	0.312547	0.263594	LOC104454203	1
0.5h vs 0h	GO:0071901	negative regulation of protein serine/threonine kinase activity	1/73	14/11376	0.0714286	11.1311	3.04813	0.0862328	0.312547	0.263594	LOC104455372	1
0.5h vs 0h	GO:0090630	activation of GTPase activity	1/73	14/11376	0.0714286	11.1311	3.04813	0.0862328	0.312547	0.263594	LOC104436818	1
0.5h vs 0h	GO:0022900	electron transport chain	2/73	77/11376	0.025974	4.04768	2.15643	0.087403	0.315411	0.266009	LOC104418727/LOC104423370	2
0.5h vs 0h	GO:0010648	negative regulation of cell communication	3/73	164/11376	0.0182927	2.85065	1.91843	0.0882506	0.315724	0.266273	LOC104430636/LOC104454203/LOC104418639	3
0.5h vs 0h	GO:0023057	negative regulation of signaling	3/73	164/11376	0.0182927	2.85065	1.91843	0.0882506	0.315724	0.266273	LOC104430636/LOC104454203/LOC104418639	3
0.5h vs 0h	GO:0098813	nuclear chromosome segregation	2/73	78/11376	0.025641	3.99579	2.13352	0.0893432	0.318261	0.268413	LOC104427069/LOC104415140	2
0.5h vs 0h	GO:0007080	mitotic metaphase plate congression	1/73	15/11376	0.0666667	10.389	2.92414	0.0921037	0.318525	0.268636	LOC104415140	1
0.5h vs 0h	GO:0010020	chloroplast fission	1/73	15/11376	0.0666667	10.389	2.92414	0.0921037	0.318525	0.268636	LOC104418334	1
0.5h vs 0h	GO:0010929	positive regulation of auxin mediated signaling pathway	1/73	15/11376	0.0666667	10.389	2.92414	0.0921037	0.318525	0.268636	LOC104421119	1
0.5h vs 0h	GO:0043572	plastid fission	1/73	15/11376	0.0666667	10.389	2.92414	0.0921037	0.318525	0.268636	LOC104418334	1
0.5h vs 0h	GO:0051196	obsolete regulation of coenzyme metabolic process	1/73	15/11376	0.0666667	10.389	2.92414	0.0921037	0.318525	0.268636	LOC104454203	1
0.5h vs 0h	GO:0098586	cellular response to virus	1/73	15/11376	0.0666667	10.389	2.92414	0.0921037	0.318525	0.268636	LOC104415952	1
0.5h vs 0h	GO:1901407	regulation of phosphorylation of RNA polymerase II C-terminal domain	1/73	15/11376	0.0666667	10.389	2.92414	0.0921037	0.318525	0.268636	LOC104432304	1
0.5h vs 0h	GO:0019684	photosynthesis, light reaction	2/73	81/11376	0.0246914	3.84779	2.06704	0.0952397	0.326458	0.275326	LOC104418727/LOC104456794	2
0.5h vs 0h	GO:0023051	regulation of signaling	6/73	495/11376	0.0121212	1.88892	1.62506	0.0974751	0.326458	0.275326	LOC104430636/LOC104443944/LOC104454203/LOC104449323/LOC104421119/LOC104418639	6
0.5h vs 0h	GO:0007006	mitochondrial membrane organization	1/73	16/11376	0.0625	9.73973	2.81131	0.0979374	0.326458	0.275326	LOC104436554	1
0.5h vs 0h	GO:0007507	heart development	1/73	16/11376	0.0625	9.73973	2.81131	0.0979374	0.326458	0.275326	LOC104418639	1
0.5h vs 0h	GO:0010044	response to aluminum ion	1/73	16/11376	0.0625	9.73973	2.81131	0.0979374	0.326458	0.275326	LOC104450921	1
0.5h vs 0h	GO:0031109	microtubule polymerization or depolymerization	1/73	16/11376	0.0625	9.73973	2.81131	0.0979374	0.326458	0.275326	LOC104415140	1
0.5h vs 0h	GO:0031146	SCF-dependent proteasomal ubiquitin-dependent protein catabolic process	1/73	16/11376	0.0625	9.73973	2.81131	0.0979374	0.326458	0.275326	LOC104436362	1
0.5h vs 0h	GO:0045737	positive regulation of cyclin-dependent protein serine/threonine kinase activity	1/73	16/11376	0.0625	9.73973	2.81131	0.0979374	0.326458	0.275326	LOC104432304	1
0.5h vs 0h	GO:0048579	negative regulation of long-day photoperiodism, flowering	1/73	16/11376	0.0625	9.73973	2.81131	0.0979374	0.326458	0.275326	LOC104414880	1
0.5h vs 0h	GO:0044092	negative regulation of molecular function	3/73	172/11376	0.0174419	2.71806	1.82456	0.0983547	0.326538	0.275393	LOC104455372/LOC104456739/LOC104449638	3
0.5h vs 0h	GO:0071396	cellular response to lipid	4/73	275/11376	0.0145455	2.2667	1.70883	0.100079	0.327374	0.276098	LOC104418261/LOC104456832/LOC104435657/LOC104449323	4
0.5h vs 0h	GO:0010646	regulation of cell communication	6/73	499/11376	0.012024	1.87377	1.60412	0.10034	0.327374	0.276098	LOC104430636/LOC104443944/LOC104454203/LOC104449323/LOC104421119/LOC104418639	6
0.5h vs 0h	GO:0007059	chromosome segregation	2/73	84/11376	0.0238095	3.71037	2.00366	0.101246	0.327374	0.276098	LOC104427069/LOC104415140	2
0.5h vs 0h	GO:0015690	aluminum cation transport	1/73	17/11376	0.0588235	9.1668	2.70799	0.103734	0.327374	0.276098	LOC104450921	1
0.5h vs 0h	GO:0015802	basic amino acid transport	1/73	17/11376	0.0588235	9.1668	2.70799	0.103734	0.327374	0.276098	LOC104444078	1
0.5h vs 0h	GO:0015809	arginine transport	1/73	17/11376	0.0588235	9.1668	2.70799	0.103734	0.327374	0.276098	LOC104444078	1
0.5h vs 0h	GO:0015914	phospholipid transport	1/73	17/11376	0.0588235	9.1668	2.70799	0.103734	0.327374	0.276098	LOC104449992	1
0.5h vs 0h	GO:0051310	metaphase plate congression	1/73	17/11376	0.0588235	9.1668	2.70799	0.103734	0.327374	0.276098	LOC104415140	1
0.5h vs 0h	GO:0072512	GO:0072512	1/73	17/11376	0.0588235	9.1668	2.70799	0.103734	0.327374	0.276098	LOC104450921	1
0.5h vs 0h	GO:0090354	regulation of auxin metabolic process	1/73	17/11376	0.0588235	9.1668	2.70799	0.103734	0.327374	0.276098	LOC104456832	1
0.5h vs 0h	GO:1904031	positive regulation of cyclin-dependent protein kinase activity	1/73	17/11376	0.0588235	9.1668	2.70799	0.103734	0.327374	0.276098	LOC104432304	1
0.5h vs 0h	GO:1990822	basic amino acid transmembrane transport	1/73	17/11376	0.0588235	9.1668	2.70799	0.103734	0.327374	0.276098	LOC104444078	1
0.5h vs 0h	GO:2000035	regulation of stem cell division	1/73	17/11376	0.0588235	9.1668	2.70799	0.103734	0.327374	0.276098	LOC104430636	1
0.5h vs 0h	GO:0090626	plant epidermis morphogenesis	2/73	88/11376	0.0227273	3.54172	1.92354	0.109413	0.334118	0.281786	LOC104451145/LOC104415140	2
0.5h vs 0h	GO:0002009	morphogenesis of an epithelium	1/73	18/11376	0.0555556	8.65753	2.61285	0.109494	0.334118	0.281786	LOC104418639	1
0.5h vs 0h	GO:0006469	negative regulation of protein kinase activity	1/73	18/11376	0.0555556	8.65753	2.61285	0.109494	0.334118	0.281786	LOC104455372	1
0.5h vs 0h	GO:0015919	peroxisomal membrane transport	1/73	18/11376	0.0555556	8.65753	2.61285	0.109494	0.334118	0.281786	LOC104456456	1
0.5h vs 0h	GO:0016558	protein import into peroxisome matrix	1/73	18/11376	0.0555556	8.65753	2.61285	0.109494	0.334118	0.281786	LOC104456456	1
0.5h vs 0h	GO:0033673	negative regulation of kinase activity	1/73	18/11376	0.0555556	8.65753	2.61285	0.109494	0.334118	0.281786	LOC104455372	1
0.5h vs 0h	GO:0043624	cellular protein complex disassembly	1/73	18/11376	0.0555556	8.65753	2.61285	0.109494	0.334118	0.281786	LOC104415140	1
0.5h vs 0h	GO:0051225	spindle assembly	1/73	18/11376	0.0555556	8.65753	2.61285	0.109494	0.334118	0.281786	LOC104454203	1
0.5h vs 0h	GO:0051303	establishment of chromosome localization	1/73	18/11376	0.0555556	8.65753	2.61285	0.109494	0.334118	0.281786	LOC104415140	1
0.5h vs 0h	GO:0048443	stamen development	2/73	89/11376	0.0224719	3.50192	1.90423	0.111481	0.337699	0.284806	LOC104453636/LOC104448414	2
0.5h vs 0h	GO:0048466	androecium development	2/73	89/11376	0.0224719	3.50192	1.90423	0.111481	0.337699	0.284806	LOC104453636/LOC104448414	2
0.5h vs 0h	GO:0007389	pattern specification process	3/73	183/11376	0.0163934	2.55468	1.70386	0.112975	0.338604	0.28557	LOC104418261/LOC104435657/LOC104418639	3
0.5h vs 0h	GO:0032270	positive regulation of cellular protein metabolic process	3/73	184/11376	0.0163043	2.5408	1.69333	0.114344	0.338604	0.28557	LOC104430636/LOC104432304/LOC104441618	3
0.5h vs 0h	GO:0015743	malate transport	1/73	19/11376	0.0526316	8.20187	2.52482	0.115217	0.338604	0.28557	LOC104423446	1
0.5h vs 0h	GO:0048359	mucilage metabolic process involved in seed coat development	1/73	19/11376	0.0526316	8.20187	2.52482	0.115217	0.338604	0.28557	LOC104415269	1
0.5h vs 0h	GO:0048729	tissue morphogenesis	1/73	19/11376	0.0526316	8.20187	2.52482	0.115217	0.338604	0.28557	LOC104418639	1
0.5h vs 0h	GO:0060147	regulation of posttranscriptional gene silencing	1/73	19/11376	0.0526316	8.20187	2.52482	0.115217	0.338604	0.28557	LOC104454203	1
0.5h vs 0h	GO:0071423	malate transmembrane transport	1/73	19/11376	0.0526316	8.20187	2.52482	0.115217	0.338604	0.28557	LOC104423446	1
0.5h vs 0h	GO:1903338	regulation of cell wall organization or biogenesis	1/73	19/11376	0.0526316	8.20187	2.52482	0.115217	0.338604	0.28557	LOC104415140	1
0.5h vs 0h	GO:0051246	regulation of protein metabolic process	5/73	402/11376	0.0124378	1.93825	1.53919	0.115452	0.338604	0.28557	LOC104455372/LOC104430636/LOC104432304/LOC104454203/LOC104441618	5
0.5h vs 0h	GO:0048585	negative regulation of response to stimulus	4/73	291/11376	0.0137457	2.14207	1.58603	0.116661	0.340945	0.287544	LOC104430636/LOC104414880/LOC104454203/LOC104418639	4
0.5h vs 0h	GO:0051247	positive regulation of protein metabolic process	3/73	187/11376	0.0160428	2.50004	1.66214	0.118488	0.345071	0.291024	LOC104430636/LOC104432304/LOC104441618	3
0.5h vs 0h	GO:0000186	activation of MAPKK activity	1/73	20/11376	0.05	7.79178	2.44302	0.120905	0.349655	0.294889	LOC104430636	1
0.5h vs 0h	GO:0046688	response to copper ion	1/73	20/11376	0.05	7.79178	2.44302	0.120905	0.349655	0.294889	LOC104433097	1
0.5h vs 0h	GO:0009967	positive regulation of signal transduction	3/73	190/11376	0.0157895	2.46056	1.63155	0.122689	0.352488	0.297279	LOC104430636/LOC104449323/LOC104421119	3
0.5h vs 0h	GO:0023056	positive regulation of signaling	3/73	192/11376	0.015625	2.43493	1.61147	0.12552	0.352488	0.297279	LOC104430636/LOC104449323/LOC104421119	3
0.5h vs 0h	GO:0010026	trichome differentiation	2/73	96/11376	0.0208333	3.24658	1.77641	0.12624	0.352488	0.297279	LOC104451145/LOC104415140	2
0.5h vs 0h	GO:0007062	sister chromatid cohesion	1/73	21/11376	0.047619	7.42074	2.36669	0.126556	0.352488	0.297279	LOC104427069	1
0.5h vs 0h	GO:0009292	genetic transfer	1/73	21/11376	0.047619	7.42074	2.36669	0.126556	0.352488	0.297279	LOC104418369	1
0.5h vs 0h	GO:0009294	DNA mediated transformation	1/73	21/11376	0.047619	7.42074	2.36669	0.126556	0.352488	0.297279	LOC104418369	1
0.5h vs 0h	GO:0010143	cutin biosynthetic process	1/73	21/11376	0.047619	7.42074	2.36669	0.126556	0.352488	0.297279	LOC104451145	1
0.5h vs 0h	GO:0015740	C4-dicarboxylate transport	1/73	21/11376	0.047619	7.42074	2.36669	0.126556	0.352488	0.297279	LOC104423446	1
0.5h vs 0h	GO:0018108	peptidyl-tyrosine phosphorylation	1/73	21/11376	0.047619	7.42074	2.36669	0.126556	0.352488	0.297279	LOC104433430	1
0.5h vs 0h	GO:0018212	peptidyl-tyrosine modification	1/73	21/11376	0.047619	7.42074	2.36669	0.126556	0.352488	0.297279	LOC104433430	1
0.5h vs 0h	GO:0060271	cilium assembly	1/73	21/11376	0.047619	7.42074	2.36669	0.126556	0.352488	0.297279	LOC104418639	1
0.5h vs 0h	GO:0009734	auxin-activated signaling pathway	2/73	97/11376	0.0206186	3.21311	1.75911	0.128386	0.356389	0.300569	LOC104418261/LOC104435657	2
0.5h vs 0h	GO:0010167	response to nitrate	1/73	22/11376	0.0454545	7.08344	2.29523	0.132171	0.363251	0.306357	LOC104441891	1
0.5h vs 0h	GO:0015706	nitrate transport	1/73	22/11376	0.0454545	7.08344	2.29523	0.132171	0.363251	0.306357	LOC104441891	1
0.5h vs 0h	GO:0043467	regulation of generation of precursor metabolites and energy	1/73	22/11376	0.0454545	7.08344	2.29523	0.132171	0.363251	0.306357	LOC104454203	1
0.5h vs 0h	GO:0010647	positive regulation of cell communication	3/73	198/11376	0.0151515	2.36115	1.55273	0.134153	0.366871	0.309409	LOC104430636/LOC104449323/LOC104421119	3
0.5h vs 0h	GO:0006886	intracellular protein transport	4/73	307/11376	0.0130293	2.03043	1.47087	0.134372	0.366871	0.309409	LOC104436818/LOC104432444/LOC104456456/LOC104436554	4
0.5h vs 0h	GO:0009887	animal organ morphogenesis	1/73	23/11376	0.0434783	6.77546	2.2281	0.137751	0.37001	0.312057	LOC104418639	1
0.5h vs 0h	GO:0009960	endosperm development	1/73	23/11376	0.0434783	6.77546	2.2281	0.137751	0.37001	0.312057	LOC104441197	1
0.5h vs 0h	GO:0022904	respiratory electron transport chain	1/73	23/11376	0.0434783	6.77546	2.2281	0.137751	0.37001	0.312057	LOC104423370	1
0.5h vs 0h	GO:0044782	cilium organization	1/73	23/11376	0.0434783	6.77546	2.2281	0.137751	0.37001	0.312057	LOC104418639	1
0.5h vs 0h	GO:0050000	chromosome localization	1/73	23/11376	0.0434783	6.77546	2.2281	0.137751	0.37001	0.312057	LOC104415140	1
0.5h vs 0h	GO:0097435	supramolecular fiber organization	2/73	103/11376	0.0194175	3.02593	1.65983	0.141436	0.378683	0.319371	LOC104418175/LOC104415140	2
0.5h vs 0h	GO:0044070	regulation of anion transport	1/73	24/11376	0.0416667	6.49315	2.16487	0.143295	0.381201	0.321495	LOC104454203	1
0.5h vs 0h	GO:0072359	circulatory system development	1/73	24/11376	0.0416667	6.49315	2.16487	0.143295	0.381201	0.321495	LOC104418639	1
0.5h vs 0h	GO:0072594	establishment of protein localization to organelle	3/73	205/11376	0.0146341	2.28052	1.48682	0.144482	0.38313	0.323122	LOC104432444/LOC104456456/LOC104436554	3
0.5h vs 0h	GO:0015979	photosynthesis	2/73	105/11376	0.0190476	2.9683	1.62834	0.145848	0.384298	0.324107	LOC104418727/LOC104456794	2
0.5h vs 0h	GO:0080167	response to karrikin	2/73	105/11376	0.0190476	2.9683	1.62834	0.145848	0.384298	0.324107	LOC104433294/LOC104456671	2
0.5h vs 0h	GO:0006091	generation of precursor metabolites and energy	3/73	207/11376	0.0144928	2.25849	1.46848	0.147481	0.38737	0.326698	LOC104418727/LOC104456794/LOC104423370	3
0.5h vs 0h	GO:0010315	auxin efflux	1/73	25/11376	0.04	6.23342	2.10513	0.148804	0.388388	0.327556	LOC104443944	1
0.5h vs 0h	GO:0043406	positive regulation of MAP kinase activity	1/73	25/11376	0.04	6.23342	2.10513	0.148804	0.388388	0.327556	LOC104430636	1
0.5h vs 0h	GO:0030838	positive regulation of actin filament polymerization	1/73	26/11376	0.0384615	5.99368	2.04856	0.154278	0.398095	0.335743	LOC104440900	1
0.5h vs 0h	GO:0032273	positive regulation of protein polymerization	1/73	26/11376	0.0384615	5.99368	2.04856	0.154278	0.398095	0.335743	LOC104440900	1
0.5h vs 0h	GO:0051348	negative regulation of transferase activity	1/73	26/11376	0.0384615	5.99368	2.04856	0.154278	0.398095	0.335743	LOC104455372	1
0.5h vs 0h	GO:0000278	mitotic cell cycle	3/73	212/11376	0.0141509	2.20522	1.42352	0.155067	0.398095	0.335743	LOC104427069/LOC104418175/LOC104415140	3
0.5h vs 0h	GO:0006820	anion transport	4/73	325/11376	0.0123077	1.91798	1.34931	0.155536	0.398095	0.335743	LOC104423446/LOC104441891/LOC104449992/LOC104444078	4
0.5h vs 0h	GO:0045892	negative regulation of transcription, DNA-templated	3/73	214/11376	0.0140187	2.18461	1.40589	0.158137	0.398095	0.335743	LOC104454203/LOC104454653/LOC104439453	3
0.5h vs 0h	GO:0000070	mitotic sister chromatid segregation	1/73	27/11376	0.037037	5.77169	1.99487	0.159718	0.398095	0.335743	LOC104415140	1
0.5h vs 0h	GO:0006625	protein targeting to peroxisome	1/73	27/11376	0.037037	5.77169	1.99487	0.159718	0.398095	0.335743	LOC104456456	1
0.5h vs 0h	GO:0006835	dicarboxylic acid transport	1/73	27/11376	0.037037	5.77169	1.99487	0.159718	0.398095	0.335743	LOC104423446	1
0.5h vs 0h	GO:0043622	cortical microtubule organization	1/73	27/11376	0.037037	5.77169	1.99487	0.159718	0.398095	0.335743	LOC104418175	1
0.5h vs 0h	GO:0048871	multicellular organismal homeostasis	1/73	27/11376	0.037037	5.77169	1.99487	0.159718	0.398095	0.335743	LOC104418639	1
0.5h vs 0h	GO:0072662	protein localization to peroxisome	1/73	27/11376	0.037037	5.77169	1.99487	0.159718	0.398095	0.335743	LOC104456456	1
0.5h vs 0h	GO:0072663	establishment of protein localization to peroxisome	1/73	27/11376	0.037037	5.77169	1.99487	0.159718	0.398095	0.335743	LOC104456456	1
0.5h vs 0h	GO:0120031	plasma membrane bounded cell projection assembly	1/73	27/11376	0.037037	5.77169	1.99487	0.159718	0.398095	0.335743	LOC104418639	1
0.5h vs 0h	GO:2000069	regulation of post-embryonic root development	1/73	27/11376	0.037037	5.77169	1.99487	0.159718	0.398095	0.335743	LOC104430636	1
0.5h vs 0h	GO:0015711	organic anion transport	3/73	217/11376	0.0138249	2.15441	1.3798	0.162776	0.401911	0.338961	LOC104423446/LOC104449992/LOC104444078	3
0.5h vs 0h	GO:0007369	gastrulation	1/73	28/11376	0.0357143	5.56556	1.94381	0.165123	0.401911	0.338961	LOC104418639	1
0.5h vs 0h	GO:0009750	response to fructose	1/73	28/11376	0.0357143	5.56556	1.94381	0.165123	0.401911	0.338961	LOC104430636	1
0.5h vs 0h	GO:0009851	auxin biosynthetic process	1/73	28/11376	0.0357143	5.56556	1.94381	0.165123	0.401911	0.338961	LOC104456832	1
0.5h vs 0h	GO:0010204	GO:0010204	1/73	28/11376	0.0357143	5.56556	1.94381	0.165123	0.401911	0.338961	LOC104428216	1
0.5h vs 0h	GO:0035239	tube morphogenesis	1/73	28/11376	0.0357143	5.56556	1.94381	0.165123	0.401911	0.338961	LOC104418639	1
0.5h vs 0h	GO:0043574	peroxisomal transport	1/73	28/11376	0.0357143	5.56556	1.94381	0.165123	0.401911	0.338961	LOC104456456	1
0.5h vs 0h	GO:0048586	regulation of long-day photoperiodism, flowering	1/73	28/11376	0.0357143	5.56556	1.94381	0.165123	0.401911	0.338961	LOC104414880	1
0.5h vs 0h	GO:0022402	cell cycle process	4/73	334/11376	0.011976	1.86629	1.29138	0.16657	0.403161	0.340015	LOC104454203/LOC104427069/LOC104418175/LOC104415140	4
0.5h vs 0h	GO:0006626	protein targeting to mitochondrion	1/73	29/11376	0.0344828	5.37364	1.89514	0.170493	0.403161	0.340015	LOC104436554	1
0.5h vs 0h	GO:0009870	GO:0009870	1/73	29/11376	0.0344828	5.37364	1.89514	0.170493	0.403161	0.340015	LOC104428216	1
0.5h vs 0h	GO:0030031	cell projection assembly	1/73	29/11376	0.0344828	5.37364	1.89514	0.170493	0.403161	0.340015	LOC104418639	1
0.5h vs 0h	GO:0043405	regulation of MAP kinase activity	1/73	29/11376	0.0344828	5.37364	1.89514	0.170493	0.403161	0.340015	LOC104430636	1
0.5h vs 0h	GO:0043410	positive regulation of MAPK cascade	1/73	29/11376	0.0344828	5.37364	1.89514	0.170493	0.403161	0.340015	LOC104430636	1
0.5h vs 0h	GO:0045596	negative regulation of cell differentiation	1/73	29/11376	0.0344828	5.37364	1.89514	0.170493	0.403161	0.340015	LOC104418639	1
0.5h vs 0h	GO:0070585	protein localization to mitochondrion	1/73	29/11376	0.0344828	5.37364	1.89514	0.170493	0.403161	0.340015	LOC104436554	1
0.5h vs 0h	GO:0072655	establishment of protein localization to mitochondrion	1/73	29/11376	0.0344828	5.37364	1.89514	0.170493	0.403161	0.340015	LOC104436554	1
0.5h vs 0h	GO:1902905	positive regulation of supramolecular fiber organization	1/73	29/11376	0.0344828	5.37364	1.89514	0.170493	0.403161	0.340015	LOC104440900	1
0.5h vs 0h	GO:0071365	cellular response to auxin stimulus	2/73	117/11376	0.017094	2.66386	1.45378	0.172878	0.407638	0.343791	LOC104418261/LOC104435657	2
0.5h vs 0h	GO:0010105	negative regulation of ethylene-activated signaling pathway	1/73	30/11376	0.0333333	5.19452	1.84868	0.17583	0.40994	0.345733	LOC104430636	1
0.5h vs 0h	GO:0010252	auxin homeostasis	1/73	30/11376	0.0333333	5.19452	1.84868	0.17583	0.40994	0.345733	LOC104443944	1
0.5h vs 0h	GO:0032984	protein-containing complex disassembly	1/73	30/11376	0.0333333	5.19452	1.84868	0.17583	0.40994	0.345733	LOC104415140	1
0.5h vs 0h	GO:0070298	negative regulation of phosphorelay signal transduction system	1/73	30/11376	0.0333333	5.19452	1.84868	0.17583	0.40994	0.345733	LOC104430636	1
0.5h vs 0h	GO:0051983	regulation of chromosome segregation	1/73	31/11376	0.0322581	5.02696	1.80425	0.181133	0.42112	0.355162	LOC104415140	1
0.5h vs 0h	GO:0031347	regulation of defense response	4/73	346/11376	0.0115607	1.80157	1.21683	0.181709	0.42128	0.355296	LOC104430636/LOC104428216/LOC104437598/LOC104439453	4
0.5h vs 0h	GO:0009404	toxin metabolic process	1/73	32/11376	0.03125	4.86986	1.76168	0.186402	0.426075	0.35934	LOC104436013	1
0.5h vs 0h	GO:0044003	modulation by symbiont of host process	1/73	32/11376	0.03125	4.86986	1.76168	0.186402	0.426075	0.35934	LOC104415952	1
0.5h vs 0h	GO:0051495	positive regulation of cytoskeleton organization	1/73	32/11376	0.03125	4.86986	1.76168	0.186402	0.426075	0.35934	LOC104440900	1
0.5h vs 0h	GO:1900150	regulation of defense response to fungus	1/73	32/11376	0.03125	4.86986	1.76168	0.186402	0.426075	0.35934	LOC104430636	1
0.5h vs 0h	GO:0051726	regulation of cell cycle	3/73	232/11376	0.012931	2.01512	1.25539	0.186567	0.426075	0.35934	LOC104455372/LOC104432304/LOC104441618	3
0.5h vs 0h	GO:0007049	cell cycle	4/73	350/11376	0.0114286	1.78098	1.19263	0.186857	0.426075	0.35934	LOC104454203/LOC104427069/LOC104418175/LOC104415140	4
0.5h vs 0h	GO:1902679	negative regulation of RNA biosynthetic process	3/73	234/11376	0.0128205	1.99789	1.23951	0.189808	0.428676	0.361534	LOC104454203/LOC104454653/LOC104439453	3
0.5h vs 0h	GO:1903507	negative regulation of nucleic acid-templated transcription	3/73	234/11376	0.0128205	1.99789	1.23951	0.189808	0.428676	0.361534	LOC104454203/LOC104454653/LOC104439453	3
0.5h vs 0h	GO:0070925	organelle assembly	2/73	125/11376	0.016	2.49337	1.34917	0.191329	0.428676	0.361534	LOC104454203/LOC104418639	2
0.5h vs 0h	GO:0009060	aerobic respiration	1/73	33/11376	0.030303	4.72229	1.72085	0.191637	0.428676	0.361534	LOC104423370	1
0.5h vs 0h	GO:0044764	multi-organism cellular process	1/73	33/11376	0.030303	4.72229	1.72085	0.191637	0.428676	0.361534	LOC104418369	1
0.5h vs 0h	GO:0090150	establishment of protein localization to membrane	1/73	33/11376	0.030303	4.72229	1.72085	0.191637	0.428676	0.361534	LOC104436554	1
0.5h vs 0h	GO:2000022	regulation of jasmonic acid mediated signaling pathway	1/73	33/11376	0.030303	4.72229	1.72085	0.191637	0.428676	0.361534	LOC104421119	1
0.5h vs 0h	GO:0009755	hormone-mediated signaling pathway	5/73	478/11376	0.0104603	1.63008	1.13104	0.192129	0.428676	0.361534	LOC104418261/LOC104456832/LOC104435657/LOC104449323/LOC104450564	5
0.5h vs 0h	GO:0046907	intracellular transport	5/73	479/11376	0.0104384	1.62668	1.12615	0.193244	0.429769	0.362456	LOC104436818/LOC104414556/LOC104432444/LOC104456456/LOC104436554	5
0.5h vs 0h	GO:0009832	plant-type cell wall biogenesis	2/73	126/11376	0.015873	2.47358	1.33667	0.193655	0.429769	0.362456	LOC104418175/LOC104415140	2
0.5h vs 0h	GO:0009833	plant-type primary cell wall biogenesis	1/73	34/11376	0.0294118	4.5834	1.68163	0.19684	0.431073	0.363556	LOC104418175	1
0.5h vs 0h	GO:0031122	cytoplasmic microtubule organization	1/73	34/11376	0.0294118	4.5834	1.68163	0.19684	0.431073	0.363556	LOC104418175	1
0.5h vs 0h	GO:0035295	tube development	1/73	34/11376	0.0294118	4.5834	1.68163	0.19684	0.431073	0.363556	LOC104418639	1
0.5h vs 0h	GO:0043547	positive regulation of GTPase activity	1/73	34/11376	0.0294118	4.5834	1.68163	0.19684	0.431073	0.363556	LOC104436818	1
0.5h vs 0h	GO:1990542	mitochondrial transmembrane transport	1/73	34/11376	0.0294118	4.5834	1.68163	0.19684	0.431073	0.363556	LOC104436554	1
0.5h vs 0h	GO:0015031	protein transport	4/73	360/11376	0.0111111	1.73151	1.13344	0.199935	0.4367	0.368301	LOC104436818/LOC104432444/LOC104456456/LOC104436554	4
0.5h vs 0h	GO:0032269	negative regulation of cellular protein metabolic process	2/73	129/11376	0.0155039	2.41606	1.29986	0.200655	0.437122	0.368657	LOC104455372/LOC104454203	2
0.5h vs 0h	GO:0090558	plant epidermis development	3/73	241/11376	0.0124481	1.93986	1.18514	0.201264	0.437302	0.368809	LOC104415269/LOC104451145/LOC104415140	3
0.5h vs 0h	GO:0048193	Golgi vesicle transport	2/73	131/11376	0.0152672	2.37917	1.27589	0.205338	0.441807	0.372608	LOC104414556/LOC104449992	2
0.5h vs 0h	GO:0009767	photosynthetic electron transport chain	1/73	36/11376	0.0277778	4.32877	1.60756	0.207145	0.441807	0.372608	LOC104418727	1
0.5h vs 0h	GO:0030422	production of siRNA involved in RNA interference	1/73	36/11376	0.0277778	4.32877	1.60756	0.207145	0.441807	0.372608	LOC104415952	1
0.5h vs 0h	GO:0031098	stress-activated protein kinase signaling cascade	1/73	36/11376	0.0277778	4.32877	1.60756	0.207145	0.441807	0.372608	LOC104441618	1
0.5h vs 0h	GO:0051817	modulation of process of other organism involved in symbiotic interaction	1/73	36/11376	0.0277778	4.32877	1.60756	0.207145	0.441807	0.372608	LOC104415952	1
0.5h vs 0h	GO:0051960	regulation of nervous system development	1/73	36/11376	0.0277778	4.32877	1.60756	0.207145	0.441807	0.372608	LOC104418639	1
0.5h vs 0h	GO:0001666	response to hypoxia	2/73	132/11376	0.0151515	2.36115	1.26407	0.207685	0.441807	0.372608	LOC104430636/LOC104438090	2
0.5h vs 0h	GO:0051248	negative regulation of protein metabolic process	2/73	133/11376	0.0150376	2.34339	1.25236	0.210034	0.441807	0.372608	LOC104455372/LOC104454203	2
0.5h vs 0h	GO:0000165	MAPK cascade	1/73	37/11376	0.027027	4.21177	1.57253	0.212249	0.441807	0.372608	LOC104430636	1
0.5h vs 0h	GO:0010104	regulation of ethylene-activated signaling pathway	1/73	37/11376	0.027027	4.21177	1.57253	0.212249	0.441807	0.372608	LOC104430636	1
0.5h vs 0h	GO:0016246	RNA interference	1/73	37/11376	0.027027	4.21177	1.57253	0.212249	0.441807	0.372608	LOC104415952	1
0.5h vs 0h	GO:0035821	modulation of process of other organism	1/73	37/11376	0.027027	4.21177	1.57253	0.212249	0.441807	0.372608	LOC104415952	1
0.5h vs 0h	GO:0060429	epithelium development	1/73	37/11376	0.027027	4.21177	1.57253	0.212249	0.441807	0.372608	LOC104418639	1
0.5h vs 0h	GO:0070297	regulation of phosphorelay signal transduction system	1/73	37/11376	0.027027	4.21177	1.57253	0.212249	0.441807	0.372608	LOC104430636	1
0.5h vs 0h	GO:0009787	regulation of abscisic acid-activated signaling pathway	2/73	134/11376	0.0149254	2.3259	1.24075	0.212387	0.441807	0.372608	LOC104430636/LOC104449323	2
0.5h vs 0h	GO:1901419	regulation of response to alcohol	2/73	134/11376	0.0149254	2.3259	1.24075	0.212387	0.441807	0.372608	LOC104430636/LOC104449323	2
0.5h vs 0h	GO:1905957	regulation of cellular response to alcohol	2/73	134/11376	0.0149254	2.3259	1.24075	0.212387	0.441807	0.372608	LOC104430636/LOC104449323	2
0.5h vs 0h	GO:0007051	spindle organization	1/73	38/11376	0.0263158	4.10094	1.53871	0.217321	0.450941	0.380311	LOC104454203	1
0.5h vs 0h	GO:0006635	fatty acid beta-oxidation	1/73	39/11376	0.025641	3.99579	1.50603	0.22236	0.456829	0.385277	LOC104456456	1
0.5h vs 0h	GO:0010232	vascular transport	1/73	39/11376	0.025641	3.99579	1.50603	0.22236	0.456829	0.385277	LOC104435657	1
0.5h vs 0h	GO:0010233	phloem transport	1/73	39/11376	0.025641	3.99579	1.50603	0.22236	0.456829	0.385277	LOC104435657	1
0.5h vs 0h	GO:0030865	cortical cytoskeleton organization	1/73	39/11376	0.025641	3.99579	1.50603	0.22236	0.456829	0.385277	LOC104418175	1
0.5h vs 0h	GO:0006885	regulation of pH	1/73	40/11376	0.025	3.89589	1.47442	0.227367	0.465963	0.392981	LOC104423817	1
0.5h vs 0h	GO:0033365	protein localization to organelle	3/73	257/11376	0.0116732	1.81909	1.06735	0.228038	0.466186	0.393169	LOC104432444/LOC104456456/LOC104436554	3
0.5h vs 0h	GO:0045184	establishment of protein localization	4/73	382/11376	0.0104712	1.63179	1.0094	0.22964	0.46716	0.39399	LOC104436818/LOC104432444/LOC104456456/LOC104436554	4
0.5h vs 0h	GO:0048584	positive regulation of response to stimulus	4/73	382/11376	0.0104712	1.63179	1.0094	0.22964	0.46716	0.39399	LOC104430636/LOC104449323/LOC104421119/LOC104428216	4
0.5h vs 0h	GO:0009809	lignin biosynthetic process	1/73	41/11376	0.0243902	3.80087	1.44382	0.232343	0.469208	0.395718	LOC104428369	1
0.5h vs 0h	GO:0030244	cellulose biosynthetic process	1/73	41/11376	0.0243902	3.80087	1.44382	0.232343	0.469208	0.395718	LOC104418175	1
0.5h vs 0h	GO:0046885	regulation of hormone biosynthetic process	1/73	41/11376	0.0243902	3.80087	1.44382	0.232343	0.469208	0.395718	LOC104456832	1
0.5h vs 0h	GO:0043087	regulation of GTPase activity	1/73	42/11376	0.0238095	3.71037	1.41417	0.237287	0.474541	0.400216	LOC104436818	1
0.5h vs 0h	GO:0043934	sporulation	1/73	42/11376	0.0238095	3.71037	1.41417	0.237287	0.474541	0.400216	LOC104433430	1
0.5h vs 0h	GO:0051274	beta-glucan biosynthetic process	1/73	42/11376	0.0238095	3.71037	1.41417	0.237287	0.474541	0.400216	LOC104418175	1
0.5h vs 0h	GO:2000070	regulation of response to water deprivation	1/73	42/11376	0.0238095	3.71037	1.41417	0.237287	0.474541	0.400216	LOC104432304	1
0.5h vs 0h	GO:0036293	response to decreased oxygen levels	2/73	145/11376	0.0137931	2.14946	1.11946	0.238414	0.474541	0.400216	LOC104430636/LOC104438090	2
0.5h vs 0h	GO:1902531	regulation of intracellular signal transduction	2/73	145/11376	0.0137931	2.14946	1.11946	0.238414	0.474541	0.400216	LOC104430636/LOC104454203	2
0.5h vs 0h	GO:0070482	response to oxygen levels	2/73	146/11376	0.0136986	2.13473	1.10897	0.240791	0.475816	0.401291	LOC104430636/LOC104438090	2
0.5h vs 0h	GO:0098656	anion transmembrane transport	3/73	265/11376	0.0113208	1.76418	1.01153	0.241681	0.475816	0.401291	LOC104423446/LOC104441891/LOC104444078	3
0.5h vs 0h	GO:0015833	peptide transport	4/73	391/11376	0.0102302	1.59423	0.960905	0.242113	0.475816	0.401291	LOC104436818/LOC104432444/LOC104456456/LOC104436554	4
0.5h vs 0h	GO:0009062	fatty acid catabolic process	1/73	43/11376	0.0232558	3.62408	1.38541	0.242199	0.475816	0.401291	LOC104456456	1
0.5h vs 0h	GO:0019395	fatty acid oxidation	1/73	43/11376	0.0232558	3.62408	1.38541	0.242199	0.475816	0.401291	LOC104456456	1
0.5h vs 0h	GO:0006605	protein targeting	2/73	147/11376	0.0136054	2.12021	1.09857	0.243169	0.475816	0.401291	LOC104456456/LOC104436554	2
0.5h vs 0h	GO:0051253	negative regulation of RNA metabolic process	3/73	266/11376	0.0112782	1.75754	1.00469	0.243397	0.475816	0.401291	LOC104454203/LOC104454653/LOC104439453	3
0.5h vs 0h	GO:0042546	cell wall biogenesis	2/73	148/11376	0.0135135	2.10589	1.08825	0.245548	0.475816	0.401291	LOC104418175/LOC104415140	2
0.5h vs 0h	GO:0007031	peroxisome organization	1/73	44/11376	0.0227273	3.54172	1.3575	0.247081	0.475816	0.401291	LOC104456456	1
0.5h vs 0h	GO:0009825	multidimensional cell growth	1/73	44/11376	0.0227273	3.54172	1.3575	0.247081	0.475816	0.401291	LOC104418175	1
0.5h vs 0h	GO:0010025	wax biosynthetic process	1/73	44/11376	0.0227273	3.54172	1.3575	0.247081	0.475816	0.401291	LOC104415952	1
0.5h vs 0h	GO:0010166	wax metabolic process	1/73	44/11376	0.0227273	3.54172	1.3575	0.247081	0.475816	0.401291	LOC104415952	1
0.5h vs 0h	GO:0031334	positive regulation of protein-containing complex assembly	1/73	44/11376	0.0227273	3.54172	1.3575	0.247081	0.475816	0.401291	LOC104440900	1
0.5h vs 0h	GO:1900424	regulation of defense response to bacterium	1/73	44/11376	0.0227273	3.54172	1.3575	0.247081	0.475816	0.401291	LOC104430636	1
0.5h vs 0h	GO:0009808	lignin metabolic process	1/73	45/11376	0.0222222	3.46301	1.33039	0.251931	0.481041	0.405697	LOC104428369	1
0.5h vs 0h	GO:0030243	cellulose metabolic process	1/73	45/11376	0.0222222	3.46301	1.33039	0.251931	0.481041	0.405697	LOC104418175	1
0.5h vs 0h	GO:0060968	regulation of gene silencing	1/73	45/11376	0.0222222	3.46301	1.33039	0.251931	0.481041	0.405697	LOC104454203	1
0.5h vs 0h	GO:1903825	organic acid transmembrane transport	2/73	151/11376	0.013245	2.06405	1.05778	0.252691	0.481041	0.405697	LOC104423446/LOC104444078	2
0.5h vs 0h	GO:1905039	carboxylic acid transmembrane transport	2/73	151/11376	0.013245	2.06405	1.05778	0.252691	0.481041	0.405697	LOC104423446/LOC104444078	2
0.5h vs 0h	GO:0003002	regionalization	2/73	152/11376	0.0131579	2.05047	1.04778	0.255074	0.484324	0.408466	LOC104418261/LOC104435657	2
0.5h vs 0h	GO:0034620	cellular response to unfolded protein	1/73	46/11376	0.0217391	3.38773	1.30404	0.25675	0.484324	0.408466	LOC104438090	1
0.5h vs 0h	GO:0055046	microgametogenesis	1/73	46/11376	0.0217391	3.38773	1.30404	0.25675	0.484324	0.408466	LOC104454653	1
0.5h vs 0h	GO:1901570	fatty acid derivative biosynthetic process	1/73	46/11376	0.0217391	3.38773	1.30404	0.25675	0.484324	0.408466	LOC104415952	1
0.5h vs 0h	GO:0042886	amide transport	4/73	403/11376	0.00992556	1.54676	0.898097	0.258986	0.485632	0.409569	LOC104436818/LOC104432444/LOC104456456/LOC104436554	4
0.5h vs 0h	GO:2000113	negative regulation of cellular macromolecule biosynthetic process	3/73	276/11376	0.0108696	1.69387	0.937796	0.260661	0.485632	0.409569	LOC104454203/LOC104454653/LOC104439453	3
0.5h vs 0h	GO:0000122	negative regulation of transcription by RNA polymerase II	1/73	47/11376	0.0212766	3.31565	1.2784	0.261539	0.485632	0.409569	LOC104454203	1
0.5h vs 0h	GO:0006778	porphyrin-containing compound metabolic process	1/73	47/11376	0.0212766	3.31565	1.2784	0.261539	0.485632	0.409569	LOC104434739	1
0.5h vs 0h	GO:0009686	gibberellin biosynthetic process	1/73	47/11376	0.0212766	3.31565	1.2784	0.261539	0.485632	0.409569	LOC104430636	1
0.5h vs 0h	GO:0009834	plant-type secondary cell wall biogenesis	1/73	47/11376	0.0212766	3.31565	1.2784	0.261539	0.485632	0.409569	LOC104415140	1
0.5h vs 0h	GO:0030833	regulation of actin filament polymerization	1/73	47/11376	0.0212766	3.31565	1.2784	0.261539	0.485632	0.409569	LOC104440900	1
0.5h vs 0h	GO:0010629	negative regulation of gene expression	4/73	406/11376	0.00985222	1.53533	0.882711	0.263243	0.485856	0.409758	LOC104415952/LOC104454203/LOC104454653/LOC104439453	4
0.5h vs 0h	GO:0009817	GO:0009817	1/73	48/11376	0.0208333	3.24658	1.25344	0.266297	0.485856	0.409758	LOC104445233	1
0.5h vs 0h	GO:0009850	auxin metabolic process	1/73	48/11376	0.0208333	3.24658	1.25344	0.266297	0.485856	0.409758	LOC104456832	1
0.5h vs 0h	GO:0032271	regulation of protein polymerization	1/73	48/11376	0.0208333	3.24658	1.25344	0.266297	0.485856	0.409758	LOC104440900	1
0.5h vs 0h	GO:0034440	lipid oxidation	1/73	48/11376	0.0208333	3.24658	1.25344	0.266297	0.485856	0.409758	LOC104456456	1
0.5h vs 0h	GO:0060249	anatomical structure homeostasis	1/73	48/11376	0.0208333	3.24658	1.25344	0.266297	0.485856	0.409758	LOC104418639	1
0.5h vs 0h	GO:0015849	organic acid transport	2/73	158/11376	0.0126582	1.9726	0.989342	0.269379	0.485856	0.409758	LOC104423446/LOC104444078	2
0.5h vs 0h	GO:0046942	carboxylic acid transport	2/73	158/11376	0.0126582	1.9726	0.989342	0.269379	0.485856	0.409758	LOC104423446/LOC104444078	2
0.5h vs 0h	GO:0008064	regulation of actin polymerization or depolymerization	1/73	49/11376	0.0204082	3.18032	1.22914	0.271026	0.485856	0.409758	LOC104440900	1
0.5h vs 0h	GO:0030832	regulation of actin filament length	1/73	49/11376	0.0204082	3.18032	1.22914	0.271026	0.485856	0.409758	LOC104440900	1
0.5h vs 0h	GO:0031050	dsRNA processing	1/73	49/11376	0.0204082	3.18032	1.22914	0.271026	0.485856	0.409758	LOC104415952	1
0.5h vs 0h	GO:0033013	tetrapyrrole metabolic process	1/73	49/11376	0.0204082	3.18032	1.22914	0.271026	0.485856	0.409758	LOC104434739	1
0.5h vs 0h	GO:0048506	regulation of timing of meristematic phase transition	1/73	49/11376	0.0204082	3.18032	1.22914	0.271026	0.485856	0.409758	LOC104430636	1
0.5h vs 0h	GO:0048510	regulation of timing of transition from vegetative to reproductive phase	1/73	49/11376	0.0204082	3.18032	1.22914	0.271026	0.485856	0.409758	LOC104430636	1
0.5h vs 0h	GO:0070918	production of small RNA involved in gene silencing by RNA	1/73	49/11376	0.0204082	3.18032	1.22914	0.271026	0.485856	0.409758	LOC104415952	1
0.5h vs 0h	GO:0140014	mitotic nuclear division	1/73	49/11376	0.0204082	3.18032	1.22914	0.271026	0.485856	0.409758	LOC104415140	1
0.5h vs 0h	GO:0006986	response to unfolded protein	1/73	50/11376	0.02	3.11671	1.20545	0.275724	0.489659	0.412966	LOC104438090	1
0.5h vs 0h	GO:0018208	peptidyl-proline modification	1/73	50/11376	0.02	3.11671	1.20545	0.275724	0.489659	0.412966	LOC104415269	1
0.5h vs 0h	GO:0045333	cellular respiration	1/73	50/11376	0.02	3.11671	1.20545	0.275724	0.489659	0.412966	LOC104423370	1
0.5h vs 0h	GO:0110053	regulation of actin filament organization	1/73	50/11376	0.02	3.11671	1.20545	0.275724	0.489659	0.412966	LOC104440900	1
0.5h vs 0h	GO:0035556	intracellular signal transduction	4/73	415/11376	0.00963855	1.50203	0.837277	0.276097	0.489659	0.412966	LOC104433430/LOC104430636/LOC104441618/LOC104450564	4
0.5h vs 0h	GO:0051172	negative regulation of nitrogen compound metabolic process	4/73	417/11376	0.00959233	1.49483	0.827324	0.278969	0.489948	0.413209	LOC104455372/LOC104454203/LOC104454653/LOC104439453	4
0.5h vs 0h	GO:0006109	regulation of carbohydrate metabolic process	1/73	51/11376	0.0196078	3.0556	1.18235	0.280392	0.489948	0.413209	LOC104454203	1
0.5h vs 0h	GO:0042435	indole-containing compound biosynthetic process	1/73	51/11376	0.0196078	3.0556	1.18235	0.280392	0.489948	0.413209	LOC104436013	1
0.5h vs 0h	GO:0051273	beta-glucan metabolic process	1/73	51/11376	0.0196078	3.0556	1.18235	0.280392	0.489948	0.413209	LOC104418175	1
0.5h vs 0h	GO:0061025	membrane fusion	1/73	51/11376	0.0196078	3.0556	1.18235	0.280392	0.489948	0.413209	LOC104414556	1
0.5h vs 0h	GO:0071359	cellular response to dsRNA	1/73	51/11376	0.0196078	3.0556	1.18235	0.280392	0.489948	0.413209	LOC104415952	1
0.5h vs 0h	GO:0120036	plasma membrane bounded cell projection organization	1/73	51/11376	0.0196078	3.0556	1.18235	0.280392	0.489948	0.413209	LOC104418639	1
0.5h vs 0h	GO:0051701	biological process involved in interaction with host	1/73	52/11376	0.0192308	2.99684	1.15981	0.28503	0.495965	0.418284	LOC104415952	1
0.5h vs 0h	GO:2000028	regulation of photoperiodism, flowering	1/73	52/11376	0.0192308	2.99684	1.15981	0.28503	0.495965	0.418284	LOC104414880	1
0.5h vs 0h	GO:0048438	floral whorl development	2/73	166/11376	0.0120482	1.87754	0.915287	0.288449	0.500835	0.422391	LOC104453636/LOC104448414	2
0.5h vs 0h	GO:0030030	cell projection organization	1/73	53/11376	0.0188679	2.94029	1.1378	0.289639	0.500835	0.422391	LOC104418639	1
0.5h vs 0h	GO:0043331	response to dsRNA	1/73	53/11376	0.0188679	2.94029	1.1378	0.289639	0.500835	0.422391	LOC104415952	1
0.5h vs 0h	GO:0034613	cellular protein localization	4/73	426/11376	0.00938967	1.46325	0.783157	0.291954	0.502473	0.423772	LOC104436818/LOC104432444/LOC104456456/LOC104436554	4
0.5h vs 0h	GO:0051093	negative regulation of developmental process	2/73	168/11376	0.0119048	1.85519	0.897411	0.293211	0.502473	0.423772	LOC104414880/LOC104418639	2
0.5h vs 0h	GO:0009561	megagametogenesis	1/73	54/11376	0.0185185	2.88584	1.1163	0.294219	0.502473	0.423772	LOC104427069	1
0.5h vs 0h	GO:0009789	positive regulation of abscisic acid-activated signaling pathway	1/73	54/11376	0.0185185	2.88584	1.1163	0.294219	0.502473	0.423772	LOC104449323	1
0.5h vs 0h	GO:1901421	positive regulation of response to alcohol	1/73	54/11376	0.0185185	2.88584	1.1163	0.294219	0.502473	0.423772	LOC104449323	1
0.5h vs 0h	GO:1905959	positive regulation of cellular response to alcohol	1/73	54/11376	0.0185185	2.88584	1.1163	0.294219	0.502473	0.423772	LOC104449323	1
0.5h vs 0h	GO:0015748	organophosphate ester transport	1/73	55/11376	0.0181818	2.83337	1.09529	0.29877	0.507114	0.427687	LOC104449992	1
0.5h vs 0h	GO:0045787	positive regulation of cell cycle	1/73	55/11376	0.0181818	2.83337	1.09529	0.29877	0.507114	0.427687	LOC104432304	1
0.5h vs 0h	GO:1902903	regulation of supramolecular fiber organization	1/73	55/11376	0.0181818	2.83337	1.09529	0.29877	0.507114	0.427687	LOC104440900	1
0.5h vs 0h	GO:0010558	negative regulation of macromolecule biosynthetic process	3/73	299/11376	0.0100334	1.56357	0.793617	0.30092	0.508169	0.428577	LOC104454203/LOC104454653/LOC104439453	3
0.5h vs 0h	GO:0009555	pollen development	3/73	300/11376	0.01	1.55836	0.787627	0.302682	0.508169	0.428577	LOC104448414/LOC104427069/LOC104454653	3
0.5h vs 0h	GO:0051301	cell division	2/73	172/11376	0.0116279	1.81204	0.862376	0.302723	0.508169	0.428577	LOC104441197/LOC104418175	2
0.5h vs 0h	GO:0006486	protein glycosylation	1/73	56/11376	0.0178571	2.78278	1.07475	0.303291	0.508169	0.428577	LOC104415269	1
0.5h vs 0h	GO:0043413	macromolecule glycosylation	1/73	56/11376	0.0178571	2.78278	1.07475	0.303291	0.508169	0.428577	LOC104415269	1
0.5h vs 0h	GO:0048481	plant ovule development	1/73	56/11376	0.0178571	2.78278	1.07475	0.303291	0.508169	0.428577	LOC104448414	1
0.5h vs 0h	GO:0009733	response to auxin	3/73	301/11376	0.00996678	1.55318	0.781659	0.304445	0.508169	0.428577	LOC104418261/LOC104435657/LOC104421119	3
0.5h vs 0h	GO:0048285	organelle fission	2/73	173/11376	0.0115607	1.80157	0.853761	0.305099	0.508169	0.428577	LOC104418334/LOC104415140	2
0.5h vs 0h	GO:0045934	negative regulation of nucleobase-containing compound metabolic process	3/73	302/11376	0.00993377	1.54804	0.775712	0.306208	0.508169	0.428577	LOC104454203/LOC104454653/LOC104439453	3
0.5h vs 0h	GO:0006606	protein import into nucleus	1/73	57/11376	0.0175439	2.73396	1.05466	0.307784	0.508169	0.428577	LOC104432444	1
0.5h vs 0h	GO:0010118	stomatal movement	1/73	57/11376	0.0175439	2.73396	1.05466	0.307784	0.508169	0.428577	LOC104432304	1
0.5h vs 0h	GO:0010286	heat acclimation	1/73	57/11376	0.0175439	2.73396	1.05466	0.307784	0.508169	0.428577	LOC104438090	1
0.5h vs 0h	GO:0035670	plant-type ovary development	1/73	57/11376	0.0175439	2.73396	1.05466	0.307784	0.508169	0.428577	LOC104448414	1
0.5h vs 0h	GO:0022411	cellular component disassembly	1/73	58/11376	0.0172414	2.68682	1.035	0.312249	0.508169	0.428577	LOC104415140	1
0.5h vs 0h	GO:0035967	cellular response to topologically incorrect protein	1/73	58/11376	0.0172414	2.68682	1.035	0.312249	0.508169	0.428577	LOC104438090	1
0.5h vs 0h	GO:0042538	hyperosmotic salinity response	1/73	58/11376	0.0172414	2.68682	1.035	0.312249	0.508169	0.428577	LOC104456901	1
0.5h vs 0h	GO:0046034	ATP metabolic process	1/73	58/11376	0.0172414	2.68682	1.035	0.312249	0.508169	0.428577	LOC104423370	1
0.5h vs 0h	GO:0048653	anther development	1/73	58/11376	0.0172414	2.68682	1.035	0.312249	0.508169	0.428577	LOC104448414	1
0.5h vs 0h	GO:0051170	import into nucleus	1/73	58/11376	0.0172414	2.68682	1.035	0.312249	0.508169	0.428577	LOC104432444	1
0.5h vs 0h	GO:0071456	cellular response to hypoxia	1/73	58/11376	0.0172414	2.68682	1.035	0.312249	0.508169	0.428577	LOC104438090	1
0.5h vs 0h	GO:0080147	root hair cell development	1/73	58/11376	0.0172414	2.68682	1.035	0.312249	0.508169	0.428577	LOC104415269	1
0.5h vs 0h	GO:0010038	response to metal ion	4/73	441/11376	0.00907029	1.41347	0.711704	0.313781	0.509664	0.429837	LOC104430636/LOC104421119/LOC104450921/LOC104433097	4
0.5h vs 0h	GO:0042742	defense response to bacterium	4/73	442/11376	0.00904977	1.41028	0.707032	0.315243	0.510385	0.430445	LOC104421119/LOC104428216/LOC104437598/LOC104439453	4
0.5h vs 0h	GO:0032350	regulation of hormone metabolic process	1/73	59/11376	0.0169492	2.64128	1.01574	0.316685	0.510385	0.430445	LOC104456832	1
0.5h vs 0h	GO:0035194	post-transcriptional gene silencing by RNA	1/73	59/11376	0.0169492	2.64128	1.01574	0.316685	0.510385	0.430445	LOC104415952	1
0.5h vs 0h	GO:0040034	regulation of development, heterochronic	1/73	59/11376	0.0169492	2.64128	1.01574	0.316685	0.510385	0.430445	LOC104430636	1
0.5h vs 0h	GO:0032956	regulation of actin cytoskeleton organization	1/73	60/11376	0.0166667	2.59726	0.996885	0.321092	0.516486	0.43559	LOC104440900	1
0.5h vs 0h	GO:0009751	response to salicylic acid	3/73	312/11376	0.00961538	1.49842	0.717392	0.323862	0.519223	0.437899	LOC104421119/LOC104437598/LOC104439453	3
0.5h vs 0h	GO:0009735	response to cytokinin	2/73	181/11376	0.0110497	1.72194	0.786808	0.324045	0.519223	0.437899	LOC104456832/LOC104450564	2
0.5h vs 0h	GO:0042446	hormone biosynthetic process	2/73	182/11376	0.010989	1.71248	0.778674	0.326405	0.521997	0.440239	LOC104456832/LOC104430636	2
0.5h vs 0h	GO:0046677	response to antibiotic	4/73	451/11376	0.00886918	1.38213	0.665478	0.328428	0.524222	0.442115	LOC104421119/LOC104438090/LOC104437598/LOC104439453	4
0.5h vs 0h	GO:0007163	establishment or maintenance of cell polarity	1/73	62/11376	0.016129	2.51348	0.960294	0.329824	0.525439	0.443141	LOC104415140	1
0.5h vs 0h	GO:0016050	vesicle organization	1/73	63/11376	0.015873	2.47358	0.942531	0.334148	0.527034	0.444486	LOC104449992	1
0.5h vs 0h	GO:0019216	regulation of lipid metabolic process	1/73	63/11376	0.015873	2.47358	0.942531	0.334148	0.527034	0.444486	LOC104454203	1
0.5h vs 0h	GO:0051345	positive regulation of hydrolase activity	1/73	63/11376	0.015873	2.47358	0.942531	0.334148	0.527034	0.444486	LOC104436818	1
0.5h vs 0h	GO:0051607	defense response to virus	1/73	63/11376	0.015873	2.47358	0.942531	0.334148	0.527034	0.444486	LOC104415952	1
0.5h vs 0h	GO:0031327	negative regulation of cellular biosynthetic process	3/73	318/11376	0.00943396	1.47015	0.68336	0.334464	0.527034	0.444486	LOC104454203/LOC104454653/LOC104439453	3
0.5h vs 0h	GO:0031324	negative regulation of cellular metabolic process	4/73	456/11376	0.00877193	1.36698	0.642766	0.335772	0.527034	0.444486	LOC104455372/LOC104454203/LOC104454653/LOC104439453	4
0.5h vs 0h	GO:0009685	gibberellin metabolic process	1/73	64/11376	0.015625	2.43493	0.925106	0.338444	0.527034	0.444486	LOC104430636	1
0.5h vs 0h	GO:0009736	cytokinin-activated signaling pathway	1/73	64/11376	0.015625	2.43493	0.925106	0.338444	0.527034	0.444486	LOC104450564	1
0.5h vs 0h	GO:0036294	cellular response to decreased oxygen levels	1/73	64/11376	0.015625	2.43493	0.925106	0.338444	0.527034	0.444486	LOC104438090	1
0.5h vs 0h	GO:0044089	positive regulation of cellular component biogenesis	1/73	64/11376	0.015625	2.43493	0.925106	0.338444	0.527034	0.444486	LOC104440900	1
0.5h vs 0h	GO:0071453	cellular response to oxygen levels	1/73	64/11376	0.015625	2.43493	0.925106	0.338444	0.527034	0.444486	LOC104438090	1
0.5h vs 0h	GO:2000242	negative regulation of reproductive process	1/73	64/11376	0.015625	2.43493	0.925106	0.338444	0.527034	0.444486	LOC104414880	1
0.5h vs 0h	GO:0009101	glycoprotein biosynthetic process	1/73	65/11376	0.0153846	2.39747	0.908007	0.342714	0.529706	0.44674	LOC104415269	1
0.5h vs 0h	GO:0034504	protein localization to nucleus	1/73	65/11376	0.0153846	2.39747	0.908007	0.342714	0.529706	0.44674	LOC104432444	1
0.5h vs 0h	GO:0035966	response to topologically incorrect protein	1/73	65/11376	0.0153846	2.39747	0.908007	0.342714	0.529706	0.44674	LOC104438090	1
0.5h vs 0h	GO:0048598	embryonic morphogenesis	1/73	65/11376	0.0153846	2.39747	0.908007	0.342714	0.529706	0.44674	LOC104418639	1
0.5h vs 0h	GO:0009205	purine ribonucleoside triphosphate metabolic process	1/73	66/11376	0.0151515	2.36115	0.891221	0.346956	0.531438	0.448201	LOC104423370	1
0.5h vs 0h	GO:0051493	regulation of cytoskeleton organization	1/73	66/11376	0.0151515	2.36115	0.891221	0.346956	0.531438	0.448201	LOC104440900	1
0.5h vs 0h	GO:0099132	GO:0099132	1/73	66/11376	0.0151515	2.36115	0.891221	0.346956	0.531438	0.448201	LOC104456349	1
0.5h vs 0h	GO:1903047	mitotic cell cycle process	2/73	191/11376	0.0104712	1.63179	0.707635	0.34755	0.531438	0.448201	LOC104418175/LOC104415140	2
0.5h vs 0h	GO:0009126	purine nucleoside monophosphate metabolic process	1/73	67/11376	0.0149254	2.3259	0.874738	0.351171	0.531438	0.448201	LOC104423370	1
0.5h vs 0h	GO:0009144	purine nucleoside triphosphate metabolic process	1/73	67/11376	0.0149254	2.3259	0.874738	0.351171	0.531438	0.448201	LOC104423370	1
0.5h vs 0h	GO:0009167	purine ribonucleoside monophosphate metabolic process	1/73	67/11376	0.0149254	2.3259	0.874738	0.351171	0.531438	0.448201	LOC104423370	1
0.5h vs 0h	GO:0009788	negative regulation of abscisic acid-activated signaling pathway	1/73	67/11376	0.0149254	2.3259	0.874738	0.351171	0.531438	0.448201	LOC104430636	1
0.5h vs 0h	GO:0071368	cellular response to cytokinin stimulus	1/73	67/11376	0.0149254	2.3259	0.874738	0.351171	0.531438	0.448201	LOC104450564	1
0.5h vs 0h	GO:1901420	negative regulation of response to alcohol	1/73	67/11376	0.0149254	2.3259	0.874738	0.351171	0.531438	0.448201	LOC104430636	1
0.5h vs 0h	GO:1905958	negative regulation of cellular response to alcohol	1/73	67/11376	0.0149254	2.3259	0.874738	0.351171	0.531438	0.448201	LOC104430636	1
0.5h vs 0h	GO:0009890	negative regulation of biosynthetic process	3/73	328/11376	0.00914634	1.42533	0.628141	0.352124	0.531438	0.448201	LOC104454203/LOC104454653/LOC104439453	3
0.5h vs 0h	GO:0070727	cellular macromolecule localization	4/73	468/11376	0.00854701	1.33193	0.589298	0.353431	0.531438	0.448201	LOC104436818/LOC104432444/LOC104456456/LOC104436554	4
0.5h vs 0h	GO:0006869	lipid transport	1/73	68/11376	0.0147059	2.2917	0.858546	0.355359	0.531438	0.448201	LOC104449992	1
0.5h vs 0h	GO:0009199	ribonucleoside triphosphate metabolic process	1/73	68/11376	0.0147059	2.2917	0.858546	0.355359	0.531438	0.448201	LOC104423370	1
0.5h vs 0h	GO:0016102	diterpenoid biosynthetic process	1/73	68/11376	0.0147059	2.2917	0.858546	0.355359	0.531438	0.448201	LOC104430636	1
0.5h vs 0h	GO:0090662	GO:0090662	1/73	68/11376	0.0147059	2.2917	0.858546	0.355359	0.531438	0.448201	LOC104456349	1
0.5h vs 0h	GO:0099131	GO:0099131	1/73	68/11376	0.0147059	2.2917	0.858546	0.355359	0.531438	0.448201	LOC104456349	1
0.5h vs 0h	GO:0048468	cell development	3/73	332/11376	0.00903614	1.40815	0.606554	0.359179	0.534771	0.451011	LOC104415269/LOC104451145/LOC104415140	3
0.5h vs 0h	GO:0006972	hyperosmotic response	1/73	69/11376	0.0144928	2.25849	0.842636	0.359521	0.534771	0.451011	LOC104456901	1
0.5h vs 0h	GO:0032970	regulation of actin filament-based process	1/73	69/11376	0.0144928	2.25849	0.842636	0.359521	0.534771	0.451011	LOC104440900	1
0.5h vs 0h	GO:0002218	activation of innate immune response	1/73	70/11376	0.0142857	2.22622	0.826998	0.363656	0.535167	0.451346	LOC104428216	1
0.5h vs 0h	GO:0006470	protein dephosphorylation	1/73	70/11376	0.0142857	2.22622	0.826998	0.363656	0.535167	0.451346	LOC104443659	1
0.5h vs 0h	GO:0009746	response to hexose	1/73	70/11376	0.0142857	2.22622	0.826998	0.363656	0.535167	0.451346	LOC104430636	1
0.5h vs 0h	GO:0009756	carbohydrate mediated signaling	1/73	70/11376	0.0142857	2.22622	0.826998	0.363656	0.535167	0.451346	LOC104430636	1
0.5h vs 0h	GO:0010182	sugar mediated signaling pathway	1/73	70/11376	0.0142857	2.22622	0.826998	0.363656	0.535167	0.451346	LOC104430636	1
0.5h vs 0h	GO:0060627	regulation of vesicle-mediated transport	1/73	70/11376	0.0142857	2.22622	0.826998	0.363656	0.535167	0.451346	LOC104436818	1
0.5h vs 0h	GO:0003333	amino acid transmembrane transport	1/73	71/11376	0.0140845	2.19487	0.811622	0.367764	0.537402	0.453231	LOC104444078	1
0.5h vs 0h	GO:0006865	amino acid transport	1/73	71/11376	0.0140845	2.19487	0.811622	0.367764	0.537402	0.453231	LOC104444078	1
0.5h vs 0h	GO:0034284	response to monosaccharide	1/73	71/11376	0.0140845	2.19487	0.811622	0.367764	0.537402	0.453231	LOC104430636	1
0.5h vs 0h	GO:1901568	fatty acid derivative metabolic process	1/73	71/11376	0.0140845	2.19487	0.811622	0.367764	0.537402	0.453231	LOC104415952	1
0.5h vs 0h	GO:0010628	positive regulation of gene expression	4/73	479/11376	0.00835073	1.30134	0.541518	0.369635	0.539186	0.454735	LOC104432304/LOC104454203/LOC104440632/LOC104438090	4
0.5h vs 0h	GO:0000904	cell morphogenesis involved in differentiation	2/73	201/11376	0.00995025	1.5506	0.632926	0.370794	0.539568	0.455057	LOC104451145/LOC104415140	2
0.5h vs 0h	GO:0043269	regulation of ion transport	1/73	72/11376	0.0138889	2.16438	0.796501	0.371847	0.539568	0.455057	LOC104454203	1
0.5h vs 0h	GO:0072593	reactive oxygen species metabolic process	1/73	72/11376	0.0138889	2.16438	0.796501	0.371847	0.539568	0.455057	LOC104432304	1
0.5h vs 0h	GO:0009141	nucleoside triphosphate metabolic process	1/73	73/11376	0.0136986	2.13473	0.781626	0.375903	0.541666	0.456827	LOC104423370	1
0.5h vs 0h	GO:0034605	cellular response to heat	1/73	73/11376	0.0136986	2.13473	0.781626	0.375903	0.541666	0.456827	LOC104438090	1
0.5h vs 0h	GO:0070085	glycosylation	1/73	73/11376	0.0136986	2.13473	0.781626	0.375903	0.541666	0.456827	LOC104415269	1
0.5h vs 0h	GO:0071281	cellular response to iron ion	1/73	73/11376	0.0136986	2.13473	0.781626	0.375903	0.541666	0.456827	LOC104430636	1
0.5h vs 0h	GO:0030001	metal ion transport	3/73	343/11376	0.00874636	1.36299	0.54858	0.378526	0.5445	0.459217	LOC104456349/LOC104450921/LOC104423817	3
0.5h vs 0h	GO:1902533	positive regulation of intracellular signal transduction	1/73	74/11376	0.0135135	2.10589	0.766989	0.379934	0.54558	0.460128	LOC104430636	1
0.5h vs 0h	GO:0009161	ribonucleoside monophosphate metabolic process	1/73	75/11376	0.0133333	2.07781	0.752582	0.383939	0.54943	0.463375	LOC104423370	1
0.5h vs 0h	GO:0009926	auxin polar transport	1/73	75/11376	0.0133333	2.07781	0.752582	0.383939	0.54943	0.463375	LOC104443944	1
0.5h vs 0h	GO:0009100	glycoprotein metabolic process	1/73	77/11376	0.012987	2.02384	0.724432	0.391873	0.558856	0.471325	LOC104415269	1
0.5h vs 0h	GO:0016441	posttranscriptional gene silencing	1/73	77/11376	0.012987	2.02384	0.724432	0.391873	0.558856	0.471325	LOC104415952	1
0.5h vs 0h	GO:0048437	floral organ development	2/73	211/11376	0.00947867	1.47711	0.56218	0.393718	0.560525	0.472732	LOC104453636/LOC104448414	2
0.5h vs 0h	GO:0002253	activation of immune response	1/73	78/11376	0.0128205	1.99789	0.710674	0.395802	0.561565	0.473609	LOC104428216	1
0.5h vs 0h	GO:0006839	mitochondrial transport	1/73	78/11376	0.0128205	1.99789	0.710674	0.395802	0.561565	0.473609	LOC104436554	1
0.5h vs 0h	GO:0008104	protein localization	4/73	498/11376	0.00803213	1.25169	0.461582	0.397579	0.563124	0.474924	LOC104436818/LOC104432444/LOC104456456/LOC104436554	4
0.5h vs 0h	GO:0045786	negative regulation of cell cycle	1/73	79/11376	0.0126582	1.9726	0.69712	0.399706	0.56421	0.47584	LOC104455372	1
0.5h vs 0h	GO:0055067	monovalent inorganic cation homeostasis	1/73	79/11376	0.0126582	1.9726	0.69712	0.399706	0.56421	0.47584	LOC104423817	1
0.5h vs 0h	GO:0009723	response to ethylene	2/73	214/11376	0.00934579	1.45641	0.541663	0.400525	0.564408	0.476006	LOC104430636/LOC104421119	2
0.5h vs 0h	GO:0015980	energy derivation by oxidation of organic compounds	1/73	80/11376	0.0125	1.94795	0.683764	0.403585	0.567755	0.478829	LOC104423370	1
0.5h vs 0h	GO:0006888	endoplasmic reticulum to Golgi vesicle-mediated transport	1/73	81/11376	0.0123457	1.9239	0.670599	0.407439	0.56836	0.47934	LOC104414556	1
0.5h vs 0h	GO:0042430	indole-containing compound metabolic process	1/73	81/11376	0.0123457	1.9239	0.670599	0.407439	0.56836	0.47934	LOC104436013	1
0.5h vs 0h	GO:0051656	establishment of organelle localization	1/73	81/11376	0.0123457	1.9239	0.670599	0.407439	0.56836	0.47934	LOC104415140	1
0.5h vs 0h	GO:0071804	GO:0071804	1/73	81/11376	0.0123457	1.9239	0.670599	0.407439	0.56836	0.47934	LOC104423817	1
0.5h vs 0h	GO:0071805	potassium ion transmembrane transport	1/73	81/11376	0.0123457	1.9239	0.670599	0.407439	0.56836	0.47934	LOC104423817	1
0.5h vs 0h	GO:0044403	biological process involved in symbiotic interaction	1/73	82/11376	0.0121951	1.90043	0.657621	0.411269	0.569872	0.480615	LOC104415952	1
0.5h vs 0h	GO:0048440	carpel development	1/73	82/11376	0.0121951	1.90043	0.657621	0.411269	0.569872	0.480615	LOC104448414	1
0.5h vs 0h	GO:0048764	trichoblast maturation	1/73	82/11376	0.0121951	1.90043	0.657621	0.411269	0.569872	0.480615	LOC104415269	1
0.5h vs 0h	GO:0048765	root hair cell differentiation	1/73	82/11376	0.0121951	1.90043	0.657621	0.411269	0.569872	0.480615	LOC104415269	1
0.5h vs 0h	GO:0007623	circadian rhythm	1/73	83/11376	0.0120482	1.87754	0.644823	0.415074	0.571329	0.481844	LOC104454203	1
0.5h vs 0h	GO:0010054	trichoblast differentiation	1/73	83/11376	0.0120482	1.87754	0.644823	0.415074	0.571329	0.481844	LOC104415269	1
0.5h vs 0h	GO:0010119	regulation of stomatal movement	1/73	83/11376	0.0120482	1.87754	0.644823	0.415074	0.571329	0.481844	LOC104432304	1
0.5h vs 0h	GO:0043254	regulation of protein-containing complex assembly	1/73	83/11376	0.0120482	1.87754	0.644823	0.415074	0.571329	0.481844	LOC104440900	1
0.5h vs 0h	GO:0044419	biological process involved in interspecies interaction between organisms	1/73	84/11376	0.0119048	1.85519	0.632201	0.418855	0.574628	0.484626	LOC104415952	1
0.5h vs 0h	GO:0072329	monocarboxylic acid catabolic process	1/73	84/11376	0.0119048	1.85519	0.632201	0.418855	0.574628	0.484626	LOC104456456	1
0.5h vs 0h	GO:0044272	sulfur compound biosynthetic process	1/73	85/11376	0.0117647	1.83336	0.61975	0.422612	0.578348	0.487763	LOC104436013	1
0.5h vs 0h	GO:0009753	response to jasmonic acid	2/73	224/11376	0.00892857	1.39139	0.475441	0.42296	0.578348	0.487763	LOC104448414/LOC104421119	2
0.5h vs 0h	GO:0009250	glucan biosynthetic process	1/73	86/11376	0.0116279	1.81204	0.607465	0.426345	0.578785	0.488132	LOC104418175	1
0.5h vs 0h	GO:0031047	gene silencing by RNA	1/73	86/11376	0.0116279	1.81204	0.607465	0.426345	0.578785	0.488132	LOC104415952	1
0.5h vs 0h	GO:0072657	protein localization to membrane	1/73	86/11376	0.0116279	1.81204	0.607465	0.426345	0.578785	0.488132	LOC104436554	1
0.5h vs 0h	GO:0048646	anatomical structure formation involved in morphogenesis	2/73	226/11376	0.00884956	1.37908	0.462577	0.427397	0.578785	0.488132	LOC104433430/LOC104441197	2
0.5h vs 0h	GO:0071669	plant-type cell wall organization or biogenesis	2/73	226/11376	0.00884956	1.37908	0.462577	0.427397	0.578785	0.488132	LOC104418175/LOC104415140	2
0.5h vs 0h	GO:0033043	regulation of organelle organization	2/73	227/11376	0.00881057	1.373	0.456189	0.42961	0.578785	0.488132	LOC104436818/LOC104440900	2
0.5h vs 0h	GO:0010039	response to iron ion	1/73	87/11376	0.0114943	1.79121	0.595341	0.430054	0.578785	0.488132	LOC104430636	1
0.5h vs 0h	GO:0009744	response to sucrose	1/73	88/11376	0.0113636	1.77086	0.583376	0.43374	0.578785	0.488132	LOC104430636	1
0.5h vs 0h	GO:0016143	S-glycoside metabolic process	1/73	88/11376	0.0113636	1.77086	0.583376	0.43374	0.578785	0.488132	LOC104436013	1
0.5h vs 0h	GO:0019757	glycosinolate metabolic process	1/73	88/11376	0.0113636	1.77086	0.583376	0.43374	0.578785	0.488132	LOC104436013	1
0.5h vs 0h	GO:0019760	glucosinolate metabolic process	1/73	88/11376	0.0113636	1.77086	0.583376	0.43374	0.578785	0.488132	LOC104436013	1
0.5h vs 0h	GO:0034285	response to disaccharide	1/73	88/11376	0.0113636	1.77086	0.583376	0.43374	0.578785	0.488132	LOC104430636	1
0.5h vs 0h	GO:0048467	gynoecium development	1/73	88/11376	0.0113636	1.77086	0.583376	0.43374	0.578785	0.488132	LOC104448414	1
0.5h vs 0h	GO:0070588	calcium ion transmembrane transport	1/73	88/11376	0.0113636	1.77086	0.583376	0.43374	0.578785	0.488132	LOC104456349	1
0.5h vs 0h	GO:0080135	regulation of cellular response to stress	1/73	88/11376	0.0113636	1.77086	0.583376	0.43374	0.578785	0.488132	LOC104454203	1
0.5h vs 0h	GO:0006813	potassium ion transport	1/73	89/11376	0.011236	1.75096	0.571563	0.437402	0.58087	0.48989	LOC104423817	1
0.5h vs 0h	GO:0009123	nucleoside monophosphate metabolic process	1/73	89/11376	0.011236	1.75096	0.571563	0.437402	0.58087	0.48989	LOC104423370	1
0.5h vs 0h	GO:0051302	regulation of cell division	1/73	89/11376	0.011236	1.75096	0.571563	0.437402	0.58087	0.48989	LOC104430636	1
0.5h vs 0h	GO:0071554	cell wall organization or biogenesis	3/73	379/11376	0.00791557	1.23353	0.371587	0.440877	0.584549	0.492993	LOC104415269/LOC104418175/LOC104415140	3
0.5h vs 0h	GO:0009408	response to heat	2/73	233/11376	0.00858369	1.33764	0.418482	0.442789	0.584888	0.493279	LOC104419505/LOC104438090	2
0.5h vs 0h	GO:0016311	dephosphorylation	2/73	233/11376	0.00858369	1.33764	0.418482	0.442789	0.584888	0.493279	LOC104428887/LOC104443659	2
0.5h vs 0h	GO:0009644	response to high light intensity	1/73	91/11376	0.010989	1.71248	0.548381	0.444656	0.584888	0.493279	LOC104438090	1
0.5h vs 0h	GO:0010876	lipid localization	1/73	91/11376	0.010989	1.71248	0.548381	0.444656	0.584888	0.493279	LOC104449992	1
0.5h vs 0h	GO:0060918	auxin transport	1/73	91/11376	0.010989	1.71248	0.548381	0.444656	0.584888	0.493279	LOC104443944	1
0.5h vs 0h	GO:0048229	gametophyte development	3/73	383/11376	0.0078329	1.22064	0.353	0.447677	0.5859	0.494132	LOC104448414/LOC104427069/LOC104454653	3
0.5h vs 0h	GO:0010638	positive regulation of organelle organization	1/73	92/11376	0.0108696	1.69387	0.537004	0.448248	0.5859	0.494132	LOC104440900	1
0.5h vs 0h	GO:0045089	positive regulation of innate immune response	1/73	92/11376	0.0108696	1.69387	0.537004	0.448248	0.5859	0.494132	LOC104428216	1
0.5h vs 0h	GO:0071322	cellular response to carbohydrate stimulus	1/73	92/11376	0.0108696	1.69387	0.537004	0.448248	0.5859	0.494132	LOC104430636	1
0.5h vs 0h	GO:0002229	defense response to oomycetes	1/73	93/11376	0.0107527	1.67565	0.525766	0.451818	0.589637	0.497284	LOC104430636	1
0.5h vs 0h	GO:0051193	obsolete regulation of cofactor metabolic process	1/73	94/11376	0.0106383	1.65783	0.514662	0.455365	0.592975	0.5001	LOC104454203	1
0.5h vs 0h	GO:0051049	regulation of transport	2/73	239/11376	0.0083682	1.30406	0.381786	0.455805	0.592975	0.5001	LOC104436818/LOC104454203	2
0.5h vs 0h	GO:0048511	rhythmic process	1/73	96/11376	0.0104167	1.62329	0.492844	0.46239	0.600601	0.506531	LOC104454203	1
0.5h vs 0h	GO:0042542	response to hydrogen peroxide	1/73	97/11376	0.0103093	1.60655	0.482125	0.465869	0.601796	0.507539	LOC104438090	1
0.5h vs 0h	GO:0048513	animal organ development	1/73	97/11376	0.0103093	1.60655	0.482125	0.465869	0.601796	0.507539	LOC104418639	1
0.5h vs 0h	GO:0071248	cellular response to metal ion	1/73	97/11376	0.0103093	1.60655	0.482125	0.465869	0.601796	0.507539	LOC104430636	1
0.5h vs 0h	GO:0009409	response to cold	3/73	394/11376	0.00761421	1.18657	0.302886	0.466211	0.601796	0.507539	LOC104456901/LOC104440632/LOC104456739	3
0.5h vs 0h	GO:0009615	response to virus	1/73	98/11376	0.0102041	1.59016	0.471527	0.469326	0.603939	0.509346	LOC104415952	1
0.5h vs 0h	GO:0048469	cell maturation	1/73	98/11376	0.0102041	1.59016	0.471527	0.469326	0.603939	0.509346	LOC104415269	1
0.5h vs 0h	GO:0006816	calcium ion transport	1/73	99/11376	0.010101	1.5741	0.461048	0.472761	0.607418	0.51228	LOC104456349	1
0.5h vs 0h	GO:0009914	hormone transport	1/73	100/11376	0.01	1.55836	0.450686	0.476174	0.609915	0.514386	LOC104443944	1
0.5h vs 0h	GO:0010053	root epidermal cell differentiation	1/73	100/11376	0.01	1.55836	0.450686	0.476174	0.609915	0.514386	LOC104415269	1
0.5h vs 0h	GO:0000160	phosphorelay signal transduction system	1/73	101/11376	0.00990099	1.54293	0.440437	0.479566	0.613312	0.517251	LOC104450564	1
0.5h vs 0h	GO:0048580	regulation of post-embryonic development	3/73	404/11376	0.00742574	1.1572	0.25854	0.482832	0.614779	0.518489	LOC104418516/LOC104430636/LOC104414880	3
0.5h vs 0h	GO:0000281	mitotic cytokinesis	1/73	102/11376	0.00980392	1.5278	0.4303	0.482935	0.614779	0.518489	LOC104418175	1
0.5h vs 0h	GO:0062012	regulation of small molecule metabolic process	1/73	102/11376	0.00980392	1.5278	0.4303	0.482935	0.614779	0.518489	LOC104454203	1
0.5h vs 0h	GO:0044036	cell wall macromolecule metabolic process	1/73	103/11376	0.00970874	1.51297	0.42027	0.486283	0.617593	0.520861	LOC104415269	1
0.5h vs 0h	GO:0045893	positive regulation of transcription, DNA-templated	3/73	407/11376	0.00737101	1.14867	0.245451	0.487772	0.617593	0.520861	LOC104432304/LOC104440632/LOC104438090	3
0.5h vs 0h	GO:0006913	nucleocytoplasmic transport	1/73	104/11376	0.00961538	1.49842	0.410347	0.48961	0.617593	0.520861	LOC104432444	1
0.5h vs 0h	GO:0009738	abscisic acid-activated signaling pathway	1/73	104/11376	0.00961538	1.49842	0.410347	0.48961	0.617593	0.520861	LOC104449323	1
0.5h vs 0h	GO:0016101	diterpenoid metabolic process	1/73	104/11376	0.00961538	1.49842	0.410347	0.48961	0.617593	0.520861	LOC104430636	1
0.5h vs 0h	GO:0051169	nuclear transport	1/73	104/11376	0.00961538	1.49842	0.410347	0.48961	0.617593	0.520861	LOC104432444	1
0.5h vs 0h	GO:0002252	immune effector process	1/73	105/11376	0.00952381	1.48415	0.400528	0.492915	0.61894	0.521998	LOC104415952	1
0.5h vs 0h	GO:0009637	response to blue light	1/73	105/11376	0.00952381	1.48415	0.400528	0.492915	0.61894	0.521998	LOC104432304	1
0.5h vs 0h	GO:2000280	regulation of root development	1/73	105/11376	0.00952381	1.48415	0.400528	0.492915	0.61894	0.521998	LOC104430636	1
0.5h vs 0h	GO:0098660	inorganic ion transmembrane transport	3/73	414/11376	0.00724638	1.12924	0.21528	0.499215	0.624328	0.526542	LOC104456349/LOC104450921/LOC104423817	3
0.5h vs 0h	GO:0015698	inorganic anion transport	1/73	107/11376	0.00934579	1.45641	0.381191	0.499463	0.624328	0.526542	LOC104441891	1
0.5h vs 0h	GO:0061640	cytoskeleton-dependent cytokinesis	1/73	107/11376	0.00934579	1.45641	0.381191	0.499463	0.624328	0.526542	LOC104418175	1
0.5h vs 0h	GO:0000910	cytokinesis	1/73	108/11376	0.00925926	1.44292	0.371669	0.502705	0.627437	0.529163	LOC104418175	1
0.5h vs 0h	GO:0006302	double-strand break repair	1/73	110/11376	0.00909091	1.41669	0.352909	0.509128	0.631654	0.53272	LOC104427069	1
0.5h vs 0h	GO:0030258	lipid modification	1/73	110/11376	0.00909091	1.41669	0.352909	0.509128	0.631654	0.53272	LOC104456456	1
0.5h vs 0h	GO:0045944	positive regulation of transcription by RNA polymerase II	1/73	110/11376	0.00909091	1.41669	0.352909	0.509128	0.631654	0.53272	LOC104432304	1
0.5h vs 0h	GO:0071241	cellular response to inorganic substance	1/73	110/11376	0.00909091	1.41669	0.352909	0.509128	0.631654	0.53272	LOC104430636	1
0.5h vs 0h	GO:0048581	negative regulation of post-embryonic development	1/73	112/11376	0.00892857	1.39139	0.334512	0.515469	0.638566	0.53855	LOC104414880	1
0.5h vs 0h	GO:1902680	positive regulation of RNA biosynthetic process	3/73	426/11376	0.00704225	1.09743	0.164721	0.518539	0.639592	0.539415	LOC104432304/LOC104440632/LOC104438090	3
0.5h vs 0h	GO:1903508	positive regulation of nucleic acid-templated transcription	3/73	426/11376	0.00704225	1.09743	0.164721	0.518539	0.639592	0.539415	LOC104432304/LOC104440632/LOC104438090	3
0.5h vs 0h	GO:0031349	positive regulation of defense response	1/73	113/11376	0.00884956	1.37908	0.325446	0.518609	0.639592	0.539415	LOC104428216	1
0.5h vs 0h	GO:0007346	regulation of mitotic cell cycle	1/73	114/11376	0.00877193	1.36698	0.316465	0.521729	0.642486	0.541855	LOC104441618	1
0.5h vs 0h	GO:0009790	embryo development	3/73	430/11376	0.00697674	1.08723	0.14818	0.524894	0.645425	0.544334	LOC104441593/LOC104418639/LOC104454653	3
0.5h vs 0h	GO:0050778	positive regulation of immune response	1/73	118/11376	0.00847458	1.32064	0.281365	0.534012	0.655665	0.552971	LOC104428216	1
0.5h vs 0h	GO:0007005	mitochondrion organization	1/73	119/11376	0.00840336	1.30954	0.272787	0.537033	0.656462	0.553642	LOC104436554	1
0.5h vs 0h	GO:0009699	phenylpropanoid biosynthetic process	1/73	119/11376	0.00840336	1.30954	0.272787	0.537033	0.656462	0.553642	LOC104428369	1
0.5h vs 0h	GO:0044242	cellular lipid catabolic process	1/73	119/11376	0.00840336	1.30954	0.272787	0.537033	0.656462	0.553642	LOC104456456	1
0.5h vs 0h	GO:0009908	flower development	2/73	282/11376	0.0070922	1.10522	0.143783	0.543783	0.661555	0.557938	LOC104453636/LOC104448414	2
0.5h vs 0h	GO:0010228	vegetative to reproductive phase transition of meristem	1/73	122/11376	0.00819672	1.27734	0.247503	0.545982	0.661555	0.557938	LOC104433097	1
0.5h vs 0h	GO:0016458	gene silencing	1/73	122/11376	0.00819672	1.27734	0.247503	0.545982	0.661555	0.557938	LOC104415952	1
0.5h vs 0h	GO:0048509	regulation of meristem development	1/73	122/11376	0.00819672	1.27734	0.247503	0.545982	0.661555	0.557938	LOC104430636	1
0.5h vs 0h	GO:0051336	regulation of hydrolase activity	1/73	122/11376	0.00819672	1.27734	0.247503	0.545982	0.661555	0.557938	LOC104436818	1
0.5h vs 0h	GO:0090627	plant epidermal cell differentiation	1/73	122/11376	0.00819672	1.27734	0.247503	0.545982	0.661555	0.557938	LOC104415269	1
0.5h vs 0h	GO:0010817	regulation of hormone levels	3/73	447/11376	0.00671141	1.04588	0.0795235	0.551399	0.666613	0.562204	LOC104456832/LOC104430636/LOC104443944	3
0.5h vs 0h	GO:0051640	organelle localization	1/73	124/11376	0.00806452	1.25674	0.231008	0.551854	0.666613	0.562204	LOC104415140	1
0.5h vs 0h	GO:0051254	positive regulation of RNA metabolic process	3/73	448/11376	0.00669643	1.04354	0.0755645	0.552932	0.666613	0.562204	LOC104432304/LOC104440632/LOC104438090	3
0.5h vs 0h	GO:0042445	hormone metabolic process	2/73	287/11376	0.00696864	1.08596	0.118534	0.553369	0.666613	0.562204	LOC104456832/LOC104430636	2
0.5h vs 0h	GO:0016042	lipid catabolic process	1/73	125/11376	0.008	1.24668	0.222865	0.554761	0.667321	0.562801	LOC104456456	1
0.5h vs 0h	GO:0010029	regulation of seed germination	1/73	126/11376	0.00793651	1.23679	0.21479	0.55765	0.669398	0.564553	LOC104418516	1
0.5h vs 0h	GO:0000280	nuclear division	1/73	127/11376	0.00787402	1.22705	0.206781	0.56052	0.669398	0.564553	LOC104415140	1
0.5h vs 0h	GO:0009553	embryo sac development	1/73	127/11376	0.00787402	1.22705	0.206781	0.56052	0.669398	0.564553	LOC104427069	1
0.5h vs 0h	GO:0009698	phenylpropanoid metabolic process	1/73	127/11376	0.00787402	1.22705	0.206781	0.56052	0.669398	0.564553	LOC104428369	1
0.5h vs 0h	GO:0033692	cellular polysaccharide biosynthetic process	1/73	127/11376	0.00787402	1.22705	0.206781	0.56052	0.669398	0.564553	LOC104418175	1
0.5h vs 0h	GO:0090567	reproductive shoot system development	2/73	293/11376	0.00682594	1.06372	0.0888077	0.564688	0.673407	0.567934	LOC104453636/LOC104448414	2
0.5h vs 0h	GO:1900140	regulation of seedling development	1/73	129/11376	0.00775194	1.20803	0.190958	0.566206	0.674248	0.568643	LOC104418516	1
0.5h vs 0h	GO:0002831	regulation of response to biotic stimulus	1/73	131/11376	0.00763359	1.18958	0.175388	0.571819	0.679957	0.573458	LOC104430636	1
0.5h vs 0h	GO:0032535	regulation of cellular component size	1/73	132/11376	0.00757576	1.18057	0.167695	0.574599	0.682285	0.575421	LOC104440900	1
0.5h vs 0h	GO:0032879	regulation of localization	2/73	299/11376	0.00668896	1.04238	0.0596778	0.575805	0.682741	0.575805	LOC104436818/LOC104454203	2
0.5h vs 0h	GO:0006366	transcription by RNA polymerase II	1/73	134/11376	0.00746269	1.16295	0.152487	0.580105	0.685879	0.578452	LOC104454203	1
0.5h vs 0h	GO:0009739	response to gibberellin	1/73	134/11376	0.00746269	1.16295	0.152487	0.580105	0.685879	0.578452	LOC104421119	1
0.5h vs 0h	GO:0002684	positive regulation of immune system process	1/73	135/11376	0.00740741	1.15434	0.14497	0.582831	0.687145	0.57952	LOC104428216	1
0.5h vs 0h	GO:0040029	regulation of gene expression, epigenetic	1/73	135/11376	0.00740741	1.15434	0.14497	0.582831	0.687145	0.57952	LOC104415952	1
0.5h vs 0h	GO:0006073	cellular glucan metabolic process	1/73	136/11376	0.00735294	1.14585	0.13751	0.585541	0.68936	0.581388	LOC104418175	1
0.5h vs 0h	GO:0010557	positive regulation of macromolecule biosynthetic process	3/73	471/11376	0.00636943	0.992584	-0.013211	0.587343	0.689594	0.581586	LOC104432304/LOC104440632/LOC104438090	3
0.5h vs 0h	GO:0016114	terpenoid biosynthetic process	1/73	137/11376	0.00729927	1.13749	0.130106	0.588232	0.689594	0.581586	LOC104430636	1
0.5h vs 0h	GO:0090066	regulation of anatomical structure size	1/73	137/11376	0.00729927	1.13749	0.130106	0.588232	0.689594	0.581586	LOC104440900	1
0.5h vs 0h	GO:0044087	regulation of cellular component biogenesis	1/73	139/11376	0.00719424	1.12112	0.115461	0.593564	0.694864	0.58603	LOC104440900	1
0.5h vs 0h	GO:0000271	polysaccharide biosynthetic process	1/73	141/11376	0.0070922	1.10522	0.10103	0.598828	0.699054	0.589564	LOC104418175	1
0.5h vs 0h	GO:0071215	cellular response to abscisic acid stimulus	1/73	141/11376	0.0070922	1.10522	0.10103	0.598828	0.699054	0.589564	LOC104449323	1
0.5h vs 0h	GO:0002239	response to oomycetes	1/73	142/11376	0.00704225	1.09743	0.0938917	0.601435	0.69922	0.589703	LOC104430636	1
0.5h vs 0h	GO:0097306	cellular response to alcohol	1/73	142/11376	0.00704225	1.09743	0.0938917	0.601435	0.69922	0.589703	LOC104449323	1
0.5h vs 0h	GO:0045935	positive regulation of nucleobase-containing compound metabolic process	3/73	482/11376	0.00622407	0.969931	-0.0542108	0.60321	0.69922	0.589703	LOC104432304/LOC104440632/LOC104438090	3
0.5h vs 0h	GO:0044042	glucan metabolic process	1/73	143/11376	0.00699301	1.08976	0.0868043	0.604025	0.69922	0.589703	LOC104418175	1
0.5h vs 0h	GO:0051130	positive regulation of cellular component organization	1/73	143/11376	0.00699301	1.08976	0.0868043	0.604025	0.69922	0.589703	LOC104440900	1
0.5h vs 0h	GO:0071695	anatomical structure maturation	1/73	143/11376	0.00699301	1.08976	0.0868043	0.604025	0.69922	0.589703	LOC104415269	1
0.5h vs 0h	GO:0031329	regulation of cellular catabolic process	1/73	145/11376	0.00689655	1.07473	0.0727781	0.609155	0.704176	0.593884	LOC104454203	1
0.5h vs 0h	GO:1901699	cellular response to nitrogen compound	1/73	146/11376	0.00684932	1.06737	0.0658378	0.611695	0.706129	0.595531	LOC104415952	1
0.5h vs 0h	GO:0034637	cellular carbohydrate biosynthetic process	1/73	150/11376	0.00666667	1.0389	0.0385451	0.621695	0.716676	0.604426	LOC104418175	1
0.5h vs 0h	GO:0032101	regulation of response to external stimulus	1/73	151/11376	0.00662252	1.03202	0.0318354	0.624155	0.718472	0.60594	LOC104430636	1
0.5h vs 0h	GO:0018193	peptidyl-amino acid modification	2/73	327/11376	0.00611621	0.953123	-0.0691213	0.624984	0.718472	0.60594	LOC104433430/LOC104415269	2
0.5h vs 0h	GO:0009658	chloroplast organization	1/73	152/11376	0.00657895	1.02523	0.0251698	0.626599	0.718745	0.606171	LOC104418334	1
0.5h vs 0h	GO:0031328	positive regulation of cellular biosynthetic process	3/73	499/11376	0.00601202	0.936887	-0.115865	0.626954	0.718745	0.606171	LOC104432304/LOC104440632/LOC104438090	3
0.5h vs 0h	GO:0045088	regulation of innate immune response	1/73	153/11376	0.00653595	1.01853	0.0185476	0.629028	0.720129	0.607337	LOC104428216	1
0.5h vs 0h	GO:0009894	regulation of catabolic process	1/73	156/11376	0.00641026	0.998946	-0.00106498	0.636221	0.72736	0.613436	LOC104454203	1
0.5h vs 0h	GO:0009743	response to carbohydrate	1/73	162/11376	0.00617284	0.961948	-0.0392005	0.650196	0.741295	0.625188	LOC104430636	1
0.5h vs 0h	GO:0045595	regulation of cell differentiation	1/73	162/11376	0.00617284	0.961948	-0.0392005	0.650196	0.741295	0.625188	LOC104418639	1
0.5h vs 0h	GO:0022603	regulation of anatomical structure morphogenesis	1/73	166/11376	0.0060241	0.938769	-0.0638652	0.659217	0.750549	0.632993	LOC104418639	1
0.5h vs 0h	GO:0009150	purine ribonucleotide metabolic process	1/73	170/11376	0.00588235	0.91668	-0.0879606	0.668008	0.757441	0.638806	LOC104423370	1
0.5h vs 0h	GO:0016054	organic acid catabolic process	1/73	170/11376	0.00588235	0.91668	-0.0879606	0.668008	0.757441	0.638806	LOC104456456	1
0.5h vs 0h	GO:0046395	carboxylic acid catabolic process	1/73	170/11376	0.00588235	0.91668	-0.0879606	0.668008	0.757441	0.638806	LOC104456456	1
0.5h vs 0h	GO:0006631	fatty acid metabolic process	1/73	172/11376	0.00581395	0.906021	-0.0998042	0.67232	0.76129	0.642052	LOC104456456	1
0.5h vs 0h	GO:0021700	developmental maturation	1/73	173/11376	0.00578035	0.900784	-0.105676	0.674455	0.761629	0.642338	LOC104415269	1
0.5h vs 0h	GO:0070838	GO:0070838	1/73	173/11376	0.00578035	0.900784	-0.105676	0.674455	0.761629	0.642338	LOC104456349	1
0.5h vs 0h	GO:0006163	purine nucleotide metabolic process	1/73	174/11376	0.00574713	0.895607	-0.111516	0.676576	0.762987	0.643483	LOC104423370	1
0.5h vs 0h	GO:0098662	inorganic cation transmembrane transport	2/73	362/11376	0.00552486	0.86097	-0.216038	0.680227	0.765645	0.645724	LOC104456349/LOC104423817	2
0.5h vs 0h	GO:0072511	GO:0072511	1/73	176/11376	0.00568182	0.88543	-0.123101	0.680778	0.765645	0.645724	LOC104456349	1
0.5h vs 0h	GO:0007178	transmembrane receptor protein serine/threonine kinase signaling pathway	1/73	180/11376	0.00555556	0.865753	-0.145898	0.689021	0.771778	0.650897	LOC104435657	1
0.5h vs 0h	GO:0008299	isoprenoid biosynthetic process	1/73	180/11376	0.00555556	0.865753	-0.145898	0.689021	0.771778	0.650897	LOC104430636	1
0.5h vs 0h	GO:0010608	posttranscriptional regulation of gene expression	1/73	180/11376	0.00555556	0.865753	-0.145898	0.689021	0.771778	0.650897	LOC104415952	1
0.5h vs 0h	GO:0000902	cell morphogenesis	2/73	370/11376	0.00540541	0.842355	-0.247746	0.6919	0.773175	0.652075	LOC104451145/LOC104415140	2
0.5h vs 0h	GO:0046777	protein autophosphorylation	1/73	182/11376	0.00549451	0.85624	-0.157117	0.693063	0.773175	0.652075	LOC104430636	1
0.5h vs 0h	GO:0090698	post-embryonic plant morphogenesis	1/73	182/11376	0.00549451	0.85624	-0.157117	0.693063	0.773175	0.652075	LOC104448414	1
0.5h vs 0h	GO:0009259	ribonucleotide metabolic process	1/73	184/11376	0.00543478	0.846933	-0.16822	0.697053	0.775542	0.654072	LOC104423370	1
0.5h vs 0h	GO:0051241	negative regulation of multicellular organismal process	1/73	184/11376	0.00543478	0.846933	-0.16822	0.697053	0.775542	0.654072	LOC104414880	1
0.5h vs 0h	GO:0044264	cellular polysaccharide metabolic process	1/73	186/11376	0.00537634	0.837826	-0.17921	0.700993	0.778881	0.656887	LOC104418175	1
0.5h vs 0h	GO:0016192	vesicle-mediated transport	2/73	378/11376	0.00529101	0.824527	-0.27883	0.703228	0.779278	0.657222	LOC104414556/LOC104449992	2
0.5h vs 0h	GO:0044550	secondary metabolite biosynthetic process	2/73	378/11376	0.00529101	0.824527	-0.27883	0.703228	0.779278	0.657222	LOC104436013/LOC104428369	2
0.5h vs 0h	GO:0009793	embryo development ending in seed dormancy	2/73	380/11376	0.00526316	0.820187	-0.286507	0.706006	0.781313	0.658939	LOC104441593/LOC104454653	2
0.5h vs 0h	GO:0050776	regulation of immune response	1/73	190/11376	0.00526316	0.820187	-0.200863	0.70872	0.783273	0.660591	LOC104428216	1
0.5h vs 0h	GO:0019693	ribose phosphate metabolic process	1/73	191/11376	0.0052356	0.815893	-0.206209	0.710621	0.784329	0.661482	LOC104423370	1
0.5h vs 0h	GO:0006351	transcription, DNA-templated	1/73	195/11376	0.00512821	0.799157	-0.227339	0.718103	0.791535	0.667559	LOC104454203	1
0.5h vs 0h	GO:0009657	plastid organization	1/73	196/11376	0.00510204	0.79508	-0.232559	0.719944	0.792422	0.668308	LOC104418334	1
0.5h vs 0h	GO:0043900	regulation of multi-organism process	1/73	197/11376	0.00507614	0.791044	-0.237754	0.721772	0.792422	0.668308	LOC104430636	1
0.5h vs 0h	GO:0097659	nucleic acid-templated transcription	1/73	197/11376	0.00507614	0.791044	-0.237754	0.721772	0.792422	0.668308	LOC104454203	1
0.5h vs 0h	GO:0008219	cell death	1/73	199/11376	0.00502513	0.783094	-0.248071	0.725394	0.794477	0.670041	LOC104430636	1
0.5h vs 0h	GO:0007167	enzyme linked receptor protein signaling pathway	1/73	200/11376	0.005	0.779178	-0.253194	0.727188	0.794477	0.670041	LOC104435657	1
0.5h vs 0h	GO:1901657	glycosyl compound metabolic process	1/73	200/11376	0.005	0.779178	-0.253194	0.727188	0.794477	0.670041	LOC104436013	1
0.5h vs 0h	GO:0016567	protein ubiquitination	2/73	396/11376	0.00505051	0.787049	-0.346631	0.727473	0.794477	0.670041	LOC104436362/LOC104449613	2
0.5h vs 0h	GO:0009642	response to light intensity	1/73	202/11376	0.0049505	0.771463	-0.263371	0.73074	0.796996	0.672166	LOC104438090	1
0.5h vs 0h	GO:0016051	carbohydrate biosynthetic process	1/73	204/11376	0.00490196	0.7639	-0.273455	0.734247	0.79977	0.674505	LOC104418175	1
0.5h vs 0h	GO:0045087	innate immune response	2/73	404/11376	0.0049505	0.771463	-0.375875	0.73771	0.802489	0.676798	LOC104445233/LOC104415952	2
0.5h vs 0h	GO:0032774	RNA biosynthetic process	1/73	208/11376	0.00480769	0.74921	-0.293356	0.741126	0.804098	0.678155	LOC104454203	1
0.5h vs 0h	GO:0044282	small molecule catabolic process	1/73	208/11376	0.00480769	0.74921	-0.293356	0.741126	0.804098	0.678155	LOC104456456	1
0.5h vs 0h	GO:0055080	cation homeostasis	1/73	211/11376	0.00473934	0.738557	-0.308055	0.74617	0.808513	0.681878	LOC104423817	1
0.5h vs 0h	GO:0032446	protein modification by small protein conjugation	2/73	413/11376	0.00484262	0.754652	-0.408163	0.74884	0.810348	0.683426	LOC104436362/LOC104449613	2
0.5h vs 0h	GO:0006979	response to oxidative stress	2/73	415/11376	0.00481928	0.751015	-0.415253	0.751258	0.811093	0.684055	LOC104456671/LOC104438090	2
0.5h vs 0h	GO:0032989	cellular component morphogenesis	2/73	416/11376	0.00480769	0.74921	-0.418786	0.75246	0.811093	0.684055	LOC104451145/LOC104415140	2
0.5h vs 0h	GO:0098655	cation transmembrane transport	2/73	416/11376	0.00480769	0.74921	-0.418786	0.75246	0.811093	0.684055	LOC104456349/LOC104423817	2
0.5h vs 0h	GO:0072521	purine-containing compound metabolic process	1/73	216/11376	0.00462963	0.721461	-0.33214	0.754362	0.812088	0.684894	LOC104423370	1
0.5h vs 0h	GO:0015672	GO:0015672	1/73	217/11376	0.00460829	0.718136	-0.336896	0.755968	0.812764	0.685463	LOC104423817	1
0.5h vs 0h	GO:0000302	response to reactive oxygen species	1/73	219/11376	0.00456621	0.711578	-0.346351	0.759151	0.814076	0.68657	LOC104438090	1
0.5h vs 0h	GO:0009814	GO:0009814	1/73	219/11376	0.00456621	0.711578	-0.346351	0.759151	0.814076	0.68657	LOC104445233	1
0.5h vs 0h	GO:0006721	terpenoid metabolic process	1/73	220/11376	0.00454545	0.708344	-0.35105	0.760727	0.814289	0.68675	LOC104430636	1
0.5h vs 0h	GO:0010015	root morphogenesis	1/73	221/11376	0.00452489	0.705139	-0.355729	0.762292	0.814289	0.68675	LOC104415269	1
0.5h vs 0h	GO:0098771	inorganic ion homeostasis	1/73	221/11376	0.00452489	0.705139	-0.355729	0.762292	0.814289	0.68675	LOC104423817	1
0.5h vs 0h	GO:0006955	immune response	2/73	427/11376	0.00468384	0.729909	-0.457169	0.76536	0.816515	0.688627	LOC104445233/LOC104415952	2
0.5h vs 0h	GO:0051128	regulation of cellular component organization	2/73	432/11376	0.00462963	0.721461	-0.474329	0.771032	0.82151	0.69284	LOC104436818/LOC104440900	2
0.5h vs 0h	GO:0043161	proteasome-mediated ubiquitin-dependent protein catabolic process	1/73	230/11376	0.00434783	0.677546	-0.39702	0.775937	0.825676	0.696353	LOC104436362	1
0.5h vs 0h	GO:0070647	protein modification by small protein conjugation or removal	2/73	439/11376	0.00455581	0.709957	-0.498064	0.778775	0.827635	0.698006	LOC104436362/LOC104449613	2
0.5h vs 0h	GO:0051276	chromosome organization	2/73	445/11376	0.00449438	0.700385	-0.518148	0.785232	0.83343	0.702893	LOC104427069/LOC104415140	2
0.5h vs 0h	GO:0048878	chemical homeostasis	2/73	448/11376	0.00446429	0.695695	-0.528103	0.788399	0.835723	0.704827	LOC104443944/LOC104423817	2
0.5h vs 0h	GO:0002682	regulation of immune system process	1/73	240/11376	0.00416667	0.649315	-0.441264	0.790192	0.836555	0.705529	LOC104428216	1
0.5h vs 0h	GO:0010498	proteasomal protein catabolic process	1/73	242/11376	0.00413223	0.643949	-0.449919	0.792934	0.838389	0.707075	LOC104436362	1
0.5h vs 0h	GO:0009117	nucleotide metabolic process	1/73	245/11376	0.00408163	0.636064	-0.462787	0.79698	0.841595	0.709779	LOC104423370	1
0.5h vs 0h	GO:0005976	polysaccharide metabolic process	1/73	246/11376	0.00406504	0.633478	-0.467047	0.798312	0.84193	0.710061	LOC104418175	1
0.5h vs 0h	GO:0006753	nucleoside phosphate metabolic process	1/73	247/11376	0.00404858	0.630913	-0.471291	0.799635	0.842255	0.710335	LOC104423370	1
0.5h vs 0h	GO:0019748	secondary metabolic process	2/73	463/11376	0.00431965	0.673156	-0.577031	0.803635	0.845396	0.712984	LOC104436013/LOC104428369	2
0.5h vs 0h	GO:0050801	ion homeostasis	1/73	251/11376	0.00398406	0.620859	-0.488121	0.804841	0.845592	0.71315	LOC104423817	1
0.5h vs 0h	GO:0006281	DNA repair	1/73	252/11376	0.00396825	0.618395	-0.492293	0.806122	0.845867	0.713382	LOC104427069	1
0.5h vs 0h	GO:0048827	phyllome development	2/73	467/11376	0.00428266	0.66739	-0.58985	0.807533	0.846279	0.713729	LOC104453636/LOC104448414	2
0.5h vs 0h	GO:0046686	response to cadmium ion	1/73	256/11376	0.00390625	0.608733	-0.50884	0.811162	0.849009	0.716032	LOC104421119	1
0.5h vs 0h	GO:0043933	protein-containing complex subunit organization	2/73	474/11376	0.00421941	0.657534	-0.612059	0.814192	0.851108	0.717802	LOC104456794/LOC104415140	2
0.5h vs 0h	GO:0006720	isoprenoid metabolic process	1/73	266/11376	0.0037594	0.585848	-0.549267	0.823203	0.859445	0.724833	LOC104430636	1
0.5h vs 0h	GO:0044262	cellular carbohydrate metabolic process	1/73	269/11376	0.00371747	0.579315	-0.561146	0.826666	0.861976	0.726967	LOC104418175	1
0.5h vs 0h	GO:0006790	sulfur compound metabolic process	1/73	270/11376	0.0037037	0.577169	-0.56508	0.827805	0.86208	0.727056	LOC104436013	1
0.5h vs 0h	GO:0009636	response to toxic substance	1/73	281/11376	0.00355872	0.554575	-0.607581	0.839859	0.873538	0.736719	LOC104438090	1
0.5h vs 0h	GO:0006974	cellular response to DNA damage stimulus	1/73	311/11376	0.00321543	0.501079	-0.716929	0.868665	0.901665	0.76044	LOC104427069	1
0.5h vs 0h	GO:0006511	ubiquitin-dependent protein catabolic process	1/73	312/11376	0.00320513	0.499473	-0.720425	0.869531	0.901665	0.76044	LOC104436362	1
0.5h vs 0h	GO:0055086	nucleobase-containing small molecule metabolic process	1/73	314/11376	0.00318471	0.496292	-0.72739	0.871247	0.901665	0.76044	LOC104423370	1
0.5h vs 0h	GO:2000241	regulation of reproductive process	1/73	314/11376	0.00318471	0.496292	-0.72739	0.871247	0.901665	0.76044	LOC104414880	1
0.5h vs 0h	GO:0019941	modification-dependent protein catabolic process	1/73	316/11376	0.00316456	0.493151	-0.73432	0.872941	0.901775	0.760533	LOC104436362	1
0.5h vs 0h	GO:1901137	carbohydrate derivative biosynthetic process	1/73	317/11376	0.00315457	0.491595	-0.737771	0.87378	0.901775	0.760533	LOC104415269	1
0.5h vs 0h	GO:0051186	obsolete cofactor metabolic process	1/73	318/11376	0.00314465	0.490049	-0.741214	0.874613	0.901775	0.760533	LOC104434739	1
0.5h vs 0h	GO:0034622	cellular protein-containing complex assembly	1/73	320/11376	0.003125	0.486986	-0.748075	0.876263	0.902355	0.761022	LOC104456794	1
0.5h vs 0h	GO:0007166	cell surface receptor signaling pathway	1/73	324/11376	0.00308642	0.480974	-0.761695	0.879499	0.904565	0.762886	LOC104435657	1
0.5h vs 0h	GO:0043632	modification-dependent macromolecule catabolic process	1/73	326/11376	0.00306748	0.478023	-0.768456	0.881086	0.905076	0.763317	LOC104436362	1
0.5h vs 0h	GO:0017144	drug metabolic process	1/73	333/11376	0.003003	0.467975	-0.791865	0.886478	0.90949	0.767039	LOC104423370	1
0.5h vs 0h	GO:0009611	response to wounding	1/73	337/11376	0.00296736	0.46242	-0.805069	0.889451	0.911413	0.768661	LOC104439453	1
0.5h vs 0h	GO:0016049	cell growth	1/73	345/11376	0.00289855	0.451697	-0.831118	0.895168	0.916139	0.772648	LOC104418175	1
0.5h vs 0h	GO:1905392	plant organ morphogenesis	1/73	348/11376	0.00287356	0.447803	-0.840766	0.897235	0.917125	0.773479	LOC104415269	1
0.5h vs 0h	GO:0016053	organic acid biosynthetic process	1/73	382/11376	0.0026178	0.407947	-0.945921	0.918035	0.93608	0.789465	LOC104430636	1
0.5h vs 0h	GO:0046394	carboxylic acid biosynthetic process	1/73	382/11376	0.0026178	0.407947	-0.945921	0.918035	0.93608	0.789465	LOC104430636	1
0.5h vs 0h	GO:0051603	proteolysis involved in cellular protein catabolic process	1/73	397/11376	0.00251889	0.392533	-0.990095	0.925835	0.942221	0.794644	LOC104436362	1
0.5h vs 0h	GO:0032787	monocarboxylic acid metabolic process	1/73	398/11376	0.00251256	0.391547	-0.992996	0.926328	0.942221	0.794644	LOC104456456	1
0.5h vs 0h	GO:0044257	cellular protein catabolic process	1/73	407/11376	0.002457	0.382888	-1.01887	0.930623	0.945431	0.797351	LOC104436362	1
0.5h vs 0h	GO:0019637	organophosphate metabolic process	1/73	419/11376	0.00238663	0.371923	-1.05272	0.935968	0.948033	0.799546	LOC104423370	1
0.5h vs 0h	GO:0048364	root development	1/73	422/11376	0.00236967	0.369279	-1.06108	0.937239	0.948033	0.799546	LOC104415269	1
0.5h vs 0h	GO:0022622	root system development	1/73	423/11376	0.00236407	0.368406	-1.06385	0.937657	0.948033	0.799546	LOC104415269	1
0.5h vs 0h	GO:0040007	growth	1/73	425/11376	0.00235294	0.366672	-1.06939	0.938486	0.948033	0.799546	LOC104418175	1
0.5h vs 0h	GO:0065003	protein-containing complex assembly	1/73	426/11376	0.00234742	0.365811	-1.07215	0.938896	0.948033	0.799546	LOC104456794	1
0.5h vs 0h	GO:0008610	lipid biosynthetic process	1/73	433/11376	0.00230947	0.359897	-1.09135	0.941692	0.949701	0.800953	LOC104430636	1
0.5h vs 0h	GO:0071229	cellular response to acid chemical	1/73	437/11376	0.00228833	0.356603	-1.10223	0.943232	0.9501	0.80129	LOC104449323	1
0.5h vs 0h	GO:0034654	nucleobase-containing compound biosynthetic process	1/73	445/11376	0.00224719	0.350192	-1.12376	0.946194	0.951929	0.802831	LOC104454203	1
0.5h vs 0h	GO:0006259	DNA metabolic process	1/73	449/11376	0.00222717	0.347073	-1.13443	0.947617	0.952206	0.803065	LOC104427069	1
0.5h vs 0h	GO:0005975	carbohydrate metabolic process	1/73	463/11376	0.00215983	0.336578	-1.17125	0.952312	0.955767	0.806068	LOC104418175	1
0.5h vs 0h	GO:0030163	protein catabolic process	1/73	470/11376	0.00212766	0.331565	-1.18937	0.954501	0.956807	0.806946	LOC104436362	1
0.5h vs 0h	GO:0044283	small molecule biosynthetic process	1/73	493/11376	0.0020284	0.316097	-1.24763	0.96102	0.961281	0.810719	LOC104430636	1
0.5h vs 0h	GO:0044265	cellular macromolecule catabolic process	1/73	494/11376	0.00202429	0.315457	-1.25012	0.961281	0.961281	0.810719	LOC104436362	1
2h vs 0h	GO:0051301	cell division	8/92	172/11376	0.0465116	5.75126	5.66924	7.33696e-05	0.0694076	0.0623255	LOC104432846/LOC104441946/LOC104450066/LOC104437751/LOC104418234/LOC104427784/LOC104441044/LOC104441197	8
2h vs 0h	GO:0010569	regulation of double-strand break repair via homologous recombination	2/92	6/11376	0.333333	41.2174	8.89708	0.000950166	0.280152	0.251566	LOC104437751/LOC104450620	2
2h vs 0h	GO:2000779	regulation of double-strand break repair	2/92	7/11376	0.285714	35.3292	8.20332	0.00132323	0.280152	0.251566	LOC104437751/LOC104450620	2
2h vs 0h	GO:0006878	cellular copper ion homeostasis	2/92	9/11376	0.222222	27.4783	7.17507	0.00224461	0.280152	0.251566	LOC104436147/LOC104437608	2
2h vs 0h	GO:0005984	disaccharide metabolic process	3/92	40/11376	0.075	9.27391	4.73314	0.00407334	0.280152	0.251566	LOC104450066/LOC104414130/LOC104447933	3
2h vs 0h	GO:0052314	phytoalexin metabolic process	2/92	13/11376	0.153846	19.0234	5.87084	0.00476202	0.280152	0.251566	LOC104449363/LOC104421700	2
2h vs 0h	GO:0052315	phytoalexin biosynthetic process	2/92	13/11376	0.153846	19.0234	5.87084	0.00476202	0.280152	0.251566	LOC104449363/LOC104421700	2
2h vs 0h	GO:0055070	copper ion homeostasis	2/92	13/11376	0.153846	19.0234	5.87084	0.00476202	0.280152	0.251566	LOC104436147/LOC104437608	2
2h vs 0h	GO:0009403	toxin biosynthetic process	2/92	14/11376	0.142857	17.6646	5.63339	0.00552658	0.280152	0.251566	LOC104449363/LOC104421700	2
2h vs 0h	GO:0031338	regulation of vesicle fusion	2/92	14/11376	0.142857	17.6646	5.63339	0.00552658	0.280152	0.251566	LOC104436818/LOC104421829	2
2h vs 0h	GO:0090630	activation of GTPase activity	2/92	14/11376	0.142857	17.6646	5.63339	0.00552658	0.280152	0.251566	LOC104436818/LOC104421829	2
2h vs 0h	GO:0016051	carbohydrate biosynthetic process	6/92	204/11376	0.0294118	3.63683	3.43139	0.0061389	0.280152	0.251566	LOC104450066/LOC104418234/LOC104427784/LOC104433447/LOC104447933/LOC104448686	6
2h vs 0h	GO:0005992	trehalose biosynthetic process	2/92	16/11376	0.125	15.4565	5.22484	0.00721168	0.280152	0.251566	LOC104450066/LOC104447933	2
2h vs 0h	GO:0048579	negative regulation of long-day photoperiodism, flowering	2/92	16/11376	0.125	15.4565	5.22484	0.00721168	0.280152	0.251566	LOC104414880/LOC104441434	2
2h vs 0h	GO:0034637	cellular carbohydrate biosynthetic process	5/92	150/11376	0.0333333	4.12174	3.4751	0.00731461	0.280152	0.251566	LOC104450066/LOC104418234/LOC104427784/LOC104433447/LOC104447933	5
2h vs 0h	GO:0006621	protein retention in ER lumen	1/92	1/11376	1	123.652	11.0748	0.0080872	0.280152	0.251566	LOC104441409	1
2h vs 0h	GO:0007447	imaginal disc pattern formation	1/92	1/11376	1	123.652	11.0748	0.0080872	0.280152	0.251566	LOC104437608	1
2h vs 0h	GO:0007450	dorsal/ventral pattern formation, imaginal disc	1/92	1/11376	1	123.652	11.0748	0.0080872	0.280152	0.251566	LOC104437608	1
2h vs 0h	GO:0009953	dorsal/ventral pattern formation	1/92	1/11376	1	123.652	11.0748	0.0080872	0.280152	0.251566	LOC104437608	1
2h vs 0h	GO:0035222	wing disc pattern formation	1/92	1/11376	1	123.652	11.0748	0.0080872	0.280152	0.251566	LOC104437608	1
2h vs 0h	GO:0048190	wing disc dorsal/ventral pattern formation	1/92	1/11376	1	123.652	11.0748	0.0080872	0.280152	0.251566	LOC104437608	1
2h vs 0h	GO:0097681	double-strand break repair via alternative nonhomologous end joining	1/92	1/11376	1	123.652	11.0748	0.0080872	0.280152	0.251566	LOC104437751	1
2h vs 0h	GO:1990067	intrachromosomal DNA recombination	1/92	1/11376	1	123.652	11.0748	0.0080872	0.280152	0.251566	LOC104437751	1
2h vs 0h	GO:1990547	mitochondrial phosphate ion transmembrane transport	1/92	1/11376	1	123.652	11.0748	0.0080872	0.280152	0.251566	LOC104437608	1
2h vs 0h	GO:2000042	negative regulation of double-strand break repair via homologous recombination	1/92	1/11376	1	123.652	11.0748	0.0080872	0.280152	0.251566	LOC104437751	1
2h vs 0h	GO:0005991	trehalose metabolic process	2/92	17/11376	0.117647	14.5473	5.04714	0.00813049	0.280152	0.251566	LOC104450066/LOC104447933	2
2h vs 0h	GO:2000028	regulation of photoperiodism, flowering	3/92	52/11376	0.0576923	7.13378	4.00284	0.00849863	0.280152	0.251566	LOC104414880/LOC104441434/LOC104418234	3
2h vs 0h	GO:0000281	mitotic cytokinesis	4/92	102/11376	0.0392157	4.8491	3.52581	0.00931879	0.280152	0.251566	LOC104432846/LOC104418234/LOC104427784/LOC104441044	4
2h vs 0h	GO:0000226	microtubule cytoskeleton organization	4/92	107/11376	0.0373832	4.62251	3.39936	0.0109777	0.280152	0.251566	LOC104418234/LOC104419439/LOC104441044/LOC104441197	4
2h vs 0h	GO:0061640	cytoskeleton-dependent cytokinesis	4/92	107/11376	0.0373832	4.62251	3.39936	0.0109777	0.280152	0.251566	LOC104432846/LOC104418234/LOC104427784/LOC104441044	4
2h vs 0h	GO:0000910	cytokinesis	4/92	108/11376	0.037037	4.57971	3.375	0.0113309	0.280152	0.251566	LOC104432846/LOC104418234/LOC104427784/LOC104441044	4
2h vs 0h	GO:0046351	disaccharide biosynthetic process	2/92	21/11376	0.0952381	11.7764	4.46301	0.0122942	0.280152	0.251566	LOC104450066/LOC104447933	2
2h vs 0h	GO:0006310	DNA recombination	4/92	113/11376	0.0353982	4.37707	3.25754	0.0132066	0.280152	0.251566	LOC104432830/LOC104437751/LOC104453807/LOC104444212	4
2h vs 0h	GO:0006282	regulation of DNA repair	2/92	22/11376	0.0909091	11.2411	4.34132	0.0134531	0.280152	0.251566	LOC104437751/LOC104450620	2
2h vs 0h	GO:0006284	base-excision repair	2/92	23/11376	0.0869565	10.7524	4.22724	0.0146576	0.280152	0.251566	LOC104437751/LOC104448760	2
2h vs 0h	GO:0002566	somatic diversification of immune receptors via somatic mutation	1/92	2/11376	0.5	61.8261	7.76759	0.0161097	0.280152	0.251566	LOC104437751	1
2h vs 0h	GO:0009106	lipoate metabolic process	1/92	2/11376	0.5	61.8261	7.76759	0.0161097	0.280152	0.251566	LOC104424870	1
2h vs 0h	GO:0009107	lipoate biosynthetic process	1/92	2/11376	0.5	61.8261	7.76759	0.0161097	0.280152	0.251566	LOC104424870	1
2h vs 0h	GO:0010213	non-photoreactive DNA repair	1/92	2/11376	0.5	61.8261	7.76759	0.0161097	0.280152	0.251566	LOC104419285	1
2h vs 0h	GO:0010241	ent-kaurene oxidation to kaurenoic acid	1/92	2/11376	0.5	61.8261	7.76759	0.0161097	0.280152	0.251566	LOC104449363	1
2h vs 0h	GO:0010342	endosperm cellularization	1/92	2/11376	0.5	61.8261	7.76759	0.0161097	0.280152	0.251566	LOC104441197	1
2h vs 0h	GO:0010869	obsolete regulation of receptor biosynthetic process	1/92	2/11376	0.5	61.8261	7.76759	0.0161097	0.280152	0.251566	LOC104441409	1
2h vs 0h	GO:0016446	somatic hypermutation of immunoglobulin genes	1/92	2/11376	0.5	61.8261	7.76759	0.0161097	0.280152	0.251566	LOC104437751	1
2h vs 0h	GO:0033331	ent-kaurene metabolic process	1/92	2/11376	0.5	61.8261	7.76759	0.0161097	0.280152	0.251566	LOC104449363	1
2h vs 0h	GO:0035437	maintenance of protein localization in endoplasmic reticulum	1/92	2/11376	0.5	61.8261	7.76759	0.0161097	0.280152	0.251566	LOC104441409	1
2h vs 0h	GO:0042245	RNA repair	1/92	2/11376	0.5	61.8261	7.76759	0.0161097	0.280152	0.251566	LOC104432846	1
2h vs 0h	GO:0045738	negative regulation of DNA repair	1/92	2/11376	0.5	61.8261	7.76759	0.0161097	0.280152	0.251566	LOC104437751	1
2h vs 0h	GO:0051501	diterpene phytoalexin metabolic process	1/92	2/11376	0.5	61.8261	7.76759	0.0161097	0.280152	0.251566	LOC104449363	1
2h vs 0h	GO:0051502	diterpene phytoalexin biosynthetic process	1/92	2/11376	0.5	61.8261	7.76759	0.0161097	0.280152	0.251566	LOC104449363	1
2h vs 0h	GO:0072698	protein localization to microtubule cytoskeleton	1/92	2/11376	0.5	61.8261	7.76759	0.0161097	0.280152	0.251566	LOC104418234	1
2h vs 0h	GO:0072699	protein localization to cortical microtubule cytoskeleton	1/92	2/11376	0.5	61.8261	7.76759	0.0161097	0.280152	0.251566	LOC104418234	1
2h vs 0h	GO:0090279	regulation of calcium ion import	1/92	2/11376	0.5	61.8261	7.76759	0.0161097	0.280152	0.251566	LOC104441431	1
2h vs 0h	GO:2000209	regulation of anoikis	1/92	2/11376	0.5	61.8261	7.76759	0.0161097	0.280152	0.251566	LOC104441409	1
2h vs 0h	GO:2000780	negative regulation of double-strand break repair	1/92	2/11376	0.5	61.8261	7.76759	0.0161097	0.280152	0.251566	LOC104437751	1
2h vs 0h	GO:0006281	DNA repair	6/92	252/11376	0.0238095	2.9441	2.8179	0.0162879	0.280152	0.251566	LOC104435120/LOC104432830/LOC104437751/LOC104419285/LOC104448760/LOC104444212	6
2h vs 0h	GO:0009832	plant-type cell wall biogenesis	4/92	126/11376	0.031746	3.92547	2.98155	0.0189751	0.303578	0.272602	LOC104450066/LOC104418234/LOC104427784/LOC104441044	4
2h vs 0h	GO:0000018	regulation of DNA recombination	2/92	27/11376	0.0740741	9.15942	3.83266	0.0199153	0.303578	0.272602	LOC104437751/LOC104450620	2
2h vs 0h	GO:0000724	double-strand break repair via homologous recombination	3/92	73/11376	0.0410959	5.0816	3.15888	0.0211895	0.303578	0.272602	LOC104432830/LOC104437751/LOC104444212	3
2h vs 0h	GO:0046916	cellular transition metal ion homeostasis	3/92	73/11376	0.0410959	5.0816	3.15888	0.0211895	0.303578	0.272602	LOC104414395/LOC104436147/LOC104437608	3
2h vs 0h	GO:0048586	regulation of long-day photoperiodism, flowering	2/92	28/11376	0.0714286	8.8323	3.74668	0.0213358	0.303578	0.272602	LOC104414880/LOC104441434	2
2h vs 0h	GO:0044262	cellular carbohydrate metabolic process	6/92	269/11376	0.0223048	2.75804	2.63478	0.0217121	0.303578	0.272602	LOC104450066/LOC104414130/LOC104418234/LOC104427784/LOC104433447/LOC104447933	6
2h vs 0h	GO:0000725	recombinational repair	3/92	74/11376	0.0405405	5.01293	3.12707	0.0219584	0.303578	0.272602	LOC104432830/LOC104437751/LOC104444212	3
2h vs 0h	GO:0009312	oligosaccharide biosynthetic process	2/92	29/11376	0.0689655	8.52774	3.66489	0.0227973	0.303578	0.272602	LOC104450066/LOC104447933	2
2h vs 0h	GO:0030003	cellular cation homeostasis	4/92	134/11376	0.0298507	3.69111	2.82944	0.0231945	0.303578	0.272602	LOC104414395/LOC104436147/LOC104419349/LOC104437608	4
2h vs 0h	GO:0006546	glycine catabolic process	1/92	3/11376	0.333333	41.2174	6.29035	0.024068	0.303578	0.272602	LOC104424870	1
2h vs 0h	GO:0009835	fruit ripening	1/92	3/11376	0.333333	41.2174	6.29035	0.024068	0.303578	0.272602	LOC104433712	1
2h vs 0h	GO:0010493	Lewis a epitope biosynthetic process	1/92	3/11376	0.333333	41.2174	6.29035	0.024068	0.303578	0.272602	LOC104433447	1
2h vs 0h	GO:0044380	protein localization to cytoskeleton	1/92	3/11376	0.333333	41.2174	6.29035	0.024068	0.303578	0.272602	LOC104418234	1
2h vs 0h	GO:0045007	depurination	1/92	3/11376	0.333333	41.2174	6.29035	0.024068	0.303578	0.272602	LOC104448760	1
2h vs 0h	GO:0051211	anisotropic cell growth	1/92	3/11376	0.333333	41.2174	6.29035	0.024068	0.303578	0.272602	LOC104418234	1
2h vs 0h	GO:0071474	cellular hyperosmotic response	1/92	3/11376	0.333333	41.2174	6.29035	0.024068	0.303578	0.272602	LOC104441431	1
2h vs 0h	GO:0072697	protein localization to cell cortex	1/92	3/11376	0.333333	41.2174	6.29035	0.024068	0.303578	0.272602	LOC104418234	1
2h vs 0h	GO:0080136	priming of cellular response to stress	1/92	3/11376	0.333333	41.2174	6.29035	0.024068	0.303578	0.272602	LOC104421700	1
2h vs 0h	GO:2000011	regulation of adaxial/abaxial pattern formation	1/92	3/11376	0.333333	41.2174	6.29035	0.024068	0.303578	0.272602	LOC104437751	1
2h vs 0h	GO:2001021	negative regulation of response to DNA damage stimulus	1/92	3/11376	0.333333	41.2174	6.29035	0.024068	0.303578	0.272602	LOC104437751	1
2h vs 0h	GO:0006873	cellular ion homeostasis	4/92	139/11376	0.028777	3.55834	2.74017	0.0260999	0.305421	0.274257	LOC104414395/LOC104436147/LOC104419349/LOC104437608	4
2h vs 0h	GO:0009404	toxin metabolic process	2/92	32/11376	0.0625	7.72826	3.44138	0.0274198	0.305421	0.274257	LOC104449363/LOC104421700	2
2h vs 0h	GO:0006259	DNA metabolic process	8/92	449/11376	0.0178174	2.20316	2.34873	0.0286441	0.305421	0.274257	LOC104435120/LOC104432830/LOC104437751/LOC104450620/LOC104453807/LOC104419285/LOC104448760/LOC104444212	8
2h vs 0h	GO:2001020	regulation of response to DNA damage stimulus	2/92	33/11376	0.0606061	7.49407	3.37325	0.0290377	0.305421	0.274257	LOC104437751/LOC104450620	2
2h vs 0h	GO:0009833	plant-type primary cell wall biogenesis	2/92	34/11376	0.0588235	7.27366	3.30791	0.0306929	0.305421	0.274257	LOC104418234/LOC104427784	2
2h vs 0h	GO:0043547	positive regulation of GTPase activity	2/92	34/11376	0.0588235	7.27366	3.30791	0.0306929	0.305421	0.274257	LOC104436818/LOC104421829	2
2h vs 0h	GO:0042546	cell wall biogenesis	4/92	148/11376	0.027027	3.34195	2.58938	0.0318603	0.305421	0.274257	LOC104450066/LOC104418234/LOC104427784/LOC104441044	4
2h vs 0h	GO:0000707	meiotic DNA recombinase assembly	1/92	4/11376	0.25	30.913	5.40269	0.0319627	0.305421	0.274257	LOC104432830	1
2h vs 0h	GO:0005994	melibiose metabolic process	1/92	4/11376	0.25	30.913	5.40269	0.0319627	0.305421	0.274257	LOC104414130	1
2h vs 0h	GO:0005995	melibiose catabolic process	1/92	4/11376	0.25	30.913	5.40269	0.0319627	0.305421	0.274257	LOC104414130	1
2h vs 0h	GO:0006388	tRNA splicing, via endonucleolytic cleavage and ligation	1/92	4/11376	0.25	30.913	5.40269	0.0319627	0.305421	0.274257	LOC104432846	1
2h vs 0h	GO:0006677	glycosylceramide metabolic process	1/92	4/11376	0.25	30.913	5.40269	0.0319627	0.305421	0.274257	LOC104414130	1
2h vs 0h	GO:0006706	steroid catabolic process	1/92	4/11376	0.25	30.913	5.40269	0.0319627	0.305421	0.274257	LOC104447539	1
2h vs 0h	GO:0009249	protein lipoylation	1/92	4/11376	0.25	30.913	5.40269	0.0319627	0.305421	0.274257	LOC104424870	1
2h vs 0h	GO:0016127	sterol catabolic process	1/92	4/11376	0.25	30.913	5.40269	0.0319627	0.305421	0.274257	LOC104447539	1
2h vs 0h	GO:0019377	glycolipid catabolic process	1/92	4/11376	0.25	30.913	5.40269	0.0319627	0.305421	0.274257	LOC104414130	1
2h vs 0h	GO:0034433	steroid esterification	1/92	4/11376	0.25	30.913	5.40269	0.0319627	0.305421	0.274257	LOC104447539	1
2h vs 0h	GO:0034434	sterol esterification	1/92	4/11376	0.25	30.913	5.40269	0.0319627	0.305421	0.274257	LOC104447539	1
2h vs 0h	GO:0042135	neurotransmitter catabolic process	1/92	4/11376	0.25	30.913	5.40269	0.0319627	0.305421	0.274257	LOC104424870	1
2h vs 0h	GO:0046477	glycosylceramide catabolic process	1/92	4/11376	0.25	30.913	5.40269	0.0319627	0.305421	0.274257	LOC104414130	1
2h vs 0h	GO:0046479	glycosphingolipid catabolic process	1/92	4/11376	0.25	30.913	5.40269	0.0319627	0.305421	0.274257	LOC104414130	1
2h vs 0h	GO:0046514	ceramide catabolic process	1/92	4/11376	0.25	30.913	5.40269	0.0319627	0.305421	0.274257	LOC104414130	1
2h vs 0h	GO:1900704	regulation of siderophore biosynthetic process	1/92	4/11376	0.25	30.913	5.40269	0.0319627	0.305421	0.274257	LOC104414395	1
2h vs 0h	GO:1900706	positive regulation of siderophore biosynthetic process	1/92	4/11376	0.25	30.913	5.40269	0.0319627	0.305421	0.274257	LOC104414395	1
2h vs 0h	GO:0048467	gynoecium development	3/92	88/11376	0.0340909	4.21542	2.73406	0.0343078	0.315701	0.283488	LOC104421700/LOC104418234/LOC104440709	3
2h vs 0h	GO:0080135	regulation of cellular response to stress	3/92	88/11376	0.0340909	4.21542	2.73406	0.0343078	0.315701	0.283488	LOC104437751/LOC104421700/LOC104450620	3
2h vs 0h	GO:0009856	pollination	4/92	154/11376	0.025974	3.21174	2.49516	0.0360848	0.315701	0.283488	LOC104424863/LOC104421700/LOC104418234/LOC104415243	4
2h vs 0h	GO:0044706	multi-multicellular organism process	4/92	154/11376	0.025974	3.21174	2.49516	0.0360848	0.315701	0.283488	LOC104424863/LOC104421700/LOC104418234/LOC104415243	4
2h vs 0h	GO:0033043	regulation of organelle organization	5/92	227/11376	0.0220264	2.72362	2.3685	0.0367597	0.315701	0.283488	LOC104441434/LOC104436818/LOC104437790/LOC104421829/LOC104418234	5
2h vs 0h	GO:0001403	invasive growth in response to glucose limitation	1/92	5/11376	0.2	24.7304	4.79214	0.0397941	0.315701	0.283488	LOC104436147	1
2h vs 0h	GO:0006307	DNA dealkylation involved in DNA repair	1/92	5/11376	0.2	24.7304	4.79214	0.0397941	0.315701	0.283488	LOC104448760	1
2h vs 0h	GO:0006687	glycosphingolipid metabolic process	1/92	5/11376	0.2	24.7304	4.79214	0.0397941	0.315701	0.283488	LOC104414130	1
2h vs 0h	GO:0007124	pseudohyphal growth	1/92	5/11376	0.2	24.7304	4.79214	0.0397941	0.315701	0.283488	LOC104436147	1
2h vs 0h	GO:0010069	zygote asymmetric cytokinesis in embryo sac	1/92	5/11376	0.2	24.7304	4.79214	0.0397941	0.315701	0.283488	LOC104432846	1
2h vs 0h	GO:0010215	cellulose microfibril organization	1/92	5/11376	0.2	24.7304	4.79214	0.0397941	0.315701	0.283488	LOC104418234	1
2h vs 0h	GO:0018065	obsolete protein-cofactor linkage	1/92	5/11376	0.2	24.7304	4.79214	0.0397941	0.315701	0.283488	LOC104424870	1
2h vs 0h	GO:0030149	sphingolipid catabolic process	1/92	5/11376	0.2	24.7304	4.79214	0.0397941	0.315701	0.283488	LOC104414130	1
2h vs 0h	GO:0030951	establishment or maintenance of microtubule cytoskeleton polarity	1/92	5/11376	0.2	24.7304	4.79214	0.0397941	0.315701	0.283488	LOC104441044	1
2h vs 0h	GO:0030952	establishment or maintenance of cytoskeleton polarity	1/92	5/11376	0.2	24.7304	4.79214	0.0397941	0.315701	0.283488	LOC104441044	1
2h vs 0h	GO:0035220	wing disc development	1/92	5/11376	0.2	24.7304	4.79214	0.0397941	0.315701	0.283488	LOC104437608	1
2h vs 0h	GO:0036267	invasive filamentous growth	1/92	5/11376	0.2	24.7304	4.79214	0.0397941	0.315701	0.283488	LOC104436147	1
2h vs 0h	GO:0070507	regulation of microtubule cytoskeleton organization	1/92	5/11376	0.2	24.7304	4.79214	0.0397941	0.315701	0.283488	LOC104418234	1
2h vs 0h	GO:0070783	growth of unicellular organism as a thread of attached cells	1/92	5/11376	0.2	24.7304	4.79214	0.0397941	0.315701	0.283488	LOC104436147	1
2h vs 0h	GO:0072595	maintenance of protein localization in organelle	1/92	5/11376	0.2	24.7304	4.79214	0.0397941	0.315701	0.283488	LOC104441409	1
2h vs 0h	GO:0006974	cellular response to DNA damage stimulus	6/92	311/11376	0.0192926	2.38557	2.23703	0.0400467	0.315701	0.283488	LOC104435120/LOC104432830/LOC104437751/LOC104419285/LOC104448760/LOC104444212	6
2h vs 0h	GO:0009933	meristem structural organization	2/92	40/11376	0.05	6.18261	2.96474	0.0413694	0.323433	0.290431	LOC104437751/LOC104440709	2
2h vs 0h	GO:0007131	reciprocal meiotic recombination	2/92	41/11376	0.0487805	6.03181	2.91436	0.0432668	0.324751	0.291615	LOC104432830/LOC104453807	2
2h vs 0h	GO:0030244	cellulose biosynthetic process	2/92	41/11376	0.0487805	6.03181	2.91436	0.0432668	0.324751	0.291615	LOC104418234/LOC104427784	2
2h vs 0h	GO:0035825	homologous recombination	2/92	41/11376	0.0487805	6.03181	2.91436	0.0432668	0.324751	0.291615	LOC104432830/LOC104453807	2
2h vs 0h	GO:0043087	regulation of GTPase activity	2/92	42/11376	0.047619	5.8882	2.86563	0.0451962	0.324751	0.291615	LOC104436818/LOC104421829	2
2h vs 0h	GO:0051274	beta-glucan biosynthetic process	2/92	42/11376	0.047619	5.8882	2.86563	0.0451962	0.324751	0.291615	LOC104418234/LOC104427784	2
2h vs 0h	GO:0015825	L-serine transport	1/92	6/11376	0.166667	20.6087	4.33793	0.0475629	0.324751	0.291615	LOC104436616	1
2h vs 0h	GO:0030447	filamentous growth	1/92	6/11376	0.166667	20.6087	4.33793	0.0475629	0.324751	0.291615	LOC104436147	1
2h vs 0h	GO:0032329	serine transport	1/92	6/11376	0.166667	20.6087	4.33793	0.0475629	0.324751	0.291615	LOC104436616	1
2h vs 0h	GO:0035067	negative regulation of histone acetylation	1/92	6/11376	0.166667	20.6087	4.33793	0.0475629	0.324751	0.291615	LOC104441434	1
2h vs 0h	GO:0035434	copper ion transmembrane transport	1/92	6/11376	0.166667	20.6087	4.33793	0.0475629	0.324751	0.291615	LOC104437608	1
2h vs 0h	GO:0044182	filamentous growth of a population of unicellular organisms	1/92	6/11376	0.166667	20.6087	4.33793	0.0475629	0.324751	0.291615	LOC104436147	1
2h vs 0h	GO:0046466	membrane lipid catabolic process	1/92	6/11376	0.166667	20.6087	4.33793	0.0475629	0.324751	0.291615	LOC104414130	1
2h vs 0h	GO:0051601	exocyst localization	1/92	6/11376	0.166667	20.6087	4.33793	0.0475629	0.324751	0.291615	LOC104415243	1
2h vs 0h	GO:0071494	cellular response to UV-C	1/92	6/11376	0.166667	20.6087	4.33793	0.0475629	0.324751	0.291615	LOC104435120	1
2h vs 0h	GO:1900378	positive regulation of secondary metabolite biosynthetic process	1/92	6/11376	0.166667	20.6087	4.33793	0.0475629	0.324751	0.291615	LOC104414395	1
2h vs 0h	GO:1901984	negative regulation of protein acetylation	1/92	6/11376	0.166667	20.6087	4.33793	0.0475629	0.324751	0.291615	LOC104441434	1
2h vs 0h	GO:2000757	negative regulation of peptidyl-lysine acetylation	1/92	6/11376	0.166667	20.6087	4.33793	0.0475629	0.324751	0.291615	LOC104441434	1
2h vs 0h	GO:0055076	transition metal ion homeostasis	3/92	101/11376	0.029703	3.67284	2.4362	0.0483821	0.324751	0.291615	LOC104414395/LOC104436147/LOC104437608	3
2h vs 0h	GO:0030243	cellulose metabolic process	2/92	45/11376	0.0444444	5.49565	2.72837	0.0511702	0.324751	0.291615	LOC104418234/LOC104427784	2
2h vs 0h	GO:0071897	DNA biosynthetic process	2/92	45/11376	0.0444444	5.49565	2.72837	0.0511702	0.324751	0.291615	LOC104435120/LOC104437751	2
2h vs 0h	GO:0022402	cell cycle process	6/92	334/11376	0.0179641	2.2213	2.04554	0.0533314	0.324751	0.291615	LOC104432846/LOC104432830/LOC104418234/LOC104453807/LOC104427784/LOC104441044	6
2h vs 0h	GO:0007017	microtubule-based process	4/92	176/11376	0.0227273	2.81028	2.1854	0.0542295	0.324751	0.291615	LOC104418234/LOC104419439/LOC104441044/LOC104441197	4
2h vs 0h	GO:0009311	oligosaccharide metabolic process	3/92	106/11376	0.0283019	3.49959	2.33452	0.0544415	0.324751	0.291615	LOC104450066/LOC104414130/LOC104447933	3
2h vs 0h	GO:0000394	RNA splicing, via endonucleolytic cleavage and ligation	1/92	7/11376	0.142857	17.6646	3.98218	0.0552695	0.324751	0.291615	LOC104432846	1
2h vs 0h	GO:0002200	somatic diversification of immune receptors	1/92	7/11376	0.142857	17.6646	3.98218	0.0552695	0.324751	0.291615	LOC104437751	1
2h vs 0h	GO:0002377	immunoglobulin production	1/92	7/11376	0.142857	17.6646	3.98218	0.0552695	0.324751	0.291615	LOC104437751	1
2h vs 0h	GO:0002440	production of molecular mediator of immune response	1/92	7/11376	0.142857	17.6646	3.98218	0.0552695	0.324751	0.291615	LOC104437751	1
2h vs 0h	GO:0006285	base-excision repair, AP site formation	1/92	7/11376	0.142857	17.6646	3.98218	0.0552695	0.324751	0.291615	LOC104448760	1
2h vs 0h	GO:0006544	glycine metabolic process	1/92	7/11376	0.142857	17.6646	3.98218	0.0552695	0.324751	0.291615	LOC104424870	1
2h vs 0h	GO:0009071	serine family amino acid catabolic process	1/92	7/11376	0.142857	17.6646	3.98218	0.0552695	0.324751	0.291615	LOC104424870	1
2h vs 0h	GO:0009799	specification of symmetry	1/92	7/11376	0.142857	17.6646	3.98218	0.0552695	0.324751	0.291615	LOC104440709	1
2h vs 0h	GO:0009855	determination of bilateral symmetry	1/92	7/11376	0.142857	17.6646	3.98218	0.0552695	0.324751	0.291615	LOC104440709	1
2h vs 0h	GO:0010070	zygote asymmetric cell division	1/92	7/11376	0.142857	17.6646	3.98218	0.0552695	0.324751	0.291615	LOC104432846	1
2h vs 0h	GO:0016445	somatic diversification of immunoglobulins	1/92	7/11376	0.142857	17.6646	3.98218	0.0552695	0.324751	0.291615	LOC104437751	1
2h vs 0h	GO:0018871	1-aminocyclopropane-1-carboxylate metabolic process	1/92	7/11376	0.142857	17.6646	3.98218	0.0552695	0.324751	0.291615	LOC104449230	1
2h vs 0h	GO:0032886	regulation of microtubule-based process	1/92	7/11376	0.142857	17.6646	3.98218	0.0552695	0.324751	0.291615	LOC104418234	1
2h vs 0h	GO:0042218	1-aminocyclopropane-1-carboxylate biosynthetic process	1/92	7/11376	0.142857	17.6646	3.98218	0.0552695	0.324751	0.291615	LOC104449230	1
2h vs 0h	GO:0070726	cell wall assembly	1/92	7/11376	0.142857	17.6646	3.98218	0.0552695	0.324751	0.291615	LOC104418234	1
2h vs 0h	GO:0071668	plant-type cell wall assembly	1/92	7/11376	0.142857	17.6646	3.98218	0.0552695	0.324751	0.291615	LOC104418234	1
2h vs 0h	GO:0080060	integument development	1/92	7/11376	0.142857	17.6646	3.98218	0.0552695	0.324751	0.291615	LOC104440709	1
2h vs 0h	GO:0048868	pollen tube development	3/92	107/11376	0.0280374	3.46688	2.31492	0.0556953	0.325233	0.292047	LOC104424863/LOC104421700/LOC104418234	3
2h vs 0h	GO:0031056	regulation of histone modification	2/92	48/11376	0.0416667	5.15217	2.6029	0.05741	0.331158	0.297367	LOC104441434/LOC104437790	2
2h vs 0h	GO:0048532	anatomical structure arrangement	2/92	48/11376	0.0416667	5.15217	2.6029	0.05741	0.331158	0.297367	LOC104437751/LOC104440709	2
2h vs 0h	GO:0006302	double-strand break repair	3/92	110/11376	0.0272727	3.37233	2.25749	0.059539	0.341357	0.306526	LOC104432830/LOC104437751/LOC104444212	3
2h vs 0h	GO:0006875	cellular metal ion homeostasis	3/92	111/11376	0.027027	3.34195	2.23878	0.0608475	0.34603	0.310722	LOC104414395/LOC104436147/LOC104437608	3
2h vs 0h	GO:0006491	N-glycan processing	1/92	8/11376	0.125	15.4565	3.69322	0.0629145	0.34603	0.310722	LOC104418312	1
2h vs 0h	GO:0006893	Golgi to plasma membrane transport	1/92	8/11376	0.125	15.4565	3.69322	0.0629145	0.34603	0.310722	LOC104415243	1
2h vs 0h	GO:0019253	reductive pentose-phosphate cycle	1/92	8/11376	0.125	15.4565	3.69322	0.0629145	0.34603	0.310722	LOC104448686	1
2h vs 0h	GO:0019685	photosynthesis, dark reaction	1/92	8/11376	0.125	15.4565	3.69322	0.0629145	0.34603	0.310722	LOC104448686	1
2h vs 0h	GO:0031507	heterochromatin assembly	1/92	8/11376	0.125	15.4565	3.69322	0.0629145	0.34603	0.310722	LOC104441434	1
2h vs 0h	GO:0070413	trehalose metabolism in response to stress	1/92	8/11376	0.125	15.4565	3.69322	0.0629145	0.34603	0.310722	LOC104450066	1
2h vs 0h	GO:0051273	beta-glucan metabolic process	2/92	51/11376	0.0392157	4.8491	2.4875	0.0638995	0.347926	0.312425	LOC104418234/LOC104427784	2
2h vs 0h	GO:0007049	cell cycle	6/92	350/11376	0.0171429	2.11975	1.92125	0.0639949	0.347926	0.312425	LOC104432846/LOC104432830/LOC104418234/LOC104453807/LOC104427784/LOC104441044	6
2h vs 0h	GO:0007127	meiosis I	2/92	53/11376	0.0377358	4.66612	2.41547	0.0683571	0.362453	0.325469	LOC104432830/LOC104453807	2
2h vs 0h	GO:1903047	mitotic cell cycle process	4/92	191/11376	0.0209424	2.58957	2.0004	0.0689755	0.362453	0.325469	LOC104432846/LOC104418234/LOC104427784/LOC104441044	4
2h vs 0h	GO:0007349	cellularization	1/92	9/11376	0.111111	13.7391	3.45204	0.0704982	0.362453	0.325469	LOC104441197	1
2h vs 0h	GO:0007444	imaginal disc development	1/92	9/11376	0.111111	13.7391	3.45204	0.0704982	0.362453	0.325469	LOC104437608	1
2h vs 0h	GO:0009920	cell plate formation involved in plant-type cell wall biogenesis	1/92	9/11376	0.111111	13.7391	3.45204	0.0704982	0.362453	0.325469	LOC104441044	1
2h vs 0h	GO:0010106	cellular response to iron ion starvation	1/92	9/11376	0.111111	13.7391	3.45204	0.0704982	0.362453	0.325469	LOC104414395	1
2h vs 0h	GO:0015977	carbon fixation	1/92	9/11376	0.111111	13.7391	3.45204	0.0704982	0.362453	0.325469	LOC104448686	1
2h vs 0h	GO:0042276	error-prone translesion synthesis	1/92	9/11376	0.111111	13.7391	3.45204	0.0704982	0.362453	0.325469	LOC104435120	1
2h vs 0h	GO:0060178	regulation of exocyst localization	1/92	9/11376	0.111111	13.7391	3.45204	0.0704982	0.362453	0.325469	LOC120286429	1
2h vs 0h	GO:0060321	acceptance of pollen	1/92	9/11376	0.111111	13.7391	3.45204	0.0704982	0.362453	0.325469	LOC104415243	1
2h vs 0h	GO:0019725	cellular homeostasis	5/92	274/11376	0.0182482	2.25643	1.90086	0.0710442	0.363286	0.326217	LOC104414395/LOC104436147/LOC104419349/LOC104437608/LOC104419342	5
2h vs 0h	GO:0061982	meiosis I cell cycle process	2/92	55/11376	0.0363636	4.49644	2.34695	0.0729145	0.370845	0.333005	LOC104432830/LOC104453807	2
2h vs 0h	GO:0048481	plant ovule development	2/92	56/11376	0.0357143	4.41615	2.31391	0.0752292	0.37466	0.336431	LOC104421700/LOC104440709	2
2h vs 0h	GO:0035670	plant-type ovary development	2/92	57/11376	0.0350877	4.33867	2.28163	0.0775673	0.37466	0.336431	LOC104421700/LOC104440709	2
2h vs 0h	GO:0009901	anther dehiscence	1/92	10/11376	0.1	12.3652	3.24647	0.0780212	0.37466	0.336431	LOC104418234	1
2h vs 0h	GO:0015752	D-ribose transmembrane transport	1/92	10/11376	0.1	12.3652	3.24647	0.0780212	0.37466	0.336431	LOC104452642	1
2h vs 0h	GO:0015753	D-xylose transmembrane transport	1/92	10/11376	0.1	12.3652	3.24647	0.0780212	0.37466	0.336431	LOC104452642	1
2h vs 0h	GO:0015757	galactose transmembrane transport	1/92	10/11376	0.1	12.3652	3.24647	0.0780212	0.37466	0.336431	LOC104452642	1
2h vs 0h	GO:0015793	glycerol transport	1/92	10/11376	0.1	12.3652	3.24647	0.0780212	0.37466	0.336431	LOC104452642	1
2h vs 0h	GO:0015795	sorbitol transport	1/92	10/11376	0.1	12.3652	3.24647	0.0780212	0.37466	0.336431	LOC104452642	1
2h vs 0h	GO:0015797	mannitol transport	1/92	10/11376	0.1	12.3652	3.24647	0.0780212	0.37466	0.336431	LOC104452642	1
2h vs 0h	GO:0016554	cytidine to uridine editing	1/92	10/11376	0.1	12.3652	3.24647	0.0780212	0.37466	0.336431	LOC104451062	1
2h vs 0h	GO:0034629	cellular protein-containing complex localization	1/92	10/11376	0.1	12.3652	3.24647	0.0780212	0.37466	0.336431	LOC104415243	1
2h vs 0h	GO:1902600	proton transmembrane transport	3/92	124/11376	0.0241935	2.99158	2.01341	0.0790537	0.377701	0.339162	LOC104419349/LOC104452642/LOC104437608	3
2h vs 0h	GO:0005975	carbohydrate metabolic process	7/92	463/11376	0.0151188	1.86947	1.72469	0.080691	0.381452	0.34253	LOC104450066/LOC104414130/LOC104418234/LOC104427784/LOC104433447/LOC104447933/LOC104448686	7
2h vs 0h	GO:0000280	nuclear division	3/92	127/11376	0.023622	2.92092	1.96558	0.0835586	0.381452	0.34253	LOC104432830/LOC104453807/LOC104441044	3
2h vs 0h	GO:0033692	cellular polysaccharide biosynthetic process	3/92	127/11376	0.023622	2.92092	1.96558	0.0835586	0.381452	0.34253	LOC104418234/LOC104427784/LOC104433447	3
2h vs 0h	GO:0007035	vacuolar acidification	1/92	11/11376	0.0909091	11.2411	3.06829	0.085484	0.381452	0.34253	LOC104419349	1
2h vs 0h	GO:0009700	indole phytoalexin biosynthetic process	1/92	11/11376	0.0909091	11.2411	3.06829	0.085484	0.381452	0.34253	LOC104421700	1
2h vs 0h	GO:0010072	primary shoot apical meristem specification	1/92	11/11376	0.0909091	11.2411	3.06829	0.085484	0.381452	0.34253	LOC104440709	1
2h vs 0h	GO:0010120	camalexin biosynthetic process	1/92	11/11376	0.0909091	11.2411	3.06829	0.085484	0.381452	0.34253	LOC104421700	1
2h vs 0h	GO:0015750	pentose transmembrane transport	1/92	11/11376	0.0909091	11.2411	3.06829	0.085484	0.381452	0.34253	LOC104452642	1
2h vs 0h	GO:0046217	indole phytoalexin metabolic process	1/92	11/11376	0.0909091	11.2411	3.06829	0.085484	0.381452	0.34253	LOC104421700	1
2h vs 0h	GO:0048544	recognition of pollen	1/92	11/11376	0.0909091	11.2411	3.06829	0.085484	0.381452	0.34253	LOC104415243	1
2h vs 0h	GO:0051452	intracellular pH reduction	1/92	11/11376	0.0909091	11.2411	3.06829	0.085484	0.381452	0.34253	LOC104419349	1
2h vs 0h	GO:0052317	camalexin metabolic process	1/92	11/11376	0.0909091	11.2411	3.06829	0.085484	0.381452	0.34253	LOC104421700	1
2h vs 0h	GO:0070828	heterochromatin organization	1/92	11/11376	0.0909091	11.2411	3.06829	0.085484	0.381452	0.34253	LOC104441434	1
2h vs 0h	GO:0098876	vesicle-mediated transport to the plasma membrane	1/92	11/11376	0.0909091	11.2411	3.06829	0.085484	0.381452	0.34253	LOC104415243	1
2h vs 0h	GO:0071554	cell wall organization or biogenesis	6/92	379/11376	0.0158311	1.95755	1.71192	0.0863265	0.383403	0.344282	LOC104441639/LOC104450066/LOC104418234/LOC104427784/LOC104441044/LOC104414878	6
2h vs 0h	GO:0048284	organelle fusion	2/92	61/11376	0.0327869	4.05417	2.15958	0.087143	0.385221	0.345914	LOC104438414/LOC104418393	2
2h vs 0h	GO:0010200	response to chitin	4/92	209/11376	0.0191388	2.36655	1.8004	0.0891241	0.38881	0.349138	LOC104449613/LOC104441946/LOC104421700/LOC104441018	4
2h vs 0h	GO:0006304	DNA modification	2/92	62/11376	0.0322581	3.98878	2.13069	0.0895902	0.38881	0.349138	LOC104450620/LOC104448760	2
2h vs 0h	GO:0055080	cation homeostasis	4/92	211/11376	0.0189573	2.34412	1.77946	0.091522	0.38881	0.349138	LOC104414395/LOC104436147/LOC104419349/LOC104437608	4
2h vs 0h	GO:0055082	cellular chemical homeostasis	4/92	211/11376	0.0189573	2.34412	1.77946	0.091522	0.38881	0.349138	LOC104414395/LOC104436147/LOC104419349/LOC104437608	4
2h vs 0h	GO:0072330	monocarboxylic acid biosynthetic process	4/92	211/11376	0.0189573	2.34412	1.77946	0.091522	0.38881	0.349138	LOC104449230/LOC120288355/LOC104424870/LOC104448686	4
2h vs 0h	GO:0051345	positive regulation of hydrolase activity	2/92	63/11376	0.031746	3.92547	2.1024	0.0920577	0.38881	0.349138	LOC104436818/LOC104421829	2
2h vs 0h	GO:0000278	mitotic cell cycle	4/92	212/11376	0.0188679	2.33306	1.76907	0.0927326	0.38881	0.349138	LOC104432846/LOC104418234/LOC104427784/LOC104441044	4
2h vs 0h	GO:0000919	cell plate assembly	1/92	12/11376	0.0833333	10.3043	2.91172	0.092887	0.38881	0.349138	LOC104441044	1
2h vs 0h	GO:0010225	response to UV-C	1/92	12/11376	0.0833333	10.3043	2.91172	0.092887	0.38881	0.349138	LOC104435120	1
2h vs 0h	GO:0016553	base conversion or substitution editing	1/92	12/11376	0.0833333	10.3043	2.91172	0.092887	0.38881	0.349138	LOC104451062	1
2h vs 0h	GO:0045851	pH reduction	1/92	12/11376	0.0833333	10.3043	2.91172	0.092887	0.38881	0.349138	LOC104419349	1
2h vs 0h	GO:0046352	disaccharide catabolic process	1/92	12/11376	0.0833333	10.3043	2.91172	0.092887	0.38881	0.349138	LOC104414130	1
2h vs 0h	GO:1902275	regulation of chromatin organization	2/92	64/11376	0.03125	3.86413	2.07468	0.0945451	0.392279	0.352252	LOC104441434/LOC104437790	2
2h vs 0h	GO:2000242	negative regulation of reproductive process	2/92	64/11376	0.03125	3.86413	2.07468	0.0945451	0.392279	0.352252	LOC104414880/LOC104441434	2
2h vs 0h	GO:0015672	GO:0015672	4/92	217/11376	0.0184332	2.2793	1.71802	0.0989003	0.395076	0.354764	LOC104419349/LOC104452642/LOC104437608/LOC104437455	4
2h vs 0h	GO:0006825	copper ion transport	1/92	13/11376	0.0769231	9.51171	2.77255	0.100231	0.395076	0.354764	LOC104437608	1
2h vs 0h	GO:0009875	pollen-pistil interaction	1/92	13/11376	0.0769231	9.51171	2.77255	0.100231	0.395076	0.354764	LOC104415243	1
2h vs 0h	GO:0015798	myo-inositol transport	1/92	13/11376	0.0769231	9.51171	2.77255	0.100231	0.395076	0.354764	LOC104452642	1
2h vs 0h	GO:0032507	maintenance of protein location in cell	1/92	13/11376	0.0769231	9.51171	2.77255	0.100231	0.395076	0.354764	LOC104441409	1
2h vs 0h	GO:0045185	maintenance of protein location	1/92	13/11376	0.0769231	9.51171	2.77255	0.100231	0.395076	0.354764	LOC104441409	1
2h vs 0h	GO:0046785	microtubule polymerization	1/92	13/11376	0.0769231	9.51171	2.77255	0.100231	0.395076	0.354764	LOC104441044	1
2h vs 0h	GO:0050826	response to freezing	1/92	13/11376	0.0769231	9.51171	2.77255	0.100231	0.395076	0.354764	LOC104421700	1
2h vs 0h	GO:0051026	chiasma assembly	1/92	13/11376	0.0769231	9.51171	2.77255	0.100231	0.395076	0.354764	LOC104453807	1
2h vs 0h	GO:0051571	positive regulation of histone H3-K4 methylation	1/92	13/11376	0.0769231	9.51171	2.77255	0.100231	0.395076	0.354764	LOC104437790	1
2h vs 0h	GO:0060688	regulation of morphogenesis of a branching structure	1/92	13/11376	0.0769231	9.51171	2.77255	0.100231	0.395076	0.354764	LOC104447933	1
2h vs 0h	GO:2000032	regulation of secondary shoot formation	1/92	13/11376	0.0769231	9.51171	2.77255	0.100231	0.395076	0.354764	LOC104447933	1
2h vs 0h	GO:0098771	inorganic ion homeostasis	4/92	221/11376	0.0180995	2.23805	1.67817	0.10397	0.403518	0.362344	LOC104414395/LOC104436147/LOC104419349/LOC104437608	4
2h vs 0h	GO:0000271	polysaccharide biosynthetic process	3/92	141/11376	0.0212766	2.6309	1.75949	0.105972	0.403518	0.362344	LOC104418234/LOC104427784/LOC104433447	3
2h vs 0h	GO:0008037	cell recognition	1/92	14/11376	0.0714286	8.8323	2.64767	0.107516	0.403518	0.362344	LOC104415243	1
2h vs 0h	GO:0009313	oligosaccharide catabolic process	1/92	14/11376	0.0714286	8.8323	2.64767	0.107516	0.403518	0.362344	LOC104414130	1
2h vs 0h	GO:0016139	glycoside catabolic process	1/92	14/11376	0.0714286	8.8323	2.64767	0.107516	0.403518	0.362344	LOC104414130	1
2h vs 0h	GO:0019985	translesion synthesis	1/92	14/11376	0.0714286	8.8323	2.64767	0.107516	0.403518	0.362344	LOC104435120	1
2h vs 0h	GO:0031057	negative regulation of histone modification	1/92	14/11376	0.0714286	8.8323	2.64767	0.107516	0.403518	0.362344	LOC104441434	1
2h vs 0h	GO:0035065	regulation of histone acetylation	1/92	14/11376	0.0714286	8.8323	2.64767	0.107516	0.403518	0.362344	LOC104441434	1
2h vs 0h	GO:0045910	negative regulation of DNA recombination	1/92	14/11376	0.0714286	8.8323	2.64767	0.107516	0.403518	0.362344	LOC104437751	1
2h vs 0h	GO:0051569	regulation of histone H3-K4 methylation	1/92	14/11376	0.0714286	8.8323	2.64767	0.107516	0.403518	0.362344	LOC104437790	1
2h vs 0h	GO:1901983	regulation of protein acetylation	1/92	14/11376	0.0714286	8.8323	2.64767	0.107516	0.403518	0.362344	LOC104441434	1
2h vs 0h	GO:2000756	regulation of peptidyl-lysine acetylation	1/92	14/11376	0.0714286	8.8323	2.64767	0.107516	0.403518	0.362344	LOC104441434	1
2h vs 0h	GO:0071695	anatomical structure maturation	3/92	143/11376	0.020979	2.5941	1.7321	0.109351	0.403518	0.362344	LOC104433712/LOC104445015/LOC104433508	3
2h vs 0h	GO:0009756	carbohydrate mediated signaling	2/92	70/11376	0.0285714	3.53292	1.91935	0.10986	0.403518	0.362344	LOC104450066/LOC120288355	2
2h vs 0h	GO:0010182	sugar mediated signaling pathway	2/92	70/11376	0.0285714	3.53292	1.91935	0.10986	0.403518	0.362344	LOC104450066/LOC120288355	2
2h vs 0h	GO:0060627	regulation of vesicle-mediated transport	2/92	70/11376	0.0285714	3.53292	1.91935	0.10986	0.403518	0.362344	LOC104436818/LOC104421829	2
2h vs 0h	GO:0071669	plant-type cell wall organization or biogenesis	4/92	226/11376	0.0176991	2.18853	1.62955	0.110473	0.403518	0.362344	LOC104450066/LOC104418234/LOC104427784/LOC104441044	4
2h vs 0h	GO:0003333	amino acid transmembrane transport	2/92	71/11376	0.028169	3.48316	1.89512	0.112474	0.403518	0.362344	LOC104444078/LOC104436616	2
2h vs 0h	GO:0006865	amino acid transport	2/92	71/11376	0.028169	3.48316	1.89512	0.112474	0.403518	0.362344	LOC104444078/LOC104436616	2
2h vs 0h	GO:0007010	cytoskeleton organization	4/92	228/11376	0.0175439	2.16934	1.61045	0.113124	0.403518	0.362344	LOC104418234/LOC104419439/LOC104441044/LOC104441197	4
2h vs 0h	GO:0000730	DNA recombinase assembly	1/92	15/11376	0.0666667	8.24348	2.53468	0.114742	0.403518	0.362344	LOC104432830	1
2h vs 0h	GO:0001578	microtubule bundle formation	1/92	15/11376	0.0666667	8.24348	2.53468	0.114742	0.403518	0.362344	LOC104419439	1
2h vs 0h	GO:0006672	ceramide metabolic process	1/92	15/11376	0.0666667	8.24348	2.53468	0.114742	0.403518	0.362344	LOC104414130	1
2h vs 0h	GO:0009647	skotomorphogenesis	1/92	15/11376	0.0666667	8.24348	2.53468	0.114742	0.403518	0.362344	LOC104419439	1
2h vs 0h	GO:0015791	polyol transport	1/92	15/11376	0.0666667	8.24348	2.53468	0.114742	0.403518	0.362344	LOC104452642	1
2h vs 0h	GO:0016226	iron-sulfur cluster assembly	1/92	15/11376	0.0666667	8.24348	2.53468	0.114742	0.403518	0.362344	LOC104441875	1
2h vs 0h	GO:0031163	metallo-sulfur cluster assembly	1/92	15/11376	0.0666667	8.24348	2.53468	0.114742	0.403518	0.362344	LOC104441875	1
2h vs 0h	GO:0090735	DNA repair complex assembly	1/92	15/11376	0.0666667	8.24348	2.53468	0.114742	0.403518	0.362344	LOC104432830	1
2h vs 0h	GO:1902749	regulation of cell cycle G2/M phase transition	1/92	15/11376	0.0666667	8.24348	2.53468	0.114742	0.403518	0.362344	LOC104437751	1
2h vs 0h	GO:0098655	cation transmembrane transport	6/92	416/11376	0.0144231	1.78344	1.4699	0.120323	0.420905	0.377957	LOC104441431/LOC104419349/LOC104452642/LOC104437608/LOC104436616/LOC104437455	6
2h vs 0h	GO:0010497	plasmodesmata-mediated intercellular transport	1/92	16/11376	0.0625	7.72826	2.43171	0.121911	0.420905	0.377957	LOC104456908	1
2h vs 0h	GO:0031109	microtubule polymerization or depolymerization	1/92	16/11376	0.0625	7.72826	2.43171	0.121911	0.420905	0.377957	LOC104441044	1
2h vs 0h	GO:0042148	strand invasion	1/92	16/11376	0.0625	7.72826	2.43171	0.121911	0.420905	0.377957	LOC104432830	1
2h vs 0h	GO:0090421	embryonic meristem initiation	1/92	16/11376	0.0625	7.72826	2.43171	0.121911	0.420905	0.377957	LOC104440709	1
2h vs 0h	GO:0016125	sterol metabolic process	2/92	75/11376	0.0266667	3.29739	1.80238	0.123085	0.423413	0.38021	LOC104447539/LOC104419439	2
2h vs 0h	GO:0000731	DNA synthesis involved in DNA repair	1/92	17/11376	0.0588235	7.27366	2.33729	0.129022	0.429772	0.385919	LOC104435120	1
2h vs 0h	GO:0009864	induced systemic resistance, jasmonic acid mediated signaling pathway	1/92	17/11376	0.0588235	7.27366	2.33729	0.129022	0.429772	0.385919	LOC104441946	1
2h vs 0h	GO:0009900	dehiscence	1/92	17/11376	0.0588235	7.27366	2.33729	0.129022	0.429772	0.385919	LOC104418234	1
2h vs 0h	GO:0010496	intercellular transport	1/92	17/11376	0.0588235	7.27366	2.33729	0.129022	0.429772	0.385919	LOC104456908	1
2h vs 0h	GO:0015802	basic amino acid transport	1/92	17/11376	0.0588235	7.27366	2.33729	0.129022	0.429772	0.385919	LOC104444078	1
2h vs 0h	GO:0015809	arginine transport	1/92	17/11376	0.0588235	7.27366	2.33729	0.129022	0.429772	0.385919	LOC104444078	1
2h vs 0h	GO:0051924	regulation of calcium ion transport	1/92	17/11376	0.0588235	7.27366	2.33729	0.129022	0.429772	0.385919	LOC104441431	1
2h vs 0h	GO:1990641	response to iron ion starvation	1/92	17/11376	0.0588235	7.27366	2.33729	0.129022	0.429772	0.385919	LOC104414395	1
2h vs 0h	GO:1990822	basic amino acid transmembrane transport	1/92	17/11376	0.0588235	7.27366	2.33729	0.129022	0.429772	0.385919	LOC104444078	1
2h vs 0h	GO:0006301	postreplication repair	1/92	18/11376	0.0555556	6.86957	2.25024	0.136077	0.451679	0.405591	LOC104435120	1
2h vs 0h	GO:0140013	meiotic nuclear division	2/92	81/11376	0.0246914	3.05314	1.67439	0.139432	0.45987	0.412947	LOC104432830/LOC104453807	2
2h vs 0h	GO:0048440	carpel development	2/92	82/11376	0.0243902	3.01591	1.65421	0.142201	0.45987	0.412947	LOC104421700/LOC104440709	2
2h vs 0h	GO:0048764	trichoblast maturation	2/92	82/11376	0.0243902	3.01591	1.65421	0.142201	0.45987	0.412947	LOC104445015/LOC104433508	2
2h vs 0h	GO:0048765	root hair cell differentiation	2/92	82/11376	0.0243902	3.01591	1.65421	0.142201	0.45987	0.412947	LOC104445015/LOC104433508	2
2h vs 0h	GO:0009691	cytokinin biosynthetic process	1/92	19/11376	0.0526316	6.50801	2.16959	0.143074	0.45987	0.412947	LOC104424863	1
2h vs 0h	GO:0035435	phosphate ion transmembrane transport	1/92	19/11376	0.0526316	6.50801	2.16959	0.143074	0.45987	0.412947	LOC104437608	1
2h vs 0h	GO:0045003	double-strand break repair via synthesis-dependent strand annealing	1/92	19/11376	0.0526316	6.50801	2.16959	0.143074	0.45987	0.412947	LOC104432830	1
2h vs 0h	GO:1900618	regulation of shoot system morphogenesis	1/92	19/11376	0.0526316	6.50801	2.16959	0.143074	0.45987	0.412947	LOC104447933	1
2h vs 0h	GO:1905268	negative regulation of chromatin organization	1/92	19/11376	0.0526316	6.50801	2.16959	0.143074	0.45987	0.412947	LOC104441434	1
2h vs 0h	GO:0009743	response to carbohydrate	3/92	162/11376	0.0185185	2.28986	1.49299	0.143406	0.45987	0.412947	LOC104418434/LOC104450066/LOC120288355	3
2h vs 0h	GO:0010054	trichoblast differentiation	2/92	83/11376	0.0240964	2.97957	1.63434	0.144983	0.463357	0.416078	LOC104445015/LOC104433508	2
2h vs 0h	GO:0050801	ion homeostasis	4/92	251/11376	0.0159363	1.97055	1.40393	0.145569	0.463663	0.416353	LOC104414395/LOC104436147/LOC104419349/LOC104437608	4
2h vs 0h	GO:0016049	cell growth	5/92	345/11376	0.0144928	1.79206	1.34896	0.147079	0.466903	0.419262	LOC104424863/LOC104436147/LOC104433712/LOC104418234/LOC104433508	5
2h vs 0h	GO:0006312	mitotic recombination	1/92	20/11376	0.05	6.18261	2.09454	0.150016	0.469842	0.421901	LOC104432830	1
2h vs 0h	GO:0007129	homologous chromosome pairing at meiosis	1/92	20/11376	0.05	6.18261	2.09454	0.150016	0.469842	0.421901	LOC104453807	1
2h vs 0h	GO:0031062	positive regulation of histone methylation	1/92	20/11376	0.05	6.18261	2.09454	0.150016	0.469842	0.421901	LOC104437790	1
2h vs 0h	GO:0050891	multicellular organismal water homeostasis	1/92	20/11376	0.05	6.18261	2.09454	0.150016	0.469842	0.421901	LOC120288355	1
2h vs 0h	GO:0044272	sulfur compound biosynthetic process	2/92	85/11376	0.0235294	2.90946	1.59548	0.150579	0.469842	0.421901	LOC104421700/LOC104424870	2
2h vs 0h	GO:0048438	floral whorl development	3/92	166/11376	0.0180723	2.23468	1.44691	0.150985	0.469842	0.421901	LOC104421700/LOC104418234/LOC104440709	3
2h vs 0h	GO:0009250	glucan biosynthetic process	2/92	86/11376	0.0232558	2.87563	1.57648	0.153394	0.474216	0.425829	LOC104418234/LOC104427784	2
2h vs 0h	GO:0009867	jasmonic acid mediated signaling pathway	2/92	86/11376	0.0232558	2.87563	1.57648	0.153394	0.474216	0.425829	LOC104441946/LOC104415119	2
2h vs 0h	GO:0048878	chemical homeostasis	6/92	448/11376	0.0133929	1.65606	1.27923	0.154378	0.474216	0.425829	LOC104414395/LOC104436147/LOC104419439/LOC104419349/LOC120288355/LOC104437608	6
2h vs 0h	GO:0000741	karyogamy	1/92	21/11376	0.047619	5.8882	2.02443	0.156902	0.474216	0.425829	LOC104418393	1
2h vs 0h	GO:0009292	genetic transfer	1/92	21/11376	0.047619	5.8882	2.02443	0.156902	0.474216	0.425829	LOC104437790	1
2h vs 0h	GO:0009294	DNA mediated transformation	1/92	21/11376	0.047619	5.8882	2.02443	0.156902	0.474216	0.425829	LOC104437790	1
2h vs 0h	GO:0010197	polar nucleus fusion	1/92	21/11376	0.047619	5.8882	2.02443	0.156902	0.474216	0.425829	LOC104418393	1
2h vs 0h	GO:0015804	neutral amino acid transport	1/92	21/11376	0.047619	5.8882	2.02443	0.156902	0.474216	0.425829	LOC104436616	1
2h vs 0h	GO:0042133	neurotransmitter metabolic process	1/92	21/11376	0.047619	5.8882	2.02443	0.156902	0.474216	0.425829	LOC104424870	1
2h vs 0h	GO:0010243	response to organonitrogen compound	5/92	354/11376	0.0141243	1.7465	1.28837	0.158576	0.477668	0.428929	LOC104418312/LOC104449613/LOC104441946/LOC104421700/LOC104441018	5
2h vs 0h	GO:0007034	vacuolar transport	2/92	88/11376	0.0227273	2.81028	1.53927	0.159054	0.477668	0.428929	LOC104436147/LOC104419349	2
2h vs 0h	GO:0008356	asymmetric cell division	1/92	22/11376	0.0454545	5.62055	1.9587	0.163733	0.480445	0.431422	LOC104432846	1
2h vs 0h	GO:0009880	embryonic pattern specification	1/92	22/11376	0.0454545	5.62055	1.9587	0.163733	0.480445	0.431422	LOC104440709	1
2h vs 0h	GO:0010229	inflorescence development	1/92	22/11376	0.0454545	5.62055	1.9587	0.163733	0.480445	0.431422	LOC104421700	1
2h vs 0h	GO:0030433	ubiquitin-dependent ERAD pathway	1/92	22/11376	0.0454545	5.62055	1.9587	0.163733	0.480445	0.431422	LOC104418312	1
2h vs 0h	GO:0051592	response to calcium ion	1/92	22/11376	0.0454545	5.62055	1.9587	0.163733	0.480445	0.431422	LOC104418234	1
2h vs 0h	GO:0080188	gene silencing by RNA-directed DNA methylation	1/92	22/11376	0.0454545	5.62055	1.9587	0.163733	0.480445	0.431422	LOC104450620	1
2h vs 0h	GO:1905428	regulation of plant organ formation	1/92	22/11376	0.0454545	5.62055	1.9587	0.163733	0.480445	0.431422	LOC104447933	1
2h vs 0h	GO:0021700	developmental maturation	3/92	173/11376	0.017341	2.14426	1.36936	0.16455	0.480445	0.431422	LOC104433712/LOC104445015/LOC104433508	3
2h vs 0h	GO:0048285	organelle fission	3/92	173/11376	0.017341	2.14426	1.36936	0.16455	0.480445	0.431422	LOC104432830/LOC104453807/LOC104441044	3
2h vs 0h	GO:0055065	metal ion homeostasis	3/92	175/11376	0.0171429	2.11975	1.34788	0.168492	0.485849	0.436275	LOC104414395/LOC104436147/LOC104437608	3
2h vs 0h	GO:0071322	cellular response to carbohydrate stimulus	2/92	92/11376	0.0217391	2.68809	1.4679	0.170489	0.485849	0.436275	LOC104450066/LOC120288355	2
2h vs 0h	GO:0000726	non-recombinational repair	1/92	23/11376	0.0434783	5.37618	1.89689	0.170509	0.485849	0.436275	LOC104437751	1
2h vs 0h	GO:0006303	double-strand break repair via nonhomologous end joining	1/92	23/11376	0.0434783	5.37618	1.89689	0.170509	0.485849	0.436275	LOC104437751	1
2h vs 0h	GO:0009960	endosperm development	1/92	23/11376	0.0434783	5.37618	1.89689	0.170509	0.485849	0.436275	LOC104441197	1
2h vs 0h	GO:0016123	xanthophyll biosynthetic process	1/92	23/11376	0.0434783	5.37618	1.89689	0.170509	0.485849	0.436275	LOC120288355	1
2h vs 0h	GO:0034644	cellular response to UV	1/92	23/11376	0.0434783	5.37618	1.89689	0.170509	0.485849	0.436275	LOC104435120	1
2h vs 0h	GO:0048508	embryonic meristem development	1/92	23/11376	0.0434783	5.37618	1.89689	0.170509	0.485849	0.436275	LOC104440709	1
2h vs 0h	GO:0006887	exocytosis	2/92	94/11376	0.0212766	2.6309	1.43363	0.176258	0.491674	0.441505	LOC104438414/LOC104415243	2
2h vs 0h	GO:0010087	phloem or xylem histogenesis	2/92	94/11376	0.0212766	2.6309	1.43363	0.176258	0.491674	0.441505	LOC104441946/LOC104415119	2
2h vs 0h	GO:0042981	regulation of apoptotic process	2/92	94/11376	0.0212766	2.6309	1.43363	0.176258	0.491674	0.441505	LOC104418234/LOC104441409	2
2h vs 0h	GO:0000027	ribosomal large subunit assembly	1/92	24/11376	0.0416667	5.15217	1.83858	0.177231	0.491674	0.441505	LOC104454677	1
2h vs 0h	GO:0009559	embryo sac central cell differentiation	1/92	24/11376	0.0416667	5.15217	1.83858	0.177231	0.491674	0.441505	LOC104418393	1
2h vs 0h	GO:0009944	polarity specification of adaxial/abaxial axis	1/92	24/11376	0.0416667	5.15217	1.83858	0.177231	0.491674	0.441505	LOC104440709	1
2h vs 0h	GO:0015807	L-amino acid transport	1/92	24/11376	0.0416667	5.15217	1.83858	0.177231	0.491674	0.441505	LOC104436616	1
2h vs 0h	GO:0050691	regulation of defense response to virus by host	1/92	24/11376	0.0416667	5.15217	1.83858	0.177231	0.491674	0.441505	LOC104448686	1
2h vs 0h	GO:1902475	L-alpha-amino acid transmembrane transport	1/92	24/11376	0.0416667	5.15217	1.83858	0.177231	0.491674	0.441505	LOC104436616	1
2h vs 0h	GO:1901698	response to nitrogen compound	6/92	472/11376	0.0127119	1.57185	1.14577	0.18246	0.497053	0.446336	LOC104418312/LOC104414395/LOC104449613/LOC104441946/LOC104421700/LOC104441018	6
2h vs 0h	GO:0042446	hormone biosynthetic process	3/92	182/11376	0.0164835	2.03822	1.27489	0.182502	0.497053	0.446336	LOC104449363/LOC104424863/LOC104419439	3
2h vs 0h	GO:0006892	post-Golgi vesicle-mediated transport	1/92	25/11376	0.04	4.94609	1.78344	0.183899	0.497053	0.446336	LOC104415243	1
2h vs 0h	GO:0009688	abscisic acid biosynthetic process	1/92	25/11376	0.04	4.94609	1.78344	0.183899	0.497053	0.446336	LOC120288355	1
2h vs 0h	GO:0030641	regulation of cellular pH	1/92	25/11376	0.04	4.94609	1.78344	0.183899	0.497053	0.446336	LOC104419349	1
2h vs 0h	GO:0043289	apocarotenoid biosynthetic process	1/92	25/11376	0.04	4.94609	1.78344	0.183899	0.497053	0.446336	LOC120288355	1
2h vs 0h	GO:0045143	homologous chromosome segregation	1/92	25/11376	0.04	4.94609	1.78344	0.183899	0.497053	0.446336	LOC104453807	1
2h vs 0h	GO:0051453	regulation of intracellular pH	1/92	25/11376	0.04	4.94609	1.78344	0.183899	0.497053	0.446336	LOC104419349	1
2h vs 0h	GO:1902645	tertiary alcohol biosynthetic process	1/92	25/11376	0.04	4.94609	1.78344	0.183899	0.497053	0.446336	LOC120288355	1
2h vs 0h	GO:0048469	cell maturation	2/92	98/11376	0.0204082	2.52351	1.36767	0.187887	0.503873	0.45246	LOC104445015/LOC104433508	2
2h vs 0h	GO:0009943	adaxial/abaxial axis specification	1/92	26/11376	0.0384615	4.75585	1.73115	0.190514	0.503873	0.45246	LOC104440709	1
2h vs 0h	GO:0010014	meristem initiation	1/92	26/11376	0.0384615	4.75585	1.73115	0.190514	0.503873	0.45246	LOC104440709	1
2h vs 0h	GO:0031058	positive regulation of histone modification	1/92	26/11376	0.0384615	4.75585	1.73115	0.190514	0.503873	0.45246	LOC104437790	1
2h vs 0h	GO:0035510	DNA dealkylation	1/92	26/11376	0.0384615	4.75585	1.73115	0.190514	0.503873	0.45246	LOC104448760	1
2h vs 0h	GO:0044264	cellular polysaccharide metabolic process	3/92	186/11376	0.016129	1.99439	1.23463	0.190647	0.503873	0.45246	LOC104418234/LOC104427784/LOC104433447	3
2h vs 0h	GO:0044550	secondary metabolite biosynthetic process	5/92	378/11376	0.0132275	1.63561	1.1348	0.190946	0.503873	0.45246	LOC104449363/LOC104439206/LOC104421700/LOC120288355/LOC104444160	5
2h vs 0h	GO:0010053	root epidermal cell differentiation	2/92	100/11376	0.02	2.47304	1.33591	0.193741	0.503873	0.45246	LOC104445015/LOC104433508	2
2h vs 0h	GO:0051259	protein complex oligomerization	2/92	100/11376	0.02	2.47304	1.33591	0.193741	0.503873	0.45246	LOC104441431/LOC104437751	2
2h vs 0h	GO:0071395	cellular response to jasmonic acid stimulus	2/92	100/11376	0.02	2.47304	1.33591	0.193741	0.503873	0.45246	LOC104441946/LOC104415119	2
2h vs 0h	GO:0009793	embryo development ending in seed dormancy	5/92	380/11376	0.0131579	1.627	1.12249	0.193747	0.503873	0.45246	LOC104432846/LOC104433712/LOC104450066/LOC104440709/LOC104415119	5
2h vs 0h	GO:0009908	flower development	4/92	282/11376	0.0141844	1.75393	1.15758	0.194253	0.503873	0.45246	LOC104433712/LOC104421700/LOC104418234/LOC104440709	4
2h vs 0h	GO:0016053	organic acid biosynthetic process	5/92	382/11376	0.013089	1.61848	1.11025	0.196562	0.503873	0.45246	LOC104449363/LOC104449230/LOC120288355/LOC104424870/LOC104448686	5
2h vs 0h	GO:0046394	carboxylic acid biosynthetic process	5/92	382/11376	0.013089	1.61848	1.11025	0.196562	0.503873	0.45246	LOC104449363/LOC104449230/LOC120288355/LOC104424870/LOC104448686	5
2h vs 0h	GO:0016132	brassinosteroid biosynthetic process	1/92	27/11376	0.037037	4.57971	1.68147	0.197075	0.503873	0.45246	LOC104419439	1
2h vs 0h	GO:0043622	cortical microtubule organization	1/92	27/11376	0.037037	4.57971	1.68147	0.197075	0.503873	0.45246	LOC104418234	1
2h vs 0h	GO:0048871	multicellular organismal homeostasis	1/92	27/11376	0.037037	4.57971	1.68147	0.197075	0.503873	0.45246	LOC120288355	1
2h vs 0h	GO:0051262	protein tetramerization	1/92	27/11376	0.037037	4.57971	1.68147	0.197075	0.503873	0.45246	LOC104441431	1
2h vs 0h	GO:0080156	mitochondrial mRNA modification	1/92	27/11376	0.037037	4.57971	1.68147	0.197075	0.503873	0.45246	LOC104451062	1
2h vs 0h	GO:1905269	positive regulation of chromatin organization	1/92	27/11376	0.037037	4.57971	1.68147	0.197075	0.503873	0.45246	LOC104437790	1
2h vs 0h	GO:0009108	obsolete coenzyme biosynthetic process	2/92	103/11376	0.0194175	2.40101	1.28967	0.202568	0.505487	0.453909	LOC104424870/LOC104448686	2
2h vs 0h	GO:0097435	supramolecular fiber organization	2/92	103/11376	0.0194175	2.40101	1.28967	0.202568	0.505487	0.453909	LOC104418234/LOC104441044	2
2h vs 0h	GO:0006096	glycolytic process	1/92	28/11376	0.0357143	4.41615	1.63416	0.203584	0.505487	0.453909	LOC104448686	1
2h vs 0h	GO:0006757	ATP generation from ADP	1/92	28/11376	0.0357143	4.41615	1.63416	0.203584	0.505487	0.453909	LOC104448686	1
2h vs 0h	GO:0010183	pollen tube guidance	1/92	28/11376	0.0357143	4.41615	1.63416	0.203584	0.505487	0.453909	LOC104421700	1
2h vs 0h	GO:0016122	xanthophyll metabolic process	1/92	28/11376	0.0357143	4.41615	1.63416	0.203584	0.505487	0.453909	LOC120288355	1
2h vs 0h	GO:0016129	phytosteroid biosynthetic process	1/92	28/11376	0.0357143	4.41615	1.63416	0.203584	0.505487	0.453909	LOC104419439	1
2h vs 0h	GO:0050918	positive chemotaxis	1/92	28/11376	0.0357143	4.41615	1.63416	0.203584	0.505487	0.453909	LOC104421700	1
2h vs 0h	GO:0071731	response to nitric oxide	1/92	28/11376	0.0357143	4.41615	1.63416	0.203584	0.505487	0.453909	LOC104414395	1
2h vs 0h	GO:0097366	response to bronchodilator	1/92	28/11376	0.0357143	4.41615	1.63416	0.203584	0.505487	0.453909	LOC104414395	1
2h vs 0h	GO:2000067	regulation of root morphogenesis	1/92	28/11376	0.0357143	4.41615	1.63416	0.203584	0.505487	0.453909	LOC104418234	1
2h vs 0h	GO:0009738	abscisic acid-activated signaling pathway	2/92	104/11376	0.0192308	2.37793	1.27462	0.205521	0.50896	0.457027	LOC104421700/LOC104418604	2
2h vs 0h	GO:2000280	regulation of root development	2/92	105/11376	0.0190476	2.35528	1.25974	0.208478	0.513433	0.461044	LOC104456908/LOC104418234	2
2h vs 0h	GO:0048585	negative regulation of response to stimulus	4/92	291/11376	0.0137457	1.69969	1.09174	0.209266	0.513433	0.461044	LOC104414880/LOC104441434/LOC104437751/LOC104418234	4
2h vs 0h	GO:0002520	immune system development	1/92	29/11376	0.0344828	4.26387	1.58902	0.210041	0.513433	0.461044	LOC104437751	1
2h vs 0h	GO:0042866	pyruvate biosynthetic process	1/92	29/11376	0.0344828	4.26387	1.58902	0.210041	0.513433	0.461044	LOC104448686	1
2h vs 0h	GO:0050688	regulation of defense response to virus	1/92	29/11376	0.0344828	4.26387	1.58902	0.210041	0.513433	0.461044	LOC104448686	1
2h vs 0h	GO:0090567	reproductive shoot system development	4/92	293/11376	0.0136519	1.68808	1.07742	0.212647	0.518465	0.465563	LOC104433712/LOC104421700/LOC104418234/LOC104440709	4
2h vs 0h	GO:0006665	sphingolipid metabolic process	1/92	30/11376	0.0333333	4.12174	1.54587	0.216446	0.519689	0.466662	LOC104414130	1
2h vs 0h	GO:0009682	induced systemic resistance	1/92	30/11376	0.0333333	4.12174	1.54587	0.216446	0.519689	0.466662	LOC104441946	1
2h vs 0h	GO:0009690	cytokinin metabolic process	1/92	30/11376	0.0333333	4.12174	1.54587	0.216446	0.519689	0.466662	LOC104424863	1
2h vs 0h	GO:0016106	sesquiterpenoid biosynthetic process	1/92	30/11376	0.0333333	4.12174	1.54587	0.216446	0.519689	0.466662	LOC120288355	1
2h vs 0h	GO:0046031	ADP metabolic process	1/92	30/11376	0.0333333	4.12174	1.54587	0.216446	0.519689	0.466662	LOC104448686	1
2h vs 0h	GO:1900376	regulation of secondary metabolite biosynthetic process	1/92	30/11376	0.0333333	4.12174	1.54587	0.216446	0.519689	0.466662	LOC104414395	1
2h vs 0h	GO:0006165	nucleoside diphosphate phosphorylation	1/92	31/11376	0.0322581	3.98878	1.50456	0.222799	0.524244	0.470752	LOC104448686	1
2h vs 0h	GO:0006817	phosphate ion transport	1/92	31/11376	0.0322581	3.98878	1.50456	0.222799	0.524244	0.470752	LOC104437608	1
2h vs 0h	GO:0009955	adaxial/abaxial pattern specification	1/92	31/11376	0.0322581	3.98878	1.50456	0.222799	0.524244	0.470752	LOC104440709	1
2h vs 0h	GO:0031060	regulation of histone methylation	1/92	31/11376	0.0322581	3.98878	1.50456	0.222799	0.524244	0.470752	LOC104437790	1
2h vs 0h	GO:0031497	chromatin assembly	1/92	31/11376	0.0322581	3.98878	1.50456	0.222799	0.524244	0.470752	LOC104441434	1
2h vs 0h	GO:0051651	maintenance of location in cell	1/92	31/11376	0.0322581	3.98878	1.50456	0.222799	0.524244	0.470752	LOC104441409	1
2h vs 0h	GO:1901658	glycosyl compound catabolic process	1/92	31/11376	0.0322581	3.98878	1.50456	0.222799	0.524244	0.470752	LOC104414130	1
2h vs 0h	GO:0032879	regulation of localization	4/92	299/11376	0.0133779	1.65421	1.03509	0.222885	0.524244	0.470752	LOC104441431/LOC104436818/LOC104421829/LOC120286429	4
2h vs 0h	GO:0033044	regulation of chromosome organization	2/92	110/11376	0.0181818	2.24822	1.18779	0.22333	0.524244	0.470752	LOC104441434/LOC104437790	2
2h vs 0h	GO:0048588	developmental cell growth	2/92	111/11376	0.018018	2.22797	1.17387	0.226312	0.52649	0.472769	LOC104424863/LOC104433508	2
2h vs 0h	GO:0006879	cellular iron ion homeostasis	1/92	32/11376	0.03125	3.86413	1.46495	0.229102	0.52649	0.472769	LOC104414395	1
2h vs 0h	GO:0009135	purine nucleoside diphosphate metabolic process	1/92	32/11376	0.03125	3.86413	1.46495	0.229102	0.52649	0.472769	LOC104448686	1
2h vs 0h	GO:0009179	purine ribonucleoside diphosphate metabolic process	1/92	32/11376	0.03125	3.86413	1.46495	0.229102	0.52649	0.472769	LOC104448686	1
2h vs 0h	GO:0009185	ribonucleoside diphosphate metabolic process	1/92	32/11376	0.03125	3.86413	1.46495	0.229102	0.52649	0.472769	LOC104448686	1
2h vs 0h	GO:0016109	tetraterpenoid biosynthetic process	1/92	32/11376	0.03125	3.86413	1.46495	0.229102	0.52649	0.472769	LOC120288355	1
2h vs 0h	GO:0016117	carotenoid biosynthetic process	1/92	32/11376	0.03125	3.86413	1.46495	0.229102	0.52649	0.472769	LOC120288355	1
2h vs 0h	GO:1900864	mitochondrial RNA modification	1/92	32/11376	0.03125	3.86413	1.46495	0.229102	0.52649	0.472769	LOC104451062	1
2h vs 0h	GO:0048581	negative regulation of post-embryonic development	2/92	112/11376	0.0178571	2.20807	1.1601	0.229296	0.52649	0.472769	LOC104414880/LOC104441434	2
2h vs 0h	GO:0009411	response to UV	2/92	114/11376	0.0175439	2.16934	1.13298	0.235273	0.532642	0.478294	LOC104435120/LOC104421700	2
2h vs 0h	GO:0019359	nicotinamide nucleotide biosynthetic process	1/92	33/11376	0.030303	3.74704	1.42691	0.235354	0.532642	0.478294	LOC104448686	1
2h vs 0h	GO:0044764	multi-organism cellular process	1/92	33/11376	0.030303	3.74704	1.42691	0.235354	0.532642	0.478294	LOC104437790	1
2h vs 0h	GO:0051258	protein polymerization	1/92	33/11376	0.030303	3.74704	1.42691	0.235354	0.532642	0.478294	LOC104441044	1
2h vs 0h	GO:0070972	protein localization to endoplasmic reticulum	1/92	33/11376	0.030303	3.74704	1.42691	0.235354	0.532642	0.478294	LOC104441409	1
2h vs 0h	GO:2000022	regulation of jasmonic acid mediated signaling pathway	1/92	33/11376	0.030303	3.74704	1.42691	0.235354	0.532642	0.478294	LOC104454399	1
2h vs 0h	GO:0051052	regulation of DNA metabolic process	2/92	115/11376	0.0173913	2.15047	1.11963	0.238265	0.532661	0.47831	LOC104437751/LOC104450620	2
2h vs 0h	GO:0006305	DNA alkylation	1/92	34/11376	0.0294118	3.63683	1.39032	0.241555	0.532661	0.47831	LOC104450620	1
2h vs 0h	GO:0006306	DNA methylation	1/92	34/11376	0.0294118	3.63683	1.39032	0.241555	0.532661	0.47831	LOC104450620	1
2h vs 0h	GO:0010208	pollen wall assembly	1/92	34/11376	0.0294118	3.63683	1.39032	0.241555	0.532661	0.47831	LOC104418234	1
2h vs 0h	GO:0019363	pyridine nucleotide biosynthetic process	1/92	34/11376	0.0294118	3.63683	1.39032	0.241555	0.532661	0.47831	LOC104448686	1
2h vs 0h	GO:0030004	cellular monovalent inorganic cation homeostasis	1/92	34/11376	0.0294118	3.63683	1.39032	0.241555	0.532661	0.47831	LOC104419349	1
2h vs 0h	GO:0031122	cytoplasmic microtubule organization	1/92	34/11376	0.0294118	3.63683	1.39032	0.241555	0.532661	0.47831	LOC104418234	1
2h vs 0h	GO:0035295	tube development	1/92	34/11376	0.0294118	3.63683	1.39032	0.241555	0.532661	0.47831	LOC104437608	1
2h vs 0h	GO:0050777	negative regulation of immune response	1/92	34/11376	0.0294118	3.63683	1.39032	0.241555	0.532661	0.47831	LOC104418234	1
2h vs 0h	GO:0085029	extracellular matrix assembly	1/92	34/11376	0.0294118	3.63683	1.39032	0.241555	0.532661	0.47831	LOC104418234	1
2h vs 0h	GO:1990542	mitochondrial transmembrane transport	1/92	34/11376	0.0294118	3.63683	1.39032	0.241555	0.532661	0.47831	LOC104437608	1
2h vs 0h	GO:0048437	floral organ development	3/92	211/11376	0.014218	1.75809	1.00362	0.243389	0.535455	0.480819	LOC104421700/LOC104418234/LOC104440709	3
2h vs 0h	GO:1903046	meiotic cell cycle process	2/92	118/11376	0.0169492	2.0958	1.08039	0.247254	0.53857	0.483616	LOC104432830/LOC104453807	2
2h vs 0h	GO:0002181	cytoplasmic translation	1/92	35/11376	0.0285714	3.53292	1.35509	0.247708	0.53857	0.483616	LOC104454677	1
2h vs 0h	GO:0036503	ERAD pathway	1/92	35/11376	0.0285714	3.53292	1.35509	0.247708	0.53857	0.483616	LOC104418312	1
2h vs 0h	GO:0046685	response to arsenic-containing substance	1/92	35/11376	0.0285714	3.53292	1.35509	0.247708	0.53857	0.483616	LOC104414395	1
2h vs 0h	GO:0046939	nucleotide phosphorylation	1/92	35/11376	0.0285714	3.53292	1.35509	0.247708	0.53857	0.483616	LOC104448686	1
2h vs 0h	GO:0016052	carbohydrate catabolic process	2/92	119/11376	0.0168067	2.07819	1.06757	0.250253	0.53857	0.483616	LOC104414130/LOC104448686	2
2h vs 0h	GO:0008202	steroid metabolic process	2/92	120/11376	0.0166667	2.06087	1.05487	0.253253	0.53857	0.483616	LOC104447539/LOC104419439	2
2h vs 0h	GO:0001505	regulation of neurotransmitter levels	1/92	36/11376	0.0277778	3.43478	1.32112	0.25381	0.53857	0.483616	LOC104424870	1
2h vs 0h	GO:0006333	chromatin assembly or disassembly	1/92	36/11376	0.0277778	3.43478	1.32112	0.25381	0.53857	0.483616	LOC104441434	1
2h vs 0h	GO:0009132	nucleoside diphosphate metabolic process	1/92	36/11376	0.0277778	3.43478	1.32112	0.25381	0.53857	0.483616	LOC104448686	1
2h vs 0h	GO:0051053	negative regulation of DNA metabolic process	1/92	36/11376	0.0277778	3.43478	1.32112	0.25381	0.53857	0.483616	LOC104437751	1
2h vs 0h	GO:0070192	chromosome organization involved in meiotic cell cycle	1/92	36/11376	0.0277778	3.43478	1.32112	0.25381	0.53857	0.483616	LOC104453807	1
2h vs 0h	GO:0032940	secretion by cell	2/92	121/11376	0.0165289	2.04384	1.0423	0.256255	0.53857	0.483616	LOC104438414/LOC104415243	2
2h vs 0h	GO:0016458	gene silencing	2/92	122/11376	0.0163934	2.02708	1.02984	0.259257	0.53857	0.483616	LOC104441434/LOC104450620	2
2h vs 0h	GO:0051336	regulation of hydrolase activity	2/92	122/11376	0.0163934	2.02708	1.02984	0.259257	0.53857	0.483616	LOC104436818/LOC104421829	2
2h vs 0h	GO:0090627	plant epidermal cell differentiation	2/92	122/11376	0.0163934	2.02708	1.02984	0.259257	0.53857	0.483616	LOC104445015/LOC104433508	2
2h vs 0h	GO:0000165	MAPK cascade	1/92	37/11376	0.027027	3.34195	1.28834	0.259864	0.53857	0.483616	LOC104421700	1
2h vs 0h	GO:0006342	chromatin silencing	1/92	37/11376	0.027027	3.34195	1.28834	0.259864	0.53857	0.483616	LOC104441434	1
2h vs 0h	GO:0010104	regulation of ethylene-activated signaling pathway	1/92	37/11376	0.027027	3.34195	1.28834	0.259864	0.53857	0.483616	LOC104414395	1
2h vs 0h	GO:0034250	positive regulation of cellular amide metabolic process	1/92	37/11376	0.027027	3.34195	1.28834	0.259864	0.53857	0.483616	LOC104414395	1
2h vs 0h	GO:0060429	epithelium development	1/92	37/11376	0.027027	3.34195	1.28834	0.259864	0.53857	0.483616	LOC104437608	1
2h vs 0h	GO:0070297	regulation of phosphorelay signal transduction system	1/92	37/11376	0.027027	3.34195	1.28834	0.259864	0.53857	0.483616	LOC104414395	1
2h vs 0h	GO:2001251	negative regulation of chromosome organization	1/92	37/11376	0.027027	3.34195	1.28834	0.259864	0.53857	0.483616	LOC104441434	1
2h vs 0h	GO:0040007	growth	5/92	425/11376	0.0117647	1.45473	0.862702	0.260214	0.53857	0.483616	LOC104424863/LOC104436147/LOC104433712/LOC104418234/LOC104433508	5
2h vs 0h	GO:0034613	cellular protein localization	5/92	426/11376	0.0117371	1.45132	0.857269	0.261754	0.53857	0.483616	LOC104436818/LOC104421829/LOC104418234/LOC104415243/LOC104441409	5
2h vs 0h	GO:0065003	protein-containing complex assembly	5/92	426/11376	0.0117371	1.45132	0.857269	0.261754	0.53857	0.483616	LOC104441431/LOC104432830/LOC104437751/LOC104441044/LOC104454677	5
2h vs 0h	GO:0008033	tRNA processing	2/92	123/11376	0.0162602	2.0106	1.01751	0.26226	0.53857	0.483616	LOC104424863/LOC104432846	2
2h vs 0h	GO:0051321	meiotic cell cycle	2/92	123/11376	0.0162602	2.0106	1.01751	0.26226	0.53857	0.483616	LOC104432830/LOC104453807	2
2h vs 0h	GO:0010015	root morphogenesis	3/92	221/11376	0.0135747	1.67854	0.919756	0.265146	0.53857	0.483616	LOC104445015/LOC104433508/LOC104452642	3
2h vs 0h	GO:0006906	vesicle fusion	1/92	38/11376	0.0263158	3.254	1.25666	0.265869	0.53857	0.483616	LOC104438414	1
2h vs 0h	GO:0007051	spindle organization	1/92	38/11376	0.0263158	3.254	1.25666	0.265869	0.53857	0.483616	LOC104441044	1
2h vs 0h	GO:0009166	nucleotide catabolic process	1/92	38/11376	0.0263158	3.254	1.25666	0.265869	0.53857	0.483616	LOC104448686	1
2h vs 0h	GO:0016108	tetraterpenoid metabolic process	1/92	38/11376	0.0263158	3.254	1.25666	0.265869	0.53857	0.483616	LOC120288355	1
2h vs 0h	GO:0016116	carotenoid metabolic process	1/92	38/11376	0.0263158	3.254	1.25666	0.265869	0.53857	0.483616	LOC120288355	1
2h vs 0h	GO:0050878	regulation of body fluid levels	1/92	38/11376	0.0263158	3.254	1.25666	0.265869	0.53857	0.483616	LOC120288355	1
2h vs 0h	GO:0051194	obsolete positive regulation of cofactor metabolic process	1/92	38/11376	0.0263158	3.254	1.25666	0.265869	0.53857	0.483616	LOC104414395	1
2h vs 0h	GO:1905421	regulation of plant organ morphogenesis	1/92	38/11376	0.0263158	3.254	1.25666	0.265869	0.53857	0.483616	LOC104418234	1
2h vs 0h	GO:0009790	embryo development	5/92	430/11376	0.0116279	1.43782	0.835673	0.267938	0.539959	0.484864	LOC104432846/LOC104433712/LOC104450066/LOC104440709/LOC104415119	5
2h vs 0h	GO:0006855	drug transmembrane transport	2/92	125/11376	0.016	1.97843	0.993183	0.268267	0.539959	0.484864	LOC104433508/LOC104445893	2
2h vs 0h	GO:0016042	lipid catabolic process	2/92	125/11376	0.016	1.97843	0.993183	0.268267	0.539959	0.484864	LOC104414130/LOC104447539	2
2h vs 0h	GO:0051128	regulation of cellular component organization	5/92	432/11376	0.0115741	1.43116	0.824954	0.271042	0.542505	0.48715	LOC104441434/LOC104436818/LOC104437790/LOC104421829/LOC104418234	5
2h vs 0h	GO:0009753	response to jasmonic acid	3/92	224/11376	0.0133929	1.65606	0.89542	0.271724	0.542505	0.48715	LOC104441946/LOC104438146/LOC104415119	3
2h vs 0h	GO:0030865	cortical cytoskeleton organization	1/92	39/11376	0.025641	3.17057	1.22601	0.271826	0.542505	0.48715	LOC104418234	1
2h vs 0h	GO:0072525	pyridine-containing compound biosynthetic process	1/92	39/11376	0.025641	3.17057	1.22601	0.271826	0.542505	0.48715	LOC104448686	1
2h vs 0h	GO:0046903	secretion	2/92	127/11376	0.015748	1.94728	0.969305	0.274274	0.545092	0.489472	LOC104438414/LOC104415243	2
2h vs 0h	GO:0071103	DNA conformation change	2/92	127/11376	0.015748	1.94728	0.969305	0.274274	0.545092	0.489472	LOC104441434/LOC104444212	2
2h vs 0h	GO:0048646	anatomical structure formation involved in morphogenesis	3/92	226/11376	0.0132743	1.6414	0.879395	0.27612	0.545099	0.489479	LOC104418234/LOC104452642/LOC104441197	3
2h vs 0h	GO:0034219	carbohydrate transmembrane transport	2/92	128/11376	0.015625	1.93207	0.957529	0.277277	0.545099	0.489479	LOC104452642/LOC120288511	2
2h vs 0h	GO:0006885	regulation of pH	1/92	40/11376	0.025	3.0913	1.19634	0.277735	0.545099	0.489479	LOC104419349	1
2h vs 0h	GO:0045132	meiotic chromosome segregation	1/92	40/11376	0.025	3.0913	1.19634	0.277735	0.545099	0.489479	LOC104453807	1
2h vs 0h	GO:0090174	organelle membrane fusion	1/92	40/11376	0.025	3.0913	1.19634	0.277735	0.545099	0.489479	LOC104438414	1
2h vs 0h	GO:1901292	nucleoside phosphate catabolic process	1/92	40/11376	0.025	3.0913	1.19634	0.277735	0.545099	0.489479	LOC104448686	1
2h vs 0h	GO:0071229	cellular response to acid chemical	5/92	437/11376	0.0114416	1.41478	0.798385	0.278839	0.546131	0.490406	LOC104449363/LOC104441946/LOC104421700/LOC104418604/LOC104415119	5
2h vs 0h	GO:0015893	drug transport	2/92	130/11376	0.0153846	1.90234	0.93429	0.283282	0.54976	0.493664	LOC104433508/LOC104445893	2
2h vs 0h	GO:0006754	ATP biosynthetic process	1/92	41/11376	0.0243902	3.01591	1.16759	0.283597	0.54976	0.493664	LOC104448686	1
2h vs 0h	GO:0009069	serine family amino acid metabolic process	1/92	41/11376	0.0243902	3.01591	1.16759	0.283597	0.54976	0.493664	LOC104424870	1
2h vs 0h	GO:0009640	photomorphogenesis	1/92	41/11376	0.0243902	3.01591	1.16759	0.283597	0.54976	0.493664	LOC104437751	1
2h vs 0h	GO:0009809	lignin biosynthetic process	1/92	41/11376	0.0243902	3.01591	1.16759	0.283597	0.54976	0.493664	LOC104444160	1
2h vs 0h	GO:0097237	cellular response to toxic substance	2/92	131/11376	0.0152672	1.88782	0.922824	0.286282	0.551983	0.49566	LOC104419342/LOC104454399	2
2h vs 0h	GO:0008643	carbohydrate transport	2/92	132/11376	0.0151515	1.87352	0.911457	0.289282	0.551983	0.49566	LOC104452642/LOC120288511	2
2h vs 0h	GO:0010959	regulation of metal ion transport	1/92	42/11376	0.0238095	2.9441	1.1397	0.289412	0.551983	0.49566	LOC104441431	1
2h vs 0h	GO:0016137	glycoside metabolic process	1/92	42/11376	0.0238095	2.9441	1.1397	0.289412	0.551983	0.49566	LOC104414130	1
2h vs 0h	GO:0030198	extracellular matrix organization	1/92	42/11376	0.0238095	2.9441	1.1397	0.289412	0.551983	0.49566	LOC104418234	1
2h vs 0h	GO:0043062	extracellular structure organization	1/92	42/11376	0.0238095	2.9441	1.1397	0.289412	0.551983	0.49566	LOC104418234	1
2h vs 0h	GO:0045814	negative regulation of gene expression, epigenetic	1/92	42/11376	0.0238095	2.9441	1.1397	0.289412	0.551983	0.49566	LOC104441434	1
2h vs 0h	GO:0098661	inorganic anion transmembrane transport	1/92	42/11376	0.0238095	2.9441	1.1397	0.289412	0.551983	0.49566	LOC104437608	1
2h vs 0h	GO:0000959	mitochondrial RNA metabolic process	1/92	43/11376	0.0232558	2.87563	1.11262	0.29518	0.556438	0.499662	LOC104451062	1
2h vs 0h	GO:0006090	pyruvate metabolic process	1/92	43/11376	0.0232558	2.87563	1.11262	0.29518	0.556438	0.499662	LOC104448686	1
2h vs 0h	GO:0006935	chemotaxis	1/92	43/11376	0.0232558	2.87563	1.11262	0.29518	0.556438	0.499662	LOC104421700	1
2h vs 0h	GO:0010311	lateral root formation	1/92	43/11376	0.0232558	2.87563	1.11262	0.29518	0.556438	0.499662	LOC104452642	1
2h vs 0h	GO:2001252	positive regulation of chromosome organization	1/92	43/11376	0.0232558	2.87563	1.11262	0.29518	0.556438	0.499662	LOC104437790	1
2h vs 0h	GO:0009739	response to gibberellin	2/92	134/11376	0.0149254	1.84555	0.889018	0.295277	0.556438	0.499662	LOC104449363/LOC104418604	2
2h vs 0h	GO:0009145	purine nucleoside triphosphate biosynthetic process	1/92	44/11376	0.0227273	2.81028	1.08632	0.300901	0.562125	0.504768	LOC104448686	1
2h vs 0h	GO:0009206	purine ribonucleoside triphosphate biosynthetic process	1/92	44/11376	0.0227273	2.81028	1.08632	0.300901	0.562125	0.504768	LOC104448686	1
2h vs 0h	GO:0009825	multidimensional cell growth	1/92	44/11376	0.0227273	2.81028	1.08632	0.300901	0.562125	0.504768	LOC104433712	1
2h vs 0h	GO:0043066	negative regulation of apoptotic process	1/92	44/11376	0.0227273	2.81028	1.08632	0.300901	0.562125	0.504768	LOC104418234	1
2h vs 0h	GO:0006073	cellular glucan metabolic process	2/92	136/11376	0.0147059	1.81841	0.866957	0.301266	0.562125	0.504768	LOC104418234/LOC104427784	2
2h vs 0h	GO:0016114	terpenoid biosynthetic process	2/92	137/11376	0.0145985	1.80514	0.856065	0.304257	0.564049	0.506496	LOC104449363/LOC120288355	2
2h vs 0h	GO:0051049	regulation of transport	3/92	239/11376	0.0125523	1.55212	0.778907	0.304849	0.564049	0.506496	LOC104441431/LOC104436818/LOC104421829	3
2h vs 0h	GO:0009808	lignin metabolic process	1/92	45/11376	0.0222222	2.74783	1.06074	0.306577	0.564049	0.506496	LOC104444160	1
2h vs 0h	GO:0010927	cellular component assembly involved in morphogenesis	1/92	45/11376	0.0222222	2.74783	1.06074	0.306577	0.564049	0.506496	LOC104418234	1
2h vs 0h	GO:0042330	taxis	1/92	45/11376	0.0222222	2.74783	1.06074	0.306577	0.564049	0.506496	LOC104421700	1
2h vs 0h	GO:0044275	cellular carbohydrate catabolic process	1/92	45/11376	0.0222222	2.74783	1.06074	0.306577	0.564049	0.506496	LOC104414130	1
2h vs 0h	GO:0055072	iron ion homeostasis	1/92	45/11376	0.0222222	2.74783	1.06074	0.306577	0.564049	0.506496	LOC104414395	1
2h vs 0h	GO:0002682	regulation of immune system process	3/92	240/11376	0.0125	1.54565	0.771427	0.307067	0.564049	0.506496	LOC104441946/LOC104418234/LOC104448686	3
2h vs 0h	GO:0000911	cytokinesis by cell plate formation	1/92	46/11376	0.0217391	2.68809	1.03585	0.312207	0.566887	0.509044	LOC104441044	1
2h vs 0h	GO:0002697	regulation of immune effector process	1/92	46/11376	0.0217391	2.68809	1.03585	0.312207	0.566887	0.509044	LOC104448686	1
2h vs 0h	GO:0006323	DNA packaging	1/92	46/11376	0.0217391	2.68809	1.03585	0.312207	0.566887	0.509044	LOC104441434	1
2h vs 0h	GO:0009201	ribonucleoside triphosphate biosynthetic process	1/92	46/11376	0.0217391	2.68809	1.03585	0.312207	0.566887	0.509044	LOC104448686	1
2h vs 0h	GO:0042255	ribosome assembly	1/92	46/11376	0.0217391	2.68809	1.03585	0.312207	0.566887	0.509044	LOC104454677	1
2h vs 0h	GO:0048767	root hair elongation	1/92	46/11376	0.0217391	2.68809	1.03585	0.312207	0.566887	0.509044	LOC104433508	1
2h vs 0h	GO:0071215	cellular response to abscisic acid stimulus	2/92	141/11376	0.0141844	1.75393	0.813379	0.3162	0.569594	0.511475	LOC104421700/LOC104418604	2
2h vs 0h	GO:0009686	gibberellin biosynthetic process	1/92	47/11376	0.0212766	2.6309	1.01162	0.317792	0.569594	0.511475	LOC104449363	1
2h vs 0h	GO:0043455	regulation of secondary metabolic process	1/92	47/11376	0.0212766	2.6309	1.01162	0.317792	0.569594	0.511475	LOC104414395	1
2h vs 0h	GO:1902410	mitotic cytokinetic process	1/92	47/11376	0.0212766	2.6309	1.01162	0.317792	0.569594	0.511475	LOC104441044	1
2h vs 0h	GO:0097306	cellular response to alcohol	2/92	142/11376	0.0140845	1.74158	0.802921	0.319179	0.569594	0.511475	LOC104421700/LOC104418604	2
2h vs 0h	GO:0019748	secondary metabolic process	5/92	463/11376	0.0107991	1.33534	0.665177	0.320054	0.569594	0.511475	LOC104449363/LOC104439206/LOC104421700/LOC120288355/LOC104444160	5
2h vs 0h	GO:0005976	polysaccharide metabolic process	3/92	246/11376	0.0121951	1.50795	0.727247	0.320389	0.569594	0.511475	LOC104418234/LOC104427784/LOC104433447	3
2h vs 0h	GO:0044042	glucan metabolic process	2/92	143/11376	0.013986	1.7294	0.792546	0.322155	0.569594	0.511475	LOC104418234/LOC104427784	2
2h vs 0h	GO:0009127	purine nucleoside monophosphate biosynthetic process	1/92	48/11376	0.0208333	2.57609	0.988012	0.323332	0.569594	0.511475	LOC104448686	1
2h vs 0h	GO:0009142	nucleoside triphosphate biosynthetic process	1/92	48/11376	0.0208333	2.57609	0.988012	0.323332	0.569594	0.511475	LOC104448686	1
2h vs 0h	GO:0009168	purine ribonucleoside monophosphate biosynthetic process	1/92	48/11376	0.0208333	2.57609	0.988012	0.323332	0.569594	0.511475	LOC104448686	1
2h vs 0h	GO:0009817	GO:0009817	1/92	48/11376	0.0208333	2.57609	0.988012	0.323332	0.569594	0.511475	LOC104438146	1
2h vs 0h	GO:0010501	RNA secondary structure unwinding	1/92	48/11376	0.0208333	2.57609	0.988012	0.323332	0.569594	0.511475	LOC104456676	1
2h vs 0h	GO:0042214	terpene metabolic process	1/92	48/11376	0.0208333	2.57609	0.988012	0.323332	0.569594	0.511475	LOC104449363	1
2h vs 0h	GO:0042752	regulation of circadian rhythm	1/92	48/11376	0.0208333	2.57609	0.988012	0.323332	0.569594	0.511475	LOC104415119	1
2h vs 0h	GO:0071470	cellular response to osmotic stress	1/92	48/11376	0.0208333	2.57609	0.988012	0.323332	0.569594	0.511475	LOC104441431	1
2h vs 0h	GO:0032259	methylation	3/92	248/11376	0.0120968	1.49579	0.71278	0.324833	0.569727	0.511594	LOC104444360/LOC104450620/LOC104414481	3
2h vs 0h	GO:0048827	phyllome development	5/92	467/11376	0.0107066	1.3239	0.645377	0.326473	0.569727	0.511594	LOC104433712/LOC104421700/LOC104418234/LOC104440709/LOC104415119	5
2h vs 0h	GO:0070727	cellular macromolecule localization	5/92	468/11376	0.0106838	1.32107	0.640455	0.32808	0.569727	0.511594	LOC104436818/LOC104421829/LOC104418234/LOC104415243/LOC104441409	5
2h vs 0h	GO:0043067	regulation of programmed cell death	2/92	145/11376	0.0137931	1.70555	0.772038	0.328099	0.569727	0.511594	LOC104418234/LOC104441409	2
2h vs 0h	GO:0032506	cytokinetic process	1/92	49/11376	0.0204082	2.52351	0.964995	0.328828	0.569727	0.511594	LOC104441044	1
2h vs 0h	GO:0065001	specification of axis polarity	1/92	49/11376	0.0204082	2.52351	0.964995	0.328828	0.569727	0.511594	LOC104440709	1
2h vs 0h	GO:0140014	mitotic nuclear division	1/92	49/11376	0.0204082	2.52351	0.964995	0.328828	0.569727	0.511594	LOC104441044	1
2h vs 0h	GO:1901136	carbohydrate derivative catabolic process	1/92	49/11376	0.0204082	2.52351	0.964995	0.328828	0.569727	0.511594	LOC104414130	1
2h vs 0h	GO:1901987	regulation of cell cycle phase transition	1/92	49/11376	0.0204082	2.52351	0.964995	0.328828	0.569727	0.511594	LOC104437751	1
2h vs 0h	GO:0046165	alcohol biosynthetic process	1/92	50/11376	0.02	2.47304	0.942541	0.334279	0.578113	0.519125	LOC120288355	1
2h vs 0h	GO:0098662	inorganic cation transmembrane transport	4/92	362/11376	0.0110497	1.36632	0.639563	0.336163	0.578394	0.519377	LOC104419349/LOC104452642/LOC104437608/LOC104437455	4
2h vs 0h	GO:0043933	protein-containing complex subunit organization	5/92	474/11376	0.0105485	1.30435	0.611145	0.337742	0.578394	0.519377	LOC104441431/LOC104432830/LOC104437751/LOC104441044/LOC104454677	5
2h vs 0h	GO:0080134	regulation of response to stress	5/92	475/11376	0.0105263	1.3016	0.606297	0.339356	0.578394	0.519377	LOC104441946/LOC104437751/LOC104421700/LOC104450620/LOC104448686	5
2h vs 0h	GO:0006664	glycolipid metabolic process	1/92	51/11376	0.0196078	2.42455	0.920624	0.339687	0.578394	0.519377	LOC104414130	1
2h vs 0h	GO:0015850	organic hydroxy compound transport	1/92	51/11376	0.0196078	2.42455	0.920624	0.339687	0.578394	0.519377	LOC104452642	1
2h vs 0h	GO:0042435	indole-containing compound biosynthetic process	1/92	51/11376	0.0196078	2.42455	0.920624	0.339687	0.578394	0.519377	LOC104421700	1
2h vs 0h	GO:0061025	membrane fusion	1/92	51/11376	0.0196078	2.42455	0.920624	0.339687	0.578394	0.519377	LOC104438414	1
2h vs 0h	GO:1903509	liposaccharide metabolic process	1/92	51/11376	0.0196078	2.42455	0.920624	0.339687	0.578394	0.519377	LOC104414130	1
2h vs 0h	GO:0051188	obsolete cofactor biosynthetic process	2/92	149/11376	0.0134228	1.65976	0.731957	0.339944	0.578394	0.519377	LOC104424870/LOC104448686	2
2h vs 0h	GO:0009755	hormone-mediated signaling pathway	5/92	478/11376	0.0104603	1.29343	0.591817	0.344199	0.58215	0.52275	LOC104449363/LOC104441946/LOC104421700/LOC104418604/LOC104415119	5
2h vs 0h	GO:0006338	chromatin remodeling	1/92	52/11376	0.0192308	2.37793	0.89922	0.345051	0.58215	0.52275	LOC104441434	1
2h vs 0h	GO:0023014	GO:0023014	1/92	52/11376	0.0192308	2.37793	0.89922	0.345051	0.58215	0.52275	LOC104421700	1
2h vs 0h	GO:1990778	protein localization to cell periphery	1/92	52/11376	0.0192308	2.37793	0.89922	0.345051	0.58215	0.52275	LOC104418234	1
2h vs 0h	GO:1903825	organic acid transmembrane transport	2/92	151/11376	0.013245	1.63778	0.712365	0.345844	0.58215	0.52275	LOC104444078/LOC104436616	2
2h vs 0h	GO:1905039	carboxylic acid transmembrane transport	2/92	151/11376	0.013245	1.63778	0.712365	0.345844	0.58215	0.52275	LOC104444078/LOC104436616	2
2h vs 0h	GO:0003002	regionalization	2/92	152/11376	0.0131579	1.627	0.702676	0.348788	0.583542	0.523999	LOC104440709/LOC104437608	2
2h vs 0h	GO:0006997	nucleus organization	1/92	53/11376	0.0188679	2.33306	0.878304	0.350372	0.583542	0.523999	LOC104418393	1
2h vs 0h	GO:0009687	abscisic acid metabolic process	1/92	53/11376	0.0188679	2.33306	0.878304	0.350372	0.583542	0.523999	LOC120288355	1
2h vs 0h	GO:0043288	apocarotenoid metabolic process	1/92	53/11376	0.0188679	2.33306	0.878304	0.350372	0.583542	0.523999	LOC120288355	1
2h vs 0h	GO:1901616	organic hydroxy compound catabolic process	1/92	53/11376	0.0188679	2.33306	0.878304	0.350372	0.583542	0.523999	LOC104447539	1
2h vs 0h	GO:1902644	tertiary alcohol metabolic process	1/92	53/11376	0.0188679	2.33306	0.878304	0.350372	0.583542	0.523999	LOC120288355	1
2h vs 0h	GO:0050790	regulation of catalytic activity	4/92	371/11376	0.0107817	1.33318	0.589122	0.352797	0.586548	0.526698	LOC104456739/LOC104436818/LOC104421829/LOC104446299	4
2h vs 0h	GO:0043086	negative regulation of catalytic activity	2/92	154/11376	0.012987	1.60587	0.683509	0.354663	0.58819	0.528174	LOC104456739/LOC104446299	2
2h vs 0h	GO:0009561	megagametogenesis	1/92	54/11376	0.0185185	2.28986	0.857856	0.35565	0.58819	0.528174	LOC104418393	1
2h vs 0h	GO:0051604	protein maturation	1/92	54/11376	0.0185185	2.28986	0.857856	0.35565	0.58819	0.528174	LOC104424870	1
2h vs 0h	GO:0002683	negative regulation of immune system process	1/92	55/11376	0.0181818	2.24822	0.837855	0.360886	0.591423	0.531076	LOC104418234	1
2h vs 0h	GO:0009156	ribonucleoside monophosphate biosynthetic process	1/92	55/11376	0.0181818	2.24822	0.837855	0.360886	0.591423	0.531076	LOC104448686	1
2h vs 0h	GO:0010928	regulation of auxin mediated signaling pathway	1/92	55/11376	0.0181818	2.24822	0.837855	0.360886	0.591423	0.531076	LOC104432846	1
2h vs 0h	GO:0042391	regulation of membrane potential	1/92	55/11376	0.0181818	2.24822	0.837855	0.360886	0.591423	0.531076	LOC104437455	1
2h vs 0h	GO:0042737	drug catabolic process	1/92	55/11376	0.0181818	2.24822	0.837855	0.360886	0.591423	0.531076	LOC104424870	1
2h vs 0h	GO:0098656	anion transmembrane transport	3/92	265/11376	0.0113208	1.39984	0.594657	0.362572	0.591423	0.531076	LOC104444078/LOC104437608/LOC104436616	3
2h vs 0h	GO:0016192	vesicle-mediated transport	4/92	378/11376	0.010582	1.30849	0.550765	0.365745	0.591423	0.531076	LOC104438414/LOC104419157/LOC104415243/LOC104437839	4
2h vs 0h	GO:0009740	gibberellic acid mediated signaling pathway	1/92	56/11376	0.0178571	2.20807	0.818281	0.36608	0.591423	0.531076	LOC104449363	1
2h vs 0h	GO:0010212	response to ionizing radiation	1/92	56/11376	0.0178571	2.20807	0.818281	0.36608	0.591423	0.531076	LOC104432830	1
2h vs 0h	GO:0010268	brassinosteroid homeostasis	1/92	56/11376	0.0178571	2.20807	0.818281	0.36608	0.591423	0.531076	LOC104419439	1
2h vs 0h	GO:0044728	DNA methylation or demethylation	1/92	56/11376	0.0178571	2.20807	0.818281	0.36608	0.591423	0.531076	LOC104450620	1
2h vs 0h	GO:0046496	nicotinamide nucleotide metabolic process	1/92	56/11376	0.0178571	2.20807	0.818281	0.36608	0.591423	0.531076	LOC104448686	1
2h vs 0h	GO:0015849	organic acid transport	2/92	158/11376	0.0126582	1.56522	0.645988	0.366357	0.591423	0.531076	LOC104444078/LOC104436616	2
2h vs 0h	GO:0046942	carboxylic acid transport	2/92	158/11376	0.0126582	1.56522	0.645988	0.366357	0.591423	0.531076	LOC104444078/LOC104436616	2
2h vs 0h	GO:0044283	small molecule biosynthetic process	5/92	493/11376	0.010142	1.25408	0.520782	0.368486	0.593846	0.533252	LOC104449363/LOC104449230/LOC120288355/LOC104424870/LOC104448686	5
2h vs 0h	GO:0019362	pyridine nucleotide metabolic process	1/92	57/11376	0.0175439	2.16934	0.799118	0.371232	0.59675	0.535859	LOC104448686	1
2h vs 0h	GO:0006790	sulfur compound metabolic process	3/92	270/11376	0.0111111	1.37391	0.561451	0.37363	0.59675	0.535859	LOC104421700/LOC104441875/LOC104424870	3
2h vs 0h	GO:0048229	gametophyte development	4/92	383/11376	0.0104439	1.29141	0.523816	0.374991	0.59675	0.535859	LOC104419157/LOC104421700/LOC104418234/LOC104418393	4
2h vs 0h	GO:0009124	nucleoside monophosphate biosynthetic process	1/92	58/11376	0.0172414	2.13193	0.780348	0.376342	0.59675	0.535859	LOC104448686	1
2h vs 0h	GO:0010476	gibberellin mediated signaling pathway	1/92	58/11376	0.0172414	2.13193	0.780348	0.376342	0.59675	0.535859	LOC104449363	1
2h vs 0h	GO:0046034	ATP metabolic process	1/92	58/11376	0.0172414	2.13193	0.780348	0.376342	0.59675	0.535859	LOC104448686	1
2h vs 0h	GO:0048653	anther development	1/92	58/11376	0.0172414	2.13193	0.780348	0.376342	0.59675	0.535859	LOC104418234	1
2h vs 0h	GO:0051235	maintenance of location	1/92	58/11376	0.0172414	2.13193	0.780348	0.376342	0.59675	0.535859	LOC104441409	1
2h vs 0h	GO:0080147	root hair cell development	1/92	58/11376	0.0172414	2.13193	0.780348	0.376342	0.59675	0.535859	LOC104433508	1
2h vs 0h	GO:0008104	protein localization	5/92	498/11376	0.0100402	1.24149	0.497592	0.376596	0.59675	0.535859	LOC104436818/LOC104421829/LOC104418234/LOC104415243/LOC104441409	5
2h vs 0h	GO:0009414	response to water deprivation	4/92	386/11376	0.0103627	1.28137	0.50782	0.380535	0.597376	0.536422	LOC104414395/LOC104418234/LOC104418604/LOC120288355	4
2h vs 0h	GO:0006694	steroid biosynthetic process	1/92	59/11376	0.0169492	2.0958	0.761955	0.381412	0.597376	0.536422	LOC104419439	1
2h vs 0h	GO:0016131	brassinosteroid metabolic process	1/92	59/11376	0.0169492	2.0958	0.761955	0.381412	0.597376	0.536422	LOC104419439	1
2h vs 0h	GO:0031400	negative regulation of protein modification process	1/92	59/11376	0.0169492	2.0958	0.761955	0.381412	0.597376	0.536422	LOC104441434	1
2h vs 0h	GO:0034754	cellular hormone metabolic process	1/92	59/11376	0.0169492	2.0958	0.761955	0.381412	0.597376	0.536422	LOC104424863	1
2h vs 0h	GO:0046434	organophosphate catabolic process	1/92	59/11376	0.0169492	2.0958	0.761955	0.381412	0.597376	0.536422	LOC104448686	1
2h vs 0h	GO:0071370	cellular response to gibberellin stimulus	1/92	59/11376	0.0169492	2.0958	0.761955	0.381412	0.597376	0.536422	LOC104449363	1
2h vs 0h	GO:0071396	cellular response to lipid	3/92	275/11376	0.0109091	1.34893	0.52889	0.384654	0.601458	0.540088	LOC104449363/LOC104421700/LOC104418604	3
2h vs 0h	GO:0016128	phytosteroid metabolic process	1/92	60/11376	0.0166667	2.06087	0.743925	0.38644	0.60156	0.540179	LOC104419439	1
2h vs 0h	GO:0045454	cell redox homeostasis	1/92	60/11376	0.0166667	2.06087	0.743925	0.38644	0.60156	0.540179	LOC104419342	1
2h vs 0h	GO:0009639	response to red or far red light	2/92	165/11376	0.0121212	1.49881	0.582769	0.386627	0.60156	0.540179	LOC104437751/LOC120288355	2
2h vs 0h	GO:0022603	regulation of anatomical structure morphogenesis	2/92	166/11376	0.0120482	1.48979	0.573978	0.3895	0.603361	0.541796	LOC104418234/LOC104447933	2
2h vs 0h	GO:0006714	sesquiterpenoid metabolic process	1/92	61/11376	0.0163934	2.02708	0.726243	0.391429	0.603361	0.541796	LOC120288355	1
2h vs 0h	GO:0009630	gravitropism	1/92	61/11376	0.0163934	2.02708	0.726243	0.391429	0.603361	0.541796	LOC104418393	1
2h vs 0h	GO:0031503	protein-containing complex localization	1/92	61/11376	0.0163934	2.02708	0.726243	0.391429	0.603361	0.541796	LOC104415243	1
2h vs 0h	GO:0034404	nucleobase-containing small molecule biosynthetic process	1/92	61/11376	0.0163934	2.02708	0.726243	0.391429	0.603361	0.541796	LOC104448686	1
2h vs 0h	GO:0009415	response to water	4/92	392/11376	0.0102041	1.26176	0.47621	0.39161	0.603361	0.541796	LOC104414395/LOC104418234/LOC104418604/LOC120288355	4
2h vs 0h	GO:0051093	negative regulation of developmental process	2/92	168/11376	0.0119048	1.47205	0.556566	0.39523	0.606752	0.544841	LOC104414880/LOC104441434	2
2h vs 0h	GO:0009409	response to cold	4/92	394/11376	0.0101523	1.25535	0.465784	0.395297	0.606752	0.544841	LOC104456739/LOC104456908/LOC104421700/LOC104448686	4
2h vs 0h	GO:0007163	establishment or maintenance of cell polarity	1/92	62/11376	0.016129	1.99439	0.708896	0.396377	0.606752	0.544841	LOC104441044	1
2h vs 0h	GO:0072524	pyridine-containing compound metabolic process	1/92	62/11376	0.016129	1.99439	0.708896	0.396377	0.606752	0.544841	LOC104448686	1
2h vs 0h	GO:0016567	protein ubiquitination	4/92	396/11376	0.010101	1.24901	0.455412	0.398981	0.609751	0.547535	LOC104449613/LOC104448439/LOC104418234/LOC104418393	4
2h vs 0h	GO:0016050	vesicle organization	1/92	63/11376	0.015873	1.96273	0.691871	0.401285	0.611298	0.548923	LOC104438414	1
2h vs 0h	GO:0016556	mRNA modification	1/92	63/11376	0.015873	1.96273	0.691871	0.401285	0.611298	0.548923	LOC104451062	1
2h vs 0h	GO:0032787	monocarboxylic acid metabolic process	4/92	398/11376	0.0100503	1.24274	0.445093	0.402662	0.612408	0.549921	LOC104449230/LOC120288355/LOC104424870/LOC104448686	4
2h vs 0h	GO:0009685	gibberellin metabolic process	1/92	64/11376	0.015625	1.93207	0.675157	0.406154	0.616442	0.553543	LOC104449363	1
2h vs 0h	GO:0044092	negative regulation of molecular function	2/92	172/11376	0.0116279	1.43782	0.522405	0.406617	0.616442	0.553543	LOC104456739/LOC104446299	2
2h vs 0h	GO:1901617	organic hydroxy compound biosynthetic process	2/92	173/11376	0.0115607	1.4295	0.513999	0.409449	0.619741	0.556505	LOC104419439/LOC120288355	2
2h vs 0h	GO:0042445	hormone metabolic process	3/92	287/11376	0.010453	1.29253	0.453216	0.410929	0.620081	0.55681	LOC104449363/LOC104424863/LOC104419439	3
2h vs 0h	GO:0051260	protein homooligomerization	1/92	65/11376	0.0153846	1.90234	0.658741	0.410984	0.620081	0.55681	LOC104437751	1
2h vs 0h	GO:0048580	regulation of post-embryonic development	4/92	404/11376	0.00990099	1.22428	0.414452	0.413681	0.620799	0.557455	LOC104414880/LOC104441434/LOC104418234/LOC104418604	4
2h vs 0h	GO:0009205	purine ribonucleoside triphosphate metabolic process	1/92	66/11376	0.0151515	1.87352	0.642614	0.415775	0.620799	0.557455	LOC104448686	1
2h vs 0h	GO:0009798	axis specification	1/92	66/11376	0.0151515	1.87352	0.642614	0.415775	0.620799	0.557455	LOC104440709	1
2h vs 0h	GO:0009845	seed germination	1/92	66/11376	0.0151515	1.87352	0.642614	0.415775	0.620799	0.557455	LOC104441434	1
2h vs 0h	GO:0051493	regulation of cytoskeleton organization	1/92	66/11376	0.0151515	1.87352	0.642614	0.415775	0.620799	0.557455	LOC104418234	1
2h vs 0h	GO:0099132	GO:0099132	1/92	66/11376	0.0151515	1.87352	0.642614	0.415775	0.620799	0.557455	LOC104419349	1
2h vs 0h	GO:0009126	purine nucleoside monophosphate metabolic process	1/92	67/11376	0.0149254	1.84555	0.626766	0.420527	0.620799	0.557455	LOC104448686	1
2h vs 0h	GO:0009144	purine nucleoside triphosphate metabolic process	1/92	67/11376	0.0149254	1.84555	0.626766	0.420527	0.620799	0.557455	LOC104448686	1
2h vs 0h	GO:0009167	purine ribonucleoside monophosphate metabolic process	1/92	67/11376	0.0149254	1.84555	0.626766	0.420527	0.620799	0.557455	LOC104448686	1
2h vs 0h	GO:0034976	response to endoplasmic reticulum stress	1/92	67/11376	0.0149254	1.84555	0.626766	0.420527	0.620799	0.557455	LOC104418312	1
2h vs 0h	GO:0042273	ribosomal large subunit biogenesis	1/92	67/11376	0.0149254	1.84555	0.626766	0.420527	0.620799	0.557455	LOC104454677	1
2h vs 0h	GO:0043085	positive regulation of catalytic activity	2/92	177/11376	0.0112994	1.3972	0.480888	0.420708	0.620799	0.557455	LOC104436818/LOC104421829	2
2h vs 0h	GO:0006869	lipid transport	1/92	68/11376	0.0147059	1.81841	0.611185	0.425241	0.620799	0.557455	LOC104426721	1
2h vs 0h	GO:0009199	ribonucleoside triphosphate metabolic process	1/92	68/11376	0.0147059	1.81841	0.611185	0.425241	0.620799	0.557455	LOC104448686	1
2h vs 0h	GO:0009308	amine metabolic process	1/92	68/11376	0.0147059	1.81841	0.611185	0.425241	0.620799	0.557455	LOC104424863	1
2h vs 0h	GO:0009629	response to gravity	1/92	68/11376	0.0147059	1.81841	0.611185	0.425241	0.620799	0.557455	LOC104418393	1
2h vs 0h	GO:0009860	pollen tube growth	1/92	68/11376	0.0147059	1.81841	0.611185	0.425241	0.620799	0.557455	LOC104424863	1
2h vs 0h	GO:0016102	diterpenoid biosynthetic process	1/92	68/11376	0.0147059	1.81841	0.611185	0.425241	0.620799	0.557455	LOC104449363	1
2h vs 0h	GO:0043069	negative regulation of programmed cell death	1/92	68/11376	0.0147059	1.81841	0.611185	0.425241	0.620799	0.557455	LOC104418234	1
2h vs 0h	GO:0090662	GO:0090662	1/92	68/11376	0.0147059	1.81841	0.611185	0.425241	0.620799	0.557455	LOC104419349	1
2h vs 0h	GO:0099131	GO:0099131	1/92	68/11376	0.0147059	1.81841	0.611185	0.425241	0.620799	0.557455	LOC104419349	1
2h vs 0h	GO:0008299	isoprenoid biosynthetic process	2/92	180/11376	0.0111111	1.37391	0.456576	0.429083	0.62409	0.56041	LOC104449363/LOC120288355	2
2h vs 0h	GO:0006733	obsolete oxidoreduction coenzyme metabolic process	1/92	69/11376	0.0144928	1.79206	0.595864	0.429917	0.62409	0.56041	LOC104448686	1
2h vs 0h	GO:0006972	hyperosmotic response	1/92	69/11376	0.0144928	1.79206	0.595864	0.429917	0.62409	0.56041	LOC104441431	1
2h vs 0h	GO:0032446	protein modification by small protein conjugation	4/92	413/11376	0.00968523	1.1976	0.369347	0.430134	0.62409	0.56041	LOC104449613/LOC104448439/LOC104418234/LOC104418393	4
2h vs 0h	GO:0098660	inorganic ion transmembrane transport	4/92	414/11376	0.00966184	1.19471	0.364397	0.431955	0.625773	0.561922	LOC104419349/LOC104452642/LOC104437608/LOC104437455	4
2h vs 0h	GO:0002218	activation of innate immune response	1/92	70/11376	0.0142857	1.76646	0.580794	0.434556	0.628578	0.56444	LOC104441946	1
2h vs 0h	GO:0006399	tRNA metabolic process	2/92	183/11376	0.010929	1.35139	0.432693	0.437395	0.63027	0.56596	LOC104424863/LOC104432846	2
2h vs 0h	GO:0007389	pattern specification process	2/92	183/11376	0.010929	1.35139	0.432693	0.437395	0.63027	0.56596	LOC104440709/LOC104437608	2
2h vs 0h	GO:0009555	pollen development	3/92	300/11376	0.01	1.23652	0.374868	0.439016	0.63027	0.56596	LOC104419157/LOC104421700/LOC104418234	3
2h vs 0h	GO:0010639	negative regulation of organelle organization	1/92	71/11376	0.0140845	1.74158	0.565965	0.439157	0.63027	0.56596	LOC104441434	1
2h vs 0h	GO:1903827	regulation of cellular protein localization	1/92	71/11376	0.0140845	1.74158	0.565965	0.439157	0.63027	0.56596	LOC120286429	1
2h vs 0h	GO:0051241	negative regulation of multicellular organismal process	2/92	184/11376	0.0108696	1.34405	0.424824	0.440151	0.63027	0.56596	LOC104414880/LOC104441434	2
2h vs 0h	GO:0008645	hexose transmembrane transport	1/92	72/11376	0.0138889	1.71739	0.551372	0.443721	0.63027	0.56596	LOC104452642	1
2h vs 0h	GO:0009873	ethylene-activated signaling pathway	1/92	72/11376	0.0138889	1.71739	0.551372	0.443721	0.63027	0.56596	LOC104441946	1
2h vs 0h	GO:0043269	regulation of ion transport	1/92	72/11376	0.0138889	1.71739	0.551372	0.443721	0.63027	0.56596	LOC104441431	1
2h vs 0h	GO:0046323	glucose import	1/92	72/11376	0.0138889	1.71739	0.551372	0.443721	0.63027	0.56596	LOC104452642	1
2h vs 0h	GO:0065004	protein-DNA complex assembly	1/92	72/11376	0.0138889	1.71739	0.551372	0.443721	0.63027	0.56596	LOC104432830	1
2h vs 0h	GO:1904659	glucose transmembrane transport	1/92	72/11376	0.0138889	1.71739	0.551372	0.443721	0.63027	0.56596	LOC104452642	1
2h vs 0h	GO:0048364	root development	4/92	422/11376	0.00947867	1.17206	0.325225	0.446473	0.632002	0.567515	LOC104418393/LOC104445015/LOC104433508/LOC104452642	4
2h vs 0h	GO:0009141	nucleoside triphosphate metabolic process	1/92	73/11376	0.0136986	1.69387	0.537004	0.448248	0.632002	0.567515	LOC104448686	1
2h vs 0h	GO:0015749	monosaccharide transmembrane transport	1/92	73/11376	0.0136986	1.69387	0.537004	0.448248	0.632002	0.567515	LOC104452642	1
2h vs 0h	GO:0071281	cellular response to iron ion	1/92	73/11376	0.0136986	1.69387	0.537004	0.448248	0.632002	0.567515	LOC104449230	1
2h vs 0h	GO:0022622	root system development	4/92	423/11376	0.00945626	1.16929	0.320381	0.448281	0.632002	0.567515	LOC104418393/LOC104445015/LOC104433508/LOC104452642	4
2h vs 0h	GO:0006732	obsolete coenzyme metabolic process	2/92	188/11376	0.0106383	1.31545	0.393794	0.451104	0.635036	0.570239	LOC104424870/LOC104448686	2
2h vs 0h	GO:0032508	DNA duplex unwinding	1/92	74/11376	0.0135135	1.67098	0.522857	0.452739	0.635447	0.570609	LOC104444212	1
2h vs 0h	GO:0055088	lipid homeostasis	1/92	74/11376	0.0135135	1.67098	0.522857	0.452739	0.635447	0.570609	LOC104419439	1
2h vs 0h	GO:0048507	meristem development	2/92	189/11376	0.010582	1.30849	0.386146	0.453824	0.636025	0.571128	LOC104437751/LOC104440709	2
2h vs 0h	GO:0050776	regulation of immune response	2/92	190/11376	0.0105263	1.3016	0.37854	0.456536	0.636038	0.571139	LOC104441946/LOC104418234	2
2h vs 0h	GO:0006633	fatty acid biosynthetic process	1/92	75/11376	0.0133333	1.6487	0.508922	0.457194	0.636038	0.571139	LOC104424870	1
2h vs 0h	GO:0009161	ribonucleoside monophosphate metabolic process	1/92	75/11376	0.0133333	1.6487	0.508922	0.457194	0.636038	0.571139	LOC104448686	1
2h vs 0h	GO:0009606	tropism	1/92	75/11376	0.0133333	1.6487	0.508922	0.457194	0.636038	0.571139	LOC104418393	1
2h vs 0h	GO:0090351	seedling development	1/92	75/11376	0.0133333	1.6487	0.508922	0.457194	0.636038	0.571139	LOC104441434	1
2h vs 0h	GO:0006643	membrane lipid metabolic process	1/92	76/11376	0.0131579	1.627	0.495193	0.461613	0.640302	0.574968	LOC104414130	1
2h vs 0h	GO:0009646	response to absence of light	1/92	76/11376	0.0131579	1.627	0.495193	0.461613	0.640302	0.574968	LOC104419439	1
2h vs 0h	GO:0009100	glycoprotein metabolic process	1/92	77/11376	0.012987	1.60587	0.481664	0.465996	0.642971	0.577365	LOC104418312	1
2h vs 0h	GO:0022900	electron transport chain	1/92	77/11376	0.012987	1.60587	0.481664	0.465996	0.642971	0.577365	LOC104419439	1
2h vs 0h	GO:0032392	DNA geometric change	1/92	77/11376	0.012987	1.60587	0.481664	0.465996	0.642971	0.577365	LOC104444212	1
2h vs 0h	GO:0008610	lipid biosynthetic process	4/92	433/11376	0.00923788	1.14228	0.272564	0.466256	0.642971	0.577365	LOC104449363/LOC104419439/LOC120288355/LOC104424870	4
2h vs 0h	GO:2000241	regulation of reproductive process	3/92	314/11376	0.00955414	1.18139	0.294307	0.468704	0.644849	0.579051	LOC104414880/LOC104441434/LOC104418234	3
2h vs 0h	GO:0002253	activation of immune response	1/92	78/11376	0.0128205	1.58528	0.468329	0.470344	0.644849	0.579051	LOC104441946	1
2h vs 0h	GO:0006839	mitochondrial transport	1/92	78/11376	0.0128205	1.58528	0.468329	0.470344	0.644849	0.579051	LOC104437608	1
2h vs 0h	GO:0098813	nuclear chromosome segregation	1/92	78/11376	0.0128205	1.58528	0.468329	0.470344	0.644849	0.579051	LOC104453807	1
2h vs 0h	GO:0006400	tRNA modification	1/92	79/11376	0.0126582	1.56522	0.455183	0.474657	0.646962	0.580948	LOC104424863	1
2h vs 0h	GO:0010114	response to red light	1/92	79/11376	0.0126582	1.56522	0.455183	0.474657	0.646962	0.580948	LOC120288355	1
2h vs 0h	GO:0055067	monovalent inorganic cation homeostasis	1/92	79/11376	0.0126582	1.56522	0.455183	0.474657	0.646962	0.580948	LOC104419349	1
2h vs 0h	GO:1901606	alpha-amino acid catabolic process	1/92	79/11376	0.0126582	1.56522	0.455183	0.474657	0.646962	0.580948	LOC104424870	1
2h vs 0h	GO:0010941	regulation of cell death	2/92	197/11376	0.0101523	1.25535	0.326444	0.475305	0.646962	0.580948	LOC104418234/LOC104441409	2
2h vs 0h	GO:0070647	protein modification by small protein conjugation or removal	4/92	439/11376	0.00911162	1.12667	0.244399	0.476947	0.647492	0.581424	LOC104449613/LOC104448439/LOC104418234/LOC104418393	4
2h vs 0h	GO:0051186	obsolete cofactor metabolic process	3/92	318/11376	0.00943396	1.16653	0.27196	0.477063	0.647492	0.581424	LOC104441875/LOC104424870/LOC104448686	3
2h vs 0h	GO:0010038	response to metal ion	4/92	441/11376	0.00907029	1.12156	0.235096	0.480494	0.648351	0.582196	LOC104414395/LOC104449230/LOC104418234/LOC104448686	4
2h vs 0h	GO:0034622	cellular protein-containing complex assembly	3/92	320/11376	0.009375	1.15924	0.260894	0.481221	0.648351	0.582196	LOC104432830/LOC104441044/LOC104454677	3
2h vs 0h	GO:0042742	defense response to bacterium	4/92	442/11376	0.00904977	1.11902	0.23046	0.482264	0.648351	0.582196	LOC104425372/LOC104441946/LOC104418234/LOC104447464	4
2h vs 0h	GO:0010102	lateral root morphogenesis	1/92	81/11376	0.0123457	1.52657	0.429431	0.483179	0.648351	0.582196	LOC104452642	1
2h vs 0h	GO:0010224	response to UV-B	1/92	81/11376	0.0123457	1.52657	0.429431	0.483179	0.648351	0.582196	LOC104421700	1
2h vs 0h	GO:0042430	indole-containing compound metabolic process	1/92	81/11376	0.0123457	1.52657	0.429431	0.483179	0.648351	0.582196	LOC104421700	1
2h vs 0h	GO:0071804	GO:0071804	1/92	81/11376	0.0123457	1.52657	0.429431	0.483179	0.648351	0.582196	LOC104437455	1
2h vs 0h	GO:0071805	potassium ion transmembrane transport	1/92	81/11376	0.0123457	1.52657	0.429431	0.483179	0.648351	0.582196	LOC104437455	1
2h vs 0h	GO:0010101	post-embryonic root morphogenesis	1/92	82/11376	0.0121951	1.50795	0.416817	0.487389	0.65215	0.585607	LOC104452642	1
2h vs 0h	GO:0060548	negative regulation of cell death	1/92	82/11376	0.0121951	1.50795	0.416817	0.487389	0.65215	0.585607	LOC104418234	1
2h vs 0h	GO:0006820	anion transport	3/92	325/11376	0.00923077	1.1414	0.23353	0.491549	0.655882	0.588958	LOC104444078/LOC104437608/LOC104436616	3
2h vs 0h	GO:0007623	circadian rhythm	1/92	83/11376	0.0120482	1.48979	0.404369	0.491565	0.655882	0.588958	LOC104414878	1
2h vs 0h	GO:0071214	cellular response to abiotic stimulus	2/92	204/11376	0.00980392	1.21228	0.276242	0.493685	0.656858	0.589835	LOC104441431/LOC104435120	2
2h vs 0h	GO:0104004	cellular response to environmental stimulus	2/92	204/11376	0.00980392	1.21228	0.276242	0.493685	0.656858	0.589835	LOC104441431/LOC104435120	2
2h vs 0h	GO:0007059	chromosome segregation	1/92	84/11376	0.0119048	1.47205	0.392085	0.495707	0.658456	0.59127	LOC104453807	1
2h vs 0h	GO:0006412	translation	2/92	205/11376	0.0097561	1.20636	0.269216	0.496278	0.658456	0.59127	LOC104445119/LOC104454677	2
2h vs 0h	GO:0031399	regulation of protein modification process	2/92	206/11376	0.00970874	1.20051	0.262225	0.498863	0.660959	0.593517	LOC104441434/LOC104437790	2
2h vs 0h	GO:0006091	generation of precursor metabolites and energy	2/92	207/11376	0.00966184	1.19471	0.255269	0.50144	0.663443	0.595748	LOC104419439/LOC104448686	2
2h vs 0h	GO:0009063	cellular amino acid catabolic process	1/92	86/11376	0.0116279	1.43782	0.367987	0.503891	0.664827	0.59699	LOC104424870	1
2h vs 0h	GO:0031047	gene silencing by RNA	1/92	86/11376	0.0116279	1.43782	0.367987	0.503891	0.664827	0.59699	LOC104450620	1
2h vs 0h	GO:0048468	cell development	3/92	332/11376	0.00903614	1.11734	0.195923	0.505842	0.666471	0.598467	LOC104424863/LOC104445015/LOC104433508	3
2h vs 0h	GO:0009624	response to nematode	1/92	87/11376	0.0114943	1.42129	0.356164	0.507934	0.667368	0.599273	LOC104433508	1
2h vs 0h	GO:0010039	response to iron ion	1/92	87/11376	0.0114943	1.42129	0.356164	0.507934	0.667368	0.599273	LOC104449230	1
2h vs 0h	GO:0009744	response to sucrose	1/92	88/11376	0.0113636	1.40514	0.344488	0.511944	0.669846	0.601498	LOC104418434	1
2h vs 0h	GO:0034285	response to disaccharide	1/92	88/11376	0.0113636	1.40514	0.344488	0.511944	0.669846	0.601498	LOC104418434	1
2h vs 0h	GO:0071824	protein-DNA complex subunit organization	1/92	88/11376	0.0113636	1.40514	0.344488	0.511944	0.669846	0.601498	LOC104432830	1
2h vs 0h	GO:1901615	organic hydroxy compound metabolic process	3/92	336/11376	0.00892857	1.10404	0.174788	0.513919	0.670415	0.602008	LOC104447539/LOC104419439/LOC120288355	3
2h vs 0h	GO:0006813	potassium ion transport	1/92	89/11376	0.011236	1.38935	0.332954	0.515922	0.670415	0.602008	LOC104437455	1
2h vs 0h	GO:0009123	nucleoside monophosphate metabolic process	1/92	89/11376	0.011236	1.38935	0.332954	0.515922	0.670415	0.602008	LOC104448686	1
2h vs 0h	GO:0048443	stamen development	1/92	89/11376	0.011236	1.38935	0.332954	0.515922	0.670415	0.602008	LOC104418234	1
2h vs 0h	GO:0048466	androecium development	1/92	89/11376	0.011236	1.38935	0.332954	0.515922	0.670415	0.602008	LOC104418234	1
2h vs 0h	GO:0009723	response to ethylene	2/92	214/11376	0.00934579	1.15563	0.207521	0.519239	0.67185	0.603297	LOC104414395/LOC104441946	2
2h vs 0h	GO:0044093	positive regulation of molecular function	2/92	214/11376	0.00934579	1.15563	0.207521	0.519239	0.67185	0.603297	LOC104436818/LOC104421829	2
2h vs 0h	GO:0000041	transition metal ion transport	1/92	90/11376	0.0111111	1.37391	0.321558	0.519867	0.67185	0.603297	LOC104437608	1
2h vs 0h	GO:0046148	pigment biosynthetic process	1/92	90/11376	0.0111111	1.37391	0.321558	0.519867	0.67185	0.603297	LOC120288355	1
2h vs 0h	GO:0010876	lipid localization	1/92	91/11376	0.010989	1.35882	0.310298	0.523781	0.675985	0.60701	LOC104426721	1
2h vs 0h	GO:0015711	organic anion transport	2/92	217/11376	0.00921659	1.13965	0.187543	0.52674	0.676382	0.607366	LOC104444078/LOC104436616	2
2h vs 0h	GO:0010638	positive regulation of organelle organization	1/92	92/11376	0.0108696	1.34405	0.299169	0.527664	0.676382	0.607366	LOC104437790	1
2h vs 0h	GO:0030104	water homeostasis	1/92	92/11376	0.0108696	1.34405	0.299169	0.527664	0.676382	0.607366	LOC120288355	1
2h vs 0h	GO:0045089	positive regulation of innate immune response	1/92	92/11376	0.0108696	1.34405	0.299169	0.527664	0.676382	0.607366	LOC104441946	1
2h vs 0h	GO:0071482	cellular response to light stimulus	1/92	92/11376	0.0108696	1.34405	0.299169	0.527664	0.676382	0.607366	LOC104435120	1
2h vs 0h	GO:0043043	peptide biosynthetic process	2/92	218/11376	0.00917431	1.13442	0.180946	0.529223	0.676547	0.607515	LOC104445119/LOC104454677	2
2h vs 0h	GO:1901605	alpha-amino acid metabolic process	2/92	218/11376	0.00917431	1.13442	0.180946	0.529223	0.676547	0.607515	LOC104449230/LOC104424870	2
2h vs 0h	GO:0032880	regulation of protein localization	1/92	93/11376	0.0107527	1.32959	0.288168	0.531515	0.67856	0.609322	LOC120286429	1
2h vs 0h	GO:0006721	terpenoid metabolic process	2/92	220/11376	0.00909091	1.12411	0.167843	0.534162	0.681021	0.611532	LOC104449363/LOC120288355	2
2h vs 0h	GO:0051193	obsolete regulation of cofactor metabolic process	1/92	94/11376	0.0106383	1.31545	0.277292	0.535335	0.681597	0.612049	LOC104414395	1
2h vs 0h	GO:1905392	plant organ morphogenesis	3/92	348/11376	0.00862069	1.06597	0.112851	0.537732	0.683729	0.613964	LOC104445015/LOC104433508/LOC104452642	3
2h vs 0h	GO:0022618	ribonucleoprotein complex assembly	1/92	95/11376	0.0105263	1.3016	0.266539	0.539124	0.684579	0.614727	LOC104454677	1
2h vs 0h	GO:0048511	rhythmic process	1/92	96/11376	0.0104167	1.28804	0.255904	0.542882	0.687506	0.617355	LOC104414878	1
2h vs 0h	GO:1901607	alpha-amino acid biosynthetic process	1/92	96/11376	0.0104167	1.28804	0.255904	0.542882	0.687506	0.617355	LOC104449230	1
2h vs 0h	GO:0048513	animal organ development	1/92	97/11376	0.0103093	1.27476	0.245386	0.546611	0.690379	0.619935	LOC104437608	1
2h vs 0h	GO:0071248	cellular response to metal ion	1/92	97/11376	0.0103093	1.27476	0.245386	0.546611	0.690379	0.619935	LOC104449230	1
2h vs 0h	GO:0065009	regulation of molecular function	4/92	480/11376	0.00833333	1.03043	0.061517	0.547641	0.690758	0.620276	LOC104456739/LOC104436818/LOC104421829/LOC104446299	4
2h vs 0h	GO:0009932	cell tip growth	1/92	99/11376	0.010101	1.24901	0.224688	0.553977	0.695043	0.624123	LOC104424863	1
2h vs 0h	GO:0034248	regulation of cellular amide metabolic process	1/92	99/11376	0.010101	1.24901	0.224688	0.553977	0.695043	0.624123	LOC104414395	1
2h vs 0h	GO:0071369	cellular response to ethylene stimulus	1/92	99/11376	0.010101	1.24901	0.224688	0.553977	0.695043	0.624123	LOC104441946	1
2h vs 0h	GO:1905393	plant organ formation	1/92	99/11376	0.010101	1.24901	0.224688	0.553977	0.695043	0.624123	LOC104452642	1
2h vs 0h	GO:0000160	phosphorelay signal transduction system	1/92	101/11376	0.00990099	1.22428	0.204423	0.561225	0.701346	0.629783	LOC104441946	1
2h vs 0h	GO:0010564	regulation of cell cycle process	1/92	101/11376	0.00990099	1.22428	0.204423	0.561225	0.701346	0.629783	LOC104437751	1
2h vs 0h	GO:0071826	ribonucleoprotein complex subunit organization	1/92	101/11376	0.00990099	1.22428	0.204423	0.561225	0.701346	0.629783	LOC104454677	1
2h vs 0h	GO:0009408	response to heat	2/92	233/11376	0.00858369	1.06139	0.0854923	0.565413	0.704718	0.632811	LOC120288355/LOC104419285	2
2h vs 0h	GO:0016311	dephosphorylation	2/92	233/11376	0.00858369	1.06139	0.0854923	0.565413	0.704718	0.632811	LOC104450066/LOC104447933	2
2h vs 0h	GO:0051129	negative regulation of cellular component organization	1/92	103/11376	0.00970874	1.20051	0.184572	0.568357	0.707455	0.635269	LOC104441434	1
2h vs 0h	GO:0016101	diterpenoid metabolic process	1/92	104/11376	0.00961538	1.18896	0.174796	0.571879	0.709971	0.637528	LOC104449363	1
2h vs 0h	GO:0040011	locomotion	1/92	104/11376	0.00961538	1.18896	0.174796	0.571879	0.709971	0.637528	LOC104421700	1
2h vs 0h	GO:0002252	immune effector process	1/92	105/11376	0.00952381	1.17764	0.165117	0.575374	0.710579	0.638074	LOC104441946	1
2h vs 0h	GO:0015979	photosynthesis	1/92	105/11376	0.00952381	1.17764	0.165117	0.575374	0.710579	0.638074	LOC104448686	1
2h vs 0h	GO:0060341	regulation of cellular localization	1/92	105/11376	0.00952381	1.17764	0.165117	0.575374	0.710579	0.638074	LOC120286429	1
2h vs 0h	GO:0080167	response to karrikin	1/92	105/11376	0.00952381	1.17764	0.165117	0.575374	0.710579	0.638074	LOC104454399	1
2h vs 0h	GO:0015698	inorganic anion transport	1/92	107/11376	0.00934579	1.15563	0.146041	0.582278	0.7163	0.643211	LOC104437608	1
2h vs 0h	GO:0071478	cellular response to radiation	1/92	107/11376	0.00934579	1.15563	0.146041	0.582278	0.7163	0.643211	LOC104435120	1
2h vs 0h	GO:0098869	cellular oxidant detoxification	1/92	107/11376	0.00934579	1.15563	0.146041	0.582278	0.7163	0.643211	LOC104419342	1
2h vs 0h	GO:0090558	plant epidermis development	2/92	241/11376	0.00829876	1.02616	0.0370616	0.583896	0.716427	0.643326	LOC104445015/LOC104433508	2
2h vs 0h	GO:1901361	organic cyclic compound catabolic process	2/92	241/11376	0.00829876	1.02616	0.0370616	0.583896	0.716427	0.643326	LOC104447539/LOC104448686	2
2h vs 0h	GO:1990748	cellular detoxification	1/92	108/11376	0.00925926	1.14493	0.13664	0.585688	0.717695	0.644464	LOC104419342	1
2h vs 0h	GO:0043603	cellular amide metabolic process	3/92	375/11376	0.008	0.989217	-0.0191717	0.58885	0.719975	0.646512	LOC104414130/LOC104445119/LOC104454677	3
2h vs 0h	GO:0006261	DNA-dependent DNA replication	1/92	109/11376	0.00917431	1.13442	0.127328	0.589071	0.719975	0.646512	LOC104437751	1
2h vs 0h	GO:0030258	lipid modification	1/92	110/11376	0.00909091	1.12411	0.118102	0.592426	0.72221	0.648519	LOC104447539	1
2h vs 0h	GO:0071241	cellular response to inorganic substance	1/92	110/11376	0.00909091	1.12411	0.118102	0.592426	0.72221	0.648519	LOC104449230	1
2h vs 0h	GO:0042440	pigment metabolic process	1/92	111/11376	0.00900901	1.11398	0.108962	0.595755	0.725333	0.651323	LOC120288355	1
2h vs 0h	GO:0006897	endocytosis	1/92	112/11376	0.00892857	1.10404	0.0999056	0.599056	0.728415	0.65409	LOC104419157	1
2h vs 0h	GO:0031349	positive regulation of defense response	1/92	113/11376	0.00884956	1.09427	0.0909306	0.602331	0.731457	0.656822	LOC104441946	1
2h vs 0h	GO:0009152	purine ribonucleotide biosynthetic process	1/92	115/11376	0.00869565	1.07524	0.0732194	0.608801	0.738366	0.663026	LOC104448686	1
2h vs 0h	GO:0006164	purine nucleotide biosynthetic process	1/92	116/11376	0.00862069	1.06597	0.06448	0.611997	0.741292	0.665654	LOC104448686	1
2h vs 0h	GO:0008652	cellular amino acid biosynthetic process	1/92	117/11376	0.00854701	1.05686	0.055816	0.615167	0.743229	0.667393	LOC104449230	1
2h vs 0h	GO:0031401	positive regulation of protein modification process	1/92	117/11376	0.00854701	1.05686	0.055816	0.615167	0.743229	0.667393	LOC104437790	1
2h vs 0h	GO:0046686	response to cadmium ion	2/92	256/11376	0.0078125	0.966033	-0.0496327	0.616998	0.744144	0.668214	LOC104414395/LOC104448686	2
2h vs 0h	GO:0050778	positive regulation of immune response	1/92	118/11376	0.00847458	1.0479	0.0472261	0.618312	0.744144	0.668214	LOC104441946	1
2h vs 0h	GO:0033365	protein localization to organelle	2/92	257/11376	0.0077821	0.962274	-0.0552352	0.619133	0.744144	0.668214	LOC104418234/LOC104441409	2
2h vs 0h	GO:0043604	amide biosynthetic process	2/92	257/11376	0.0077821	0.962274	-0.0552352	0.619133	0.744144	0.668214	LOC104445119/LOC104454677	2
2h vs 0h	GO:0009699	phenylpropanoid biosynthetic process	1/92	119/11376	0.00840336	1.03909	0.0387088	0.621431	0.744144	0.668214	LOC104444160	1
2h vs 0h	GO:0034599	cellular response to oxidative stress	1/92	119/11376	0.00840336	1.03909	0.0387088	0.621431	0.744144	0.668214	LOC104419342	1
2h vs 0h	GO:0044242	cellular lipid catabolic process	1/92	119/11376	0.00840336	1.03909	0.0387088	0.621431	0.744144	0.668214	LOC104414130	1
2h vs 0h	GO:0009664	plant-type cell wall organization	1/92	120/11376	0.00833333	1.03043	0.0302626	0.624525	0.746903	0.670692	LOC104418234	1
2h vs 0h	GO:0048527	lateral root development	1/92	122/11376	0.00819672	1.01354	0.0135788	0.630638	0.753262	0.676402	LOC104452642	1
2h vs 0h	GO:0009620	response to fungus	3/92	400/11376	0.0075	0.927391	-0.133486	0.632903	0.754962	0.677929	LOC104456739/LOC104438146/LOC104448783	3
2h vs 0h	GO:0010016	shoot system morphogenesis	1/92	123/11376	0.00813008	1.0053	0.00533845	0.633657	0.754962	0.677929	LOC104440709	1
2h vs 0h	GO:0006066	alcohol metabolic process	1/92	124/11376	0.00806452	0.997195	-0.00283579	0.636652	0.757301	0.680029	LOC120288355	1
2h vs 0h	GO:0006720	isoprenoid metabolic process	2/92	266/11376	0.0075188	0.929716	-0.104732	0.63794	0.757301	0.680029	LOC104449363/LOC120288355	2
2h vs 0h	GO:0018205	peptidyl-lysine modification	1/92	125/11376	0.008	0.989217	-0.0109451	0.639623	0.757301	0.680029	LOC104424870	1
2h vs 0h	GO:0070925	organelle assembly	1/92	125/11376	0.008	0.989217	-0.0109451	0.639623	0.757301	0.680029	LOC104454677	1
2h vs 0h	GO:0098657	import into cell	1/92	125/11376	0.008	0.989217	-0.0109451	0.639623	0.757301	0.680029	LOC104419157	1
2h vs 0h	GO:0034470	ncRNA processing	2/92	268/11376	0.00746269	0.922777	-0.115513	0.642021	0.757944	0.680606	LOC104424863/LOC104432846	2
2h vs 0h	GO:0006260	DNA replication	1/92	126/11376	0.00793651	0.981366	-0.0189908	0.64257	0.757944	0.680606	LOC104437751	1
2h vs 0h	GO:0010029	regulation of seed germination	1/92	126/11376	0.00793651	0.981366	-0.0189908	0.64257	0.757944	0.680606	LOC104418604	1
2h vs 0h	GO:0045893	positive regulation of transcription, DNA-templated	3/92	407/11376	0.00737101	0.911441	-0.16428	0.644649	0.758555	0.681155	LOC104425372/LOC104414395/LOC104441946	3
2h vs 0h	GO:0009553	embryo sac development	1/92	127/11376	0.00787402	0.973639	-0.0269738	0.645493	0.758555	0.681155	LOC104418393	1
2h vs 0h	GO:0009698	phenylpropanoid metabolic process	1/92	127/11376	0.00787402	0.973639	-0.0269738	0.645493	0.758555	0.681155	LOC104444160	1
2h vs 0h	GO:0009260	ribonucleotide biosynthetic process	1/92	128/11376	0.0078125	0.966033	-0.0348954	0.648392	0.760073	0.682518	LOC104448686	1
2h vs 0h	GO:0046390	ribose phosphate biosynthetic process	1/92	128/11376	0.0078125	0.966033	-0.0348954	0.648392	0.760073	0.682518	LOC104448686	1
2h vs 0h	GO:0032269	negative regulation of cellular protein metabolic process	1/92	129/11376	0.00775194	0.958544	-0.0427565	0.651268	0.761557	0.683851	LOC104441434	1
2h vs 0h	GO:1900140	regulation of seedling development	1/92	129/11376	0.00775194	0.958544	-0.0427565	0.651268	0.761557	0.683851	LOC104418604	1
2h vs 0h	GO:0090697	post-embryonic plant organ morphogenesis	1/92	130/11376	0.00769231	0.951171	-0.0505583	0.654121	0.763949	0.685998	LOC104452642	1
2h vs 0h	GO:0002831	regulation of response to biotic stimulus	1/92	131/11376	0.00763359	0.94391	-0.0583017	0.65695	0.764414	0.686416	LOC104448686	1
2h vs 0h	GO:0048193	Golgi vesicle transport	1/92	131/11376	0.00763359	0.94391	-0.0583017	0.65695	0.764414	0.686416	LOC104415243	1
2h vs 0h	GO:0006979	response to oxidative stress	3/92	415/11376	0.00722892	0.893871	-0.198871	0.657751	0.764414	0.686416	LOC104414395/LOC104421700/LOC104419342	3
2h vs 0h	GO:0035556	intracellular signal transduction	3/92	415/11376	0.00722892	0.893871	-0.198871	0.657751	0.764414	0.686416	LOC104441946/LOC104421700/LOC104418604	3
2h vs 0h	GO:0034655	nucleobase-containing compound catabolic process	1/92	133/11376	0.0075188	0.929716	-0.0736176	0.662541	0.768093	0.68972	LOC104448686	1
2h vs 0h	GO:0051248	negative regulation of protein metabolic process	1/92	133/11376	0.0075188	0.929716	-0.0736176	0.662541	0.768093	0.68972	LOC104441434	1
2h vs 0h	GO:0048528	post-embryonic root development	1/92	134/11376	0.00746269	0.922777	-0.081192	0.665302	0.769753	0.69121	LOC104452642	1
2h vs 0h	GO:0009636	response to toxic substance	2/92	281/11376	0.00711744	0.880087	-0.183779	0.667678	0.769753	0.69121	LOC104419342/LOC104454399	2
2h vs 0h	GO:0050832	defense response to fungus	2/92	281/11376	0.00711744	0.880087	-0.183779	0.667678	0.769753	0.69121	LOC104438146/LOC104448783	2
2h vs 0h	GO:0002684	positive regulation of immune system process	1/92	135/11376	0.00740741	0.915942	-0.0887118	0.668041	0.769753	0.69121	LOC104441946	1
2h vs 0h	GO:0040029	regulation of gene expression, epigenetic	1/92	135/11376	0.00740741	0.915942	-0.0887118	0.668041	0.769753	0.69121	LOC104441434	1
2h vs 0h	GO:0072522	purine-containing compound biosynthetic process	1/92	136/11376	0.00735294	0.909207	-0.0961781	0.670758	0.771005	0.692335	LOC104448686	1
2h vs 0h	GO:0098754	detoxification	1/92	136/11376	0.00735294	0.909207	-0.0961781	0.670758	0.771005	0.692335	LOC104419342	1
2h vs 0h	GO:0006518	peptide metabolic process	2/92	284/11376	0.00704225	0.87079	-0.199108	0.673388	0.773088	0.694205	LOC104445119/LOC104454677	2
2h vs 0h	GO:1902680	positive regulation of RNA biosynthetic process	3/92	426/11376	0.00704225	0.87079	-0.245433	0.675207	0.7733	0.694395	LOC104425372/LOC104414395/LOC104441946	3
2h vs 0h	GO:1903508	positive regulation of nucleic acid-templated transcription	3/92	426/11376	0.00704225	0.87079	-0.245433	0.675207	0.7733	0.694395	LOC104425372/LOC104414395/LOC104441946	3
2h vs 0h	GO:0010150	leaf senescence	1/92	142/11376	0.00704225	0.87079	-0.139898	0.686604	0.785401	0.705262	LOC104433712	1
2h vs 0h	GO:0009741	response to brassinosteroid	1/92	143/11376	0.00699301	0.864701	-0.147013	0.68917	0.786435	0.70619	LOC104456739	1
2h vs 0h	GO:0051130	positive regulation of cellular component organization	1/92	143/11376	0.00699301	0.864701	-0.147013	0.68917	0.786435	0.70619	LOC104437790	1
2h vs 0h	GO:0060560	developmental growth involved in morphogenesis	2/92	295/11376	0.00677966	0.83832	-0.254048	0.693653	0.789365	0.708821	LOC104424863/LOC104433508	2
2h vs 0h	GO:0090693	plant organ senescence	1/92	145/11376	0.00689655	0.852774	-0.161101	0.694241	0.789365	0.708821	LOC104433712	1
2h vs 0h	GO:1902531	regulation of intracellular signal transduction	1/92	145/11376	0.00689655	0.852774	-0.161101	0.694241	0.789365	0.708821	LOC104414395	1
2h vs 0h	GO:0043414	macromolecule methylation	1/92	148/11376	0.00675676	0.835488	-0.181893	0.701694	0.796536	0.715261	LOC104450620	1
2h vs 0h	GO:0034654	nucleobase-containing compound biosynthetic process	3/92	445/11376	0.00674157	0.83361	-0.323307	0.703825	0.796536	0.715261	LOC104435120/LOC104437751/LOC104448686	3
2h vs 0h	GO:0051276	chromosome organization	3/92	445/11376	0.00674157	0.83361	-0.323307	0.703825	0.796536	0.715261	LOC104441434/LOC104453807/LOC104444212	3
2h vs 0h	GO:0009733	response to auxin	2/92	301/11376	0.00664452	0.821609	-0.283219	0.70427	0.796536	0.715261	LOC104418681/LOC104415119	2
2h vs 0h	GO:0045934	negative regulation of nucleobase-containing compound metabolic process	2/92	302/11376	0.00662252	0.818889	-0.288028	0.706009	0.796536	0.715261	LOC104441434/LOC104437751	2
2h vs 0h	GO:0009267	cellular response to starvation	1/92	150/11376	0.00666667	0.824348	-0.195535	0.706563	0.796536	0.715261	LOC104414395	1
2h vs 0h	GO:0010817	regulation of hormone levels	3/92	447/11376	0.00671141	0.82988	-0.331326	0.706725	0.796536	0.715261	LOC104449363/LOC104424863/LOC104419439	3
2h vs 0h	GO:0051254	positive regulation of RNA metabolic process	3/92	448/11376	0.00669643	0.828028	-0.335324	0.708167	0.796536	0.715261	LOC104425372/LOC104414395/LOC104441946	3
2h vs 0h	GO:0032101	regulation of response to external stimulus	1/92	151/11376	0.00662252	0.818889	-0.202292	0.708968	0.796536	0.715261	LOC104448686	1
2h vs 0h	GO:0061024	membrane organization	1/92	151/11376	0.00662252	0.818889	-0.202292	0.708968	0.796536	0.715261	LOC104438414	1
2h vs 0h	GO:0006520	cellular amino acid metabolic process	2/92	305/11376	0.00655738	0.810834	-0.302369	0.711179	0.798072	0.71664	LOC104449230/LOC104424870	2
2h vs 0h	GO:0045088	regulation of innate immune response	1/92	153/11376	0.00653595	0.808184	-0.215682	0.713719	0.799974	0.718348	LOC104441946	1
2h vs 0h	GO:0006886	intracellular protein transport	2/92	307/11376	0.00651466	0.805552	-0.311858	0.714583	0.799995	0.718366	LOC104436818/LOC104421829	2
2h vs 0h	GO:0007568	aging	1/92	155/11376	0.00645161	0.797756	-0.22891	0.718394	0.80331	0.721343	LOC104433712	1
2h vs 0h	GO:0009165	nucleotide biosynthetic process	1/92	157/11376	0.00636943	0.787593	-0.24198	0.722993	0.806546	0.724249	LOC104448686	1
2h vs 0h	GO:1901293	nucleoside phosphate biosynthetic process	1/92	157/11376	0.00636943	0.787593	-0.24198	0.722993	0.806546	0.724249	LOC104448686	1
2h vs 0h	GO:1901137	carbohydrate derivative biosynthetic process	2/92	317/11376	0.00630915	0.78014	-0.358473	0.73111	0.814641	0.731518	LOC104433447/LOC104448686	2
2h vs 0h	GO:0009966	regulation of signal transduction	3/92	468/11376	0.00641026	0.792642	-0.413627	0.735893	0.819006	0.735438	LOC104414395/LOC104432846/LOC104454399	3
2h vs 0h	GO:0042594	response to starvation	1/92	164/11376	0.00609756	0.753977	-0.286546	0.738512	0.820954	0.737187	LOC104414395	1
2h vs 0h	GO:0010557	positive regulation of macromolecule biosynthetic process	3/92	471/11376	0.00636943	0.787593	-0.425112	0.739871	0.821386	0.737575	LOC104425372/LOC104414395/LOC104441946	3
2h vs 0h	GO:0048366	leaf development	2/92	323/11376	0.00619195	0.765648	-0.385805	0.740637	0.821386	0.737575	LOC104433712/LOC104415119	2
2h vs 0h	GO:0010628	positive regulation of gene expression	3/92	479/11376	0.00626305	0.77444	-0.455423	0.750251	0.829132	0.744531	LOC104425372/LOC104414395/LOC104441946	3
2h vs 0h	GO:0009150	purine ribonucleotide metabolic process	1/92	170/11376	0.00588235	0.727366	-0.323383	0.751127	0.829132	0.744531	LOC104448686	1
2h vs 0h	GO:0016054	organic acid catabolic process	1/92	170/11376	0.00588235	0.727366	-0.323383	0.751127	0.829132	0.744531	LOC104424870	1
2h vs 0h	GO:0046395	carboxylic acid catabolic process	1/92	170/11376	0.00588235	0.727366	-0.323383	0.751127	0.829132	0.744531	LOC104424870	1
2h vs 0h	GO:0031669	cellular response to nutrient levels	1/92	171/11376	0.00584795	0.723112	-0.329408	0.75317	0.830032	0.745339	LOC104414395	1
2h vs 0h	GO:0045935	positive regulation of nucleobase-containing compound metabolic process	3/92	482/11376	0.00622407	0.769619	-0.466674	0.754058	0.830032	0.745339	LOC104425372/LOC104414395/LOC104441946	3
2h vs 0h	GO:0006631	fatty acid metabolic process	1/92	172/11376	0.00581395	0.718908	-0.335401	0.755197	0.830032	0.745339	LOC104424870	1
2h vs 0h	GO:0017144	drug metabolic process	2/92	333/11376	0.00600601	0.742656	-0.430359	0.755883	0.830032	0.745339	LOC104424870/LOC104448686	2
2h vs 0h	GO:0044270	cellular nitrogen compound catabolic process	1/92	173/11376	0.00578035	0.714752	-0.341363	0.757207	0.830032	0.745339	LOC104448686	1
2h vs 0h	GO:0046700	heterocycle catabolic process	1/92	173/11376	0.00578035	0.714752	-0.341363	0.757207	0.830032	0.745339	LOC104448686	1
2h vs 0h	GO:0006163	purine nucleotide metabolic process	1/92	174/11376	0.00574713	0.710645	-0.347293	0.759201	0.831255	0.746437	LOC104448686	1
2h vs 0h	GO:0023051	regulation of signaling	3/92	495/11376	0.00606061	0.749407	-0.514725	0.77003	0.839502	0.753842	LOC104414395/LOC104432846/LOC104454399	3
2h vs 0h	GO:0030001	metal ion transport	2/92	343/11376	0.0058309	0.721004	-0.473736	0.77036	0.839502	0.753842	LOC104437608/LOC104437455	2
2h vs 0h	GO:0007178	transmembrane receptor protein serine/threonine kinase signaling pathway	1/92	180/11376	0.00555556	0.686957	-0.38225	0.770828	0.839502	0.753842	LOC104445015	1
2h vs 0h	GO:0009735	response to cytokinin	1/92	181/11376	0.00552486	0.683161	-0.387975	0.772711	0.839502	0.753842	LOC104454677	1
2h vs 0h	GO:0034660	ncRNA metabolic process	2/92	345/11376	0.0057971	0.716824	-0.482277	0.773165	0.839502	0.753842	LOC104424863/LOC104432846	2
2h vs 0h	GO:0031347	regulation of defense response	2/92	346/11376	0.00578035	0.714752	-0.486531	0.774557	0.839502	0.753842	LOC104441946/LOC104448686	2
2h vs 0h	GO:0090698	post-embryonic plant morphogenesis	1/92	182/11376	0.00549451	0.679408	-0.393672	0.774579	0.839502	0.753842	LOC104452642	1
2h vs 0h	GO:0010646	regulation of cell communication	3/92	499/11376	0.00601202	0.7434	-0.529286	0.774774	0.839502	0.753842	LOC104414395/LOC104432846/LOC104454399	3
2h vs 0h	GO:0031328	positive regulation of cellular biosynthetic process	3/92	499/11376	0.00601202	0.7434	-0.529286	0.774774	0.839502	0.753842	LOC104425372/LOC104414395/LOC104441946	3
2h vs 0h	GO:0008380	RNA splicing	1/92	183/11376	0.00546448	0.675695	-0.399341	0.776432	0.839502	0.753842	LOC104432846	1
2h vs 0h	GO:0009259	ribonucleotide metabolic process	1/92	184/11376	0.00543478	0.672023	-0.404983	0.77827	0.839502	0.753842	LOC104448686	1
2h vs 0h	GO:0032270	positive regulation of cellular protein metabolic process	1/92	184/11376	0.00543478	0.672023	-0.404983	0.77827	0.839502	0.753842	LOC104437790	1
2h vs 0h	GO:0090696	post-embryonic plant organ development	1/92	184/11376	0.00543478	0.672023	-0.404983	0.77827	0.839502	0.753842	LOC104452642	1
2h vs 0h	GO:0048589	developmental growth	2/92	350/11376	0.00571429	0.706584	-0.503439	0.78005	0.840464	0.754706	LOC104424863/LOC104433508	2
2h vs 0h	GO:0006357	regulation of transcription by RNA polymerase II	2/92	351/11376	0.00569801	0.704571	-0.50764	0.781405	0.840966	0.755157	LOC104414395/LOC104417786	2
2h vs 0h	GO:0051247	positive regulation of protein metabolic process	1/92	187/11376	0.00534759	0.661242	-0.421748	0.783693	0.84247	0.756508	LOC104437790	1
2h vs 0h	GO:0032268	regulation of cellular protein metabolic process	2/92	358/11376	0.00558659	0.690794	-0.536755	0.79069	0.848098	0.761561	LOC104441434/LOC104437790	2
2h vs 0h	GO:0019693	ribose phosphate metabolic process	1/92	191/11376	0.0052356	0.647394	-0.443738	0.790721	0.848098	0.761561	LOC104448686	1
2h vs 0h	GO:0071555	cell wall organization	1/92	192/11376	0.00520833	0.644022	-0.449173	0.792442	0.848917	0.762296	LOC104418234	1
2h vs 0h	GO:0015031	protein transport	2/92	360/11376	0.00555556	0.686957	-0.544982	0.793279	0.848917	0.762296	LOC104436818/LOC104421829	2
2h vs 0h	GO:0048609	multicellular organismal reproductive process	1/92	196/11376	0.00510204	0.630878	-0.470668	0.799189	0.854274	0.767107	LOC104418234	1
2h vs 0h	GO:0043900	regulation of multi-organism process	1/92	197/11376	0.00507614	0.627676	-0.475982	0.800842	0.855075	0.767826	LOC104448686	1
2h vs 0h	GO:0007167	enzyme linked receptor protein signaling pathway	1/92	200/11376	0.005	0.618261	-0.491786	0.805719	0.858344	0.770762	LOC104445015	1
2h vs 0h	GO:1901657	glycosyl compound metabolic process	1/92	200/11376	0.005	0.618261	-0.491786	0.805719	0.858344	0.770762	LOC104414130	1
2h vs 0h	GO:0000904	cell morphogenesis involved in differentiation	1/92	201/11376	0.00497512	0.615185	-0.497009	0.807318	0.859081	0.771423	LOC104424863	1
2h vs 0h	GO:0009642	response to light intensity	1/92	202/11376	0.0049505	0.612139	-0.50221	0.808904	0.859802	0.772071	LOC104419439	1
2h vs 0h	GO:0044282	small molecule catabolic process	1/92	208/11376	0.00480769	0.594482	-0.532958	0.818154	0.868658	0.780023	LOC104424870	1
2h vs 0h	GO:0045184	establishment of protein localization	2/92	382/11376	0.0052356	0.647394	-0.632969	0.819965	0.869604	0.780873	LOC104436818/LOC104421829	2
2h vs 0h	GO:0031667	response to nutrient levels	1/92	212/11376	0.00471698	0.583265	-0.553039	0.824073	0.872983	0.783907	LOC104414395	1
2h vs 0h	GO:0045892	negative regulation of transcription, DNA-templated	1/92	214/11376	0.0046729	0.577814	-0.56296	0.826961	0.875062	0.785774	LOC104441434	1
2h vs 0h	GO:0072521	purine-containing compound metabolic process	1/92	216/11376	0.00462963	0.572464	-0.572804	0.829802	0.87629	0.786876	LOC104448686	1
2h vs 0h	GO:0015833	peptide transport	2/92	391/11376	0.00511509	0.632492	-0.667718	0.829974	0.87629	0.786876	LOC104436818/LOC104421829	2
2h vs 0h	GO:0032504	multicellular organism reproduction	1/92	218/11376	0.00458716	0.567212	-0.582571	0.832597	0.877578	0.788033	LOC104418234	1
2h vs 0h	GO:0000302	response to reactive oxygen species	1/92	219/11376	0.00456621	0.564622	-0.587426	0.833977	0.877578	0.788033	LOC104414395	1
2h vs 0h	GO:0009814	GO:0009814	1/92	219/11376	0.00456621	0.564622	-0.587426	0.833977	0.877578	0.788033	LOC104438146	1
2h vs 0h	GO:0045229	external encapsulating structure organization	1/92	223/11376	0.0044843	0.554494	-0.606664	0.839386	0.882288	0.792263	LOC104418234	1
2h vs 0h	GO:0051246	regulation of protein metabolic process	2/92	402/11376	0.00497512	0.615185	-0.709285	0.841534	0.883564	0.793409	LOC104441434/LOC104437790	2
2h vs 0h	GO:0042886	amide transport	2/92	403/11376	0.00496278	0.613658	-0.713016	0.842549	0.883649	0.793485	LOC104436818/LOC104421829	2
2h vs 0h	GO:0045087	innate immune response	2/92	404/11376	0.0049505	0.612139	-0.71674	0.843559	0.883728	0.793556	LOC104441946/LOC104438146	2
2h vs 0h	GO:0010629	negative regulation of gene expression	2/92	406/11376	0.00492611	0.609124	-0.724164	0.84556	0.884845	0.794559	LOC104441434/LOC104450620	2
2h vs 0h	GO:0019439	aromatic compound catabolic process	1/92	230/11376	0.00434783	0.537618	-0.639651	0.848437	0.885895	0.795502	LOC104448686	1
2h vs 0h	GO:0043161	proteasome-mediated ubiquitin-dependent protein catabolic process	1/92	230/11376	0.00434783	0.537618	-0.639651	0.848437	0.885895	0.795502	LOC104418312	1
2h vs 0h	GO:0051726	regulation of cell cycle	1/92	232/11376	0.00431034	0.532984	-0.648924	0.850928	0.887517	0.796958	LOC104437751	1
2h vs 0h	GO:1902679	negative regulation of RNA biosynthetic process	1/92	234/11376	0.0042735	0.528428	-0.658131	0.85338	0.888083	0.797466	LOC104441434	1
2h vs 0h	GO:1903507	negative regulation of nucleic acid-templated transcription	1/92	234/11376	0.0042735	0.528428	-0.658131	0.85338	0.888083	0.797466	LOC104441434	1
2h vs 0h	GO:0032989	cellular component morphogenesis	2/92	416/11376	0.00480769	0.594482	-0.760834	0.855228	0.888083	0.797466	LOC104424863/LOC104418234	2
2h vs 0h	GO:0048831	regulation of shoot system development	1/92	236/11376	0.00423729	0.52395	-0.667274	0.855791	0.888083	0.797466	LOC104447933	1
2h vs 0h	GO:0051172	negative regulation of nitrogen compound metabolic process	2/92	417/11376	0.00479616	0.593056	-0.764461	0.856164	0.888083	0.797466	LOC104441434/LOC104437751	2
2h vs 0h	GO:0031668	cellular response to extracellular stimulus	1/92	238/11376	0.00420168	0.519547	-0.676354	0.858163	0.889181	0.798453	LOC104414395	1
2h vs 0h	GO:0010498	proteasomal protein catabolic process	1/92	242/11376	0.00413223	0.510959	-0.694329	0.862792	0.893	0.801881	LOC104418312	1
2h vs 0h	GO:0006955	immune response	2/92	427/11376	0.00468384	0.579167	-0.80034	0.86523	0.893558	0.802383	LOC104441946/LOC104438146	2
2h vs 0h	GO:0009117	nucleotide metabolic process	1/92	245/11376	0.00408163	0.504703	-0.707652	0.866166	0.893558	0.802383	LOC104448686	1
2h vs 0h	GO:0042254	ribosome biogenesis	1/92	245/11376	0.00408163	0.504703	-0.707652	0.866166	0.893558	0.802383	LOC104454677	1
2h vs 0h	GO:0071496	cellular response to external stimulus	1/92	246/11376	0.00406504	0.502651	-0.712064	0.867272	0.893725	0.802533	LOC104414395	1
2h vs 0h	GO:0006753	nucleoside phosphate metabolic process	1/92	247/11376	0.00404858	0.500616	-0.716462	0.868369	0.893882	0.802673	LOC104448686	1
2h vs 0h	GO:0006325	chromatin organization	1/92	254/11376	0.00393701	0.48682	-0.74685	0.875802	0.900553	0.808664	LOC104441434	1
2h vs 0h	GO:0009826	unidimensional cell growth	1/92	259/11376	0.003861	0.477422	-0.768149	0.880855	0.904766	0.812447	LOC104424863	1
2h vs 0h	GO:0090407	organophosphate biosynthetic process	1/92	260/11376	0.00384615	0.475585	-0.77237	0.881841	0.904796	0.812474	LOC104448686	1
2h vs 0h	GO:0051253	negative regulation of RNA metabolic process	1/92	266/11376	0.0037594	0.464858	-0.797427	0.88759	0.909708	0.816885	LOC104441434	1
2h vs 0h	GO:0031324	negative regulation of cellular metabolic process	2/92	456/11376	0.00438596	0.542334	-0.900653	0.888668	0.909827	0.816991	LOC104441434/LOC104437751	2
2h vs 0h	GO:2000113	negative regulation of cellular macromolecule biosynthetic process	1/92	276/11376	0.00362319	0.448015	-0.838221	0.896563	0.916917	0.823358	LOC104441434	1
2h vs 0h	GO:0009991	response to extracellular stimulus	1/92	280/11376	0.00357143	0.441615	-0.854216	0.89995	0.919387	0.825577	LOC104414395	1
2h vs 0h	GO:0046907	intracellular transport	2/92	479/11376	0.00417537	0.516293	-0.97664	0.904537	0.923076	0.828889	LOC104436818/LOC104421829	2
2h vs 0h	GO:0022613	ribonucleoprotein complex biogenesis	1/92	293/11376	0.00341297	0.422021	-0.905014	0.910219	0.927874	0.833197	LOC104454677	1
2h vs 0h	GO:0010558	negative regulation of macromolecule biosynthetic process	1/92	299/11376	0.00334448	0.413552	-0.92788	0.9146	0.931336	0.836306	LOC104441434	1
2h vs 0h	GO:0006511	ubiquitin-dependent protein catabolic process	1/92	312/11376	0.00320513	0.396321	-0.97626	0.923379	0.939265	0.843426	LOC104418312	1
2h vs 0h	GO:0055086	nucleobase-containing small molecule metabolic process	1/92	314/11376	0.00318471	0.393797	-0.983568	0.924648	0.939546	0.843678	LOC104448686	1
2h vs 0h	GO:0019941	modification-dependent protein catabolic process	1/92	316/11376	0.00316456	0.391304	-0.990842	0.925896	0.939805	0.843911	LOC104418312	1
2h vs 0h	GO:0031327	negative regulation of cellular biosynthetic process	1/92	318/11376	0.00314465	0.388843	-0.998081	0.927124	0.940042	0.844124	LOC104441434	1
2h vs 0h	GO:0016071	mRNA metabolic process	1/92	320/11376	0.003125	0.386413	-1.00529	0.928332	0.940259	0.844318	LOC104451062	1
2h vs 0h	GO:0007166	cell surface receptor signaling pathway	1/92	324/11376	0.00308642	0.381643	-1.0196	0.930688	0.940925	0.844916	LOC104445015	1
2h vs 0h	GO:0043632	modification-dependent macromolecule catabolic process	1/92	326/11376	0.00306748	0.379301	-1.02671	0.931837	0.940925	0.844916	LOC104418312	1
2h vs 0h	GO:0018193	peptidyl-amino acid modification	1/92	327/11376	0.0030581	0.378141	-1.03025	0.932405	0.940925	0.844916	LOC104424870	1
2h vs 0h	GO:0009890	negative regulation of biosynthetic process	1/92	328/11376	0.00304878	0.376988	-1.03378	0.932968	0.940925	0.844916	LOC104441434	1
2h vs 0h	GO:0009611	response to wounding	1/92	337/11376	0.00296736	0.36692	-1.06524	0.937829	0.94482	0.848414	LOC104421700	1
2h vs 0h	GO:0000902	cell morphogenesis	1/92	370/11376	0.0027027	0.334195	-1.17563	0.952851	0.958933	0.861087	LOC104424863	1
2h vs 0h	GO:0048584	positive regulation of response to stimulus	1/92	382/11376	0.0026178	0.323697	-1.21404	0.957371	0.962458	0.864253	LOC104441946	1
2h vs 0h	GO:0051603	proteolysis involved in cellular protein catabolic process	1/92	397/11376	0.00251889	0.311466	-1.26089	0.962423	0.96651	0.867891	LOC104418312	1
2h vs 0h	GO:0044257	cellular protein catabolic process	1/92	407/11376	0.002457	0.303814	-1.29145	0.965457	0.968528	0.869703	LOC104418312	1
2h vs 0h	GO:0019637	organophosphate metabolic process	1/92	419/11376	0.00238663	0.295113	-1.32745	0.968779	0.970832	0.871771	LOC104448686	1
2h vs 0h	GO:0030163	protein catabolic process	1/92	470/11376	0.00212766	0.26309	-1.47322	0.979711	0.980748	0.880676	LOC104418312	1
2h vs 0h	GO:0044265	cellular macromolecule catabolic process	1/92	494/11376	0.00202429	0.250308	-1.53826	0.983447	0.983447	0.8831	LOC104418312	1
6h vs 0h	GO:0019509	L-methionine salvage from methylthioadenosine	2/102	6/11376	0.333333	37.1765	8.4306	0.00116646	0.291104	0.267414	LOC104436403/LOC104420490	2
6h vs 0h	GO:0043102	amino acid salvage	2/102	7/11376	0.285714	31.8655	7.7696	0.0016235	0.291104	0.267414	LOC104436403/LOC104420490	2
6h vs 0h	GO:0071267	L-methionine salvage	2/102	7/11376	0.285714	31.8655	7.7696	0.0016235	0.291104	0.267414	LOC104436403/LOC104420490	2
6h vs 0h	GO:0034976	response to endoplasmic reticulum stress	4/102	67/11376	0.0597015	6.65847	4.41836	0.0030296	0.291104	0.267414	LOC104421685/LOC104442955/LOC108958537/LOC104445979	4
6h vs 0h	GO:0071265	L-methionine biosynthetic process	2/102	10/11376	0.2	22.3059	6.4111	0.00341835	0.291104	0.267414	LOC104436403/LOC104420490	2
6h vs 0h	GO:0046785	microtubule polymerization	2/102	13/11376	0.153846	17.1584	5.54446	0.0058222	0.291104	0.267414	LOC104448822/LOC104441044	2
6h vs 0h	GO:0016053	organic acid biosynthetic process	9/102	382/11376	0.0235602	2.62766	3.07789	0.00723998	0.291104	0.267414	LOC104438474/LOC104457215/LOC104449448/LOC104440788/LOC104449430/LOC104436403/LOC104430636/LOC104420490/LOC104454339	9
6h vs 0h	GO:0046394	carboxylic acid biosynthetic process	9/102	382/11376	0.0235602	2.62766	3.07789	0.00723998	0.291104	0.267414	LOC104438474/LOC104457215/LOC104449448/LOC104440788/LOC104449430/LOC104436403/LOC104430636/LOC104420490/LOC104454339	9
6h vs 0h	GO:0016114	terpenoid biosynthetic process	5/102	137/11376	0.0364964	4.07042	3.43899	0.00771841	0.291104	0.267414	LOC104449448/LOC104440788/LOC104449430/LOC104443262/LOC104430636	5
6h vs 0h	GO:0009086	methionine biosynthetic process	2/102	15/11376	0.133333	14.8706	5.11292	0.00774667	0.291104	0.267414	LOC104436403/LOC104420490	2
6h vs 0h	GO:0009686	gibberellin biosynthetic process	3/102	47/11376	0.0638298	7.1189	3.99819	0.00852792	0.291104	0.267414	LOC104449448/LOC104440788/LOC104430636	3
6h vs 0h	GO:0031109	microtubule polymerization or depolymerization	2/102	16/11376	0.125	13.9412	4.92699	0.00880191	0.291104	0.267414	LOC104448822/LOC104441044	2
6h vs 0h	GO:0010263	tricyclic triterpenoid biosynthetic process	1/102	1/11376	1	111.529	10.5133	0.00896624	0.291104	0.267414	LOC104443262	1
6h vs 0h	GO:0010446	response to alkaline pH	1/102	1/11376	1	111.529	10.5133	0.00896624	0.291104	0.267414	LOC104450051	1
6h vs 0h	GO:0010683	tricyclic triterpenoid metabolic process	1/102	1/11376	1	111.529	10.5133	0.00896624	0.291104	0.267414	LOC104443262	1
6h vs 0h	GO:0032873	negative regulation of stress-activated MAPK cascade	1/102	1/11376	1	111.529	10.5133	0.00896624	0.291104	0.267414	LOC104454203	1
6h vs 0h	GO:0046329	negative regulation of JNK cascade	1/102	1/11376	1	111.529	10.5133	0.00896624	0.291104	0.267414	LOC104454203	1
6h vs 0h	GO:0060965	negative regulation of gene silencing by miRNA	1/102	1/11376	1	111.529	10.5133	0.00896624	0.291104	0.267414	LOC104454203	1
6h vs 0h	GO:0060967	negative regulation of gene silencing by RNA	1/102	1/11376	1	111.529	10.5133	0.00896624	0.291104	0.267414	LOC104454203	1
6h vs 0h	GO:0070303	negative regulation of stress-activated protein kinase signaling cascade	1/102	1/11376	1	111.529	10.5133	0.00896624	0.291104	0.267414	LOC104454203	1
6h vs 0h	GO:0072361	obsolete regulation of glycolytic process by regulation of transcription from RNA polymerase II promoter	1/102	1/11376	1	111.529	10.5133	0.00896624	0.291104	0.267414	LOC104454203	1
6h vs 0h	GO:0072362	obsolete regulation of glycolytic process by negative regulation of transcription from RNA polymerase II promoter	1/102	1/11376	1	111.529	10.5133	0.00896624	0.291104	0.267414	LOC104454203	1
6h vs 0h	GO:0072367	obsolete regulation of lipid transport by regulation of transcription from RNA polymerase II promoter	1/102	1/11376	1	111.529	10.5133	0.00896624	0.291104	0.267414	LOC104454203	1
6h vs 0h	GO:0072368	obsolete regulation of lipid transport by negative regulation of transcription from RNA polymerase II promoter	1/102	1/11376	1	111.529	10.5133	0.00896624	0.291104	0.267414	LOC104454203	1
6h vs 0h	GO:0080003	thalianol metabolic process	1/102	1/11376	1	111.529	10.5133	0.00896624	0.291104	0.267414	LOC104443262	1
6h vs 0h	GO:0098679	obsolete regulation of carbohydrate catabolic process by regulation of transcription from RNA polymerase II promoter	1/102	1/11376	1	111.529	10.5133	0.00896624	0.291104	0.267414	LOC104454203	1
6h vs 0h	GO:1900402	obsolete regulation of carbohydrate metabolic process by regulation of transcription from RNA polymerase II promoter	1/102	1/11376	1	111.529	10.5133	0.00896624	0.291104	0.267414	LOC104454203	1
6h vs 0h	GO:1901291	negative regulation of double-strand break repair via single-strand annealing	1/102	1/11376	1	111.529	10.5133	0.00896624	0.291104	0.267414	LOC104450523	1
6h vs 0h	GO:1903799	negative regulation of production of miRNAs involved in gene silencing by miRNA	1/102	1/11376	1	111.529	10.5133	0.00896624	0.291104	0.267414	LOC104454203	1
6h vs 0h	GO:2000191	regulation of fatty acid transport	1/102	1/11376	1	111.529	10.5133	0.00896624	0.291104	0.267414	LOC104454203	1
6h vs 0h	GO:0071248	cellular response to metal ion	4/102	97/11376	0.0412371	4.59915	3.386	0.0111711	0.340955	0.313208	LOC104436403/LOC104430636/LOC104420490/LOC104455075	4
6h vs 0h	GO:0044283	small molecule biosynthetic process	10/102	493/11376	0.020284	2.26226	2.72543	0.0128338	0.340955	0.313208	LOC104438474/LOC104450523/LOC104457215/LOC104449448/LOC104440788/LOC104449430/LOC104436403/LOC104430636/LOC104420490/LOC104454339	10
6h vs 0h	GO:0009067	aspartate family amino acid biosynthetic process	2/102	20/11376	0.1	11.1529	4.32246	0.0136159	0.340955	0.313208	LOC104436403/LOC104420490	2
6h vs 0h	GO:0035967	cellular response to topologically incorrect protein	3/102	58/11376	0.0517241	5.76876	3.46315	0.0151206	0.340955	0.313208	LOC108958537/LOC104445979/LOC104438084	3
6h vs 0h	GO:0000226	microtubule cytoskeleton organization	4/102	107/11376	0.0373832	4.16932	3.13294	0.0155519	0.340955	0.313208	LOC104448822/LOC104454203/LOC104448856/LOC104441044	4
6h vs 0h	GO:0071241	cellular response to inorganic substance	4/102	110/11376	0.0363636	4.05561	3.063	0.0170496	0.340955	0.313208	LOC104436403/LOC104430636/LOC104420490/LOC104455075	4
6h vs 0h	GO:0010038	response to metal ion	9/102	441/11376	0.0204082	2.27611	2.59977	0.0173351	0.340955	0.313208	LOC104420014/LOC104435983/LOC104448856/LOC104436403/LOC104430636/LOC104420490/LOC104455075/LOC104450051/LOC104449419	9
6h vs 0h	GO:0006414	translational elongation	1/102	2/11376	0.5	55.7647	7.36709	0.0178529	0.340955	0.313208	LOC104420014	1
6h vs 0h	GO:0006437	tyrosyl-tRNA aminoacylation	1/102	2/11376	0.5	55.7647	7.36709	0.0178529	0.340955	0.313208	LOC104424861	1
6h vs 0h	GO:0009769	photosynthesis, light harvesting in photosystem II	1/102	2/11376	0.5	55.7647	7.36709	0.0178529	0.340955	0.313208	LOC104448395	1
6h vs 0h	GO:0010685	tetracyclic triterpenoid metabolic process	1/102	2/11376	0.5	55.7647	7.36709	0.0178529	0.340955	0.313208	LOC104443262	1
6h vs 0h	GO:0010686	tetracyclic triterpenoid biosynthetic process	1/102	2/11376	0.5	55.7647	7.36709	0.0178529	0.340955	0.313208	LOC104443262	1
6h vs 0h	GO:0032368	regulation of lipid transport	1/102	2/11376	0.5	55.7647	7.36709	0.0178529	0.340955	0.313208	LOC104454203	1
6h vs 0h	GO:0032890	regulation of organic acid transport	1/102	2/11376	0.5	55.7647	7.36709	0.0178529	0.340955	0.313208	LOC104454203	1
6h vs 0h	GO:0032928	regulation of superoxide anion generation	1/102	2/11376	0.5	55.7647	7.36709	0.0178529	0.340955	0.313208	LOC104449430	1
6h vs 0h	GO:0035964	COPI-coated vesicle budding	1/102	2/11376	0.5	55.7647	7.36709	0.0178529	0.340955	0.313208	LOC104453924	1
6h vs 0h	GO:0045008	depyrimidination	1/102	2/11376	0.5	55.7647	7.36709	0.0178529	0.340955	0.313208	LOC104450523	1
6h vs 0h	GO:0045738	negative regulation of DNA repair	1/102	2/11376	0.5	55.7647	7.36709	0.0178529	0.340955	0.313208	LOC104450523	1
6h vs 0h	GO:1902003	regulation of amyloid-beta formation	1/102	2/11376	0.5	55.7647	7.36709	0.0178529	0.340955	0.313208	LOC104453924	1
6h vs 0h	GO:1902991	regulation of amyloid precursor protein catabolic process	1/102	2/11376	0.5	55.7647	7.36709	0.0178529	0.340955	0.313208	LOC104453924	1
6h vs 0h	GO:2000780	negative regulation of double-strand break repair	1/102	2/11376	0.5	55.7647	7.36709	0.0178529	0.340955	0.313208	LOC104450523	1
6h vs 0h	GO:0048658	anther wall tapetum development	2/102	24/11376	0.0833333	9.29412	3.8688	0.0193252	0.354383	0.325544	LOC104442620/LOC104451034	2
6h vs 0h	GO:0071732	cellular response to nitric oxide	2/102	24/11376	0.0833333	9.29412	3.8688	0.0193252	0.354383	0.325544	LOC104436403/LOC104420490	2
6h vs 0h	GO:0009685	gibberellin metabolic process	3/102	64/11376	0.046875	5.22794	3.22616	0.0196475	0.354383	0.325544	LOC104449448/LOC104440788/LOC104430636	3
6h vs 0h	GO:0035966	response to topologically incorrect protein	3/102	65/11376	0.0461538	5.14751	3.18956	0.0204669	0.360479	0.331143	LOC108958537/LOC104445979/LOC104438084	3
6h vs 0h	GO:0008299	isoprenoid biosynthetic process	5/102	180/11376	0.0277778	3.09804	2.6987	0.0228055	0.360479	0.331143	LOC104449448/LOC104440788/LOC104449430/LOC104443262/LOC104430636	5
6h vs 0h	GO:0016102	diterpenoid biosynthetic process	3/102	68/11376	0.0441176	4.92042	3.08411	0.0230369	0.360479	0.331143	LOC104449448/LOC104440788/LOC104430636	3
6h vs 0h	GO:0000097	sulfur amino acid biosynthetic process	2/102	27/11376	0.0740741	8.26144	3.59304	0.0241537	0.360479	0.331143	LOC104436403/LOC104420490	2
6h vs 0h	GO:0071731	response to nitric oxide	2/102	28/11376	0.0714286	7.96639	3.51046	0.0258618	0.360479	0.331143	LOC104436403/LOC104420490	2
6h vs 0h	GO:0097366	response to bronchodilator	2/102	28/11376	0.0714286	7.96639	3.51046	0.0258618	0.360479	0.331143	LOC104436403/LOC104420490	2
6h vs 0h	GO:0009223	pyrimidine deoxyribonucleotide catabolic process	1/102	3/11376	0.333333	37.1765	5.96055	0.0266606	0.360479	0.331143	LOC104450523	1
6h vs 0h	GO:0045007	depurination	1/102	3/11376	0.333333	37.1765	5.96055	0.0266606	0.360479	0.331143	LOC104450523	1
6h vs 0h	GO:0048199	vesicle targeting, to, from or within Golgi	1/102	3/11376	0.333333	37.1765	5.96055	0.0266606	0.360479	0.331143	LOC104453924	1
6h vs 0h	GO:0048681	negative regulation of axon regeneration	1/102	3/11376	0.333333	37.1765	5.96055	0.0266606	0.360479	0.331143	LOC104424864	1
6h vs 0h	GO:0070571	negative regulation of neuron projection regeneration	1/102	3/11376	0.333333	37.1765	5.96055	0.0266606	0.360479	0.331143	LOC104424864	1
6h vs 0h	GO:1900367	positive regulation of defense response to insect	1/102	3/11376	0.333333	37.1765	5.96055	0.0266606	0.360479	0.331143	LOC104419889	1
6h vs 0h	GO:1903035	negative regulation of response to wounding	1/102	3/11376	0.333333	37.1765	5.96055	0.0266606	0.360479	0.331143	LOC104424864	1
6h vs 0h	GO:1903798	regulation of production of miRNAs involved in gene silencing by miRNA	1/102	3/11376	0.333333	37.1765	5.96055	0.0266606	0.360479	0.331143	LOC104454203	1
6h vs 0h	GO:1905952	regulation of lipid localization	1/102	3/11376	0.333333	37.1765	5.96055	0.0266606	0.360479	0.331143	LOC104454203	1
6h vs 0h	GO:2001021	negative regulation of response to DNA damage stimulus	1/102	3/11376	0.333333	37.1765	5.96055	0.0266606	0.360479	0.331143	LOC104450523	1
6h vs 0h	GO:0034605	cellular response to heat	3/102	73/11376	0.0410959	4.5834	2.92144	0.0276926	0.360479	0.331143	LOC104434125/LOC104423750/LOC104438084	3
6h vs 0h	GO:0071281	cellular response to iron ion	3/102	73/11376	0.0410959	4.5834	2.92144	0.0276926	0.360479	0.331143	LOC104436403/LOC104430636/LOC104420490	3
6h vs 0h	GO:1902170	cellular response to reactive nitrogen species	2/102	30/11376	0.0666667	7.43529	3.35695	0.0294201	0.360479	0.331143	LOC104436403/LOC104420490	2
6h vs 0h	GO:0006555	methionine metabolic process	2/102	31/11376	0.0645161	7.19545	3.2854	0.0312682	0.360479	0.331143	LOC104436403/LOC104420490	2
6h vs 0h	GO:0006720	isoprenoid metabolic process	6/102	266/11376	0.0225564	2.5157	2.37922	0.03228	0.360479	0.331143	LOC104449448/LOC104440788/LOC104456991/LOC104449430/LOC104443262/LOC104430636	6
6h vs 0h	GO:0051258	protein polymerization	2/102	33/11376	0.0606061	6.75936	3.1514	0.035098	0.360479	0.331143	LOC104448822/LOC104441044	2
6h vs 0h	GO:0006110	regulation of glycolytic process	1/102	4/11376	0.25	27.8824	5.11465	0.0353901	0.360479	0.331143	LOC104454203	1
6h vs 0h	GO:0006244	pyrimidine nucleotide catabolic process	1/102	4/11376	0.25	27.8824	5.11465	0.0353901	0.360479	0.331143	LOC104450523	1
6h vs 0h	GO:0009219	pyrimidine deoxyribonucleotide metabolic process	1/102	4/11376	0.25	27.8824	5.11465	0.0353901	0.360479	0.331143	LOC104450523	1
6h vs 0h	GO:0009264	deoxyribonucleotide catabolic process	1/102	4/11376	0.25	27.8824	5.11465	0.0353901	0.360479	0.331143	LOC104450523	1
6h vs 0h	GO:0019367	fatty acid elongation, saturated fatty acid	1/102	4/11376	0.25	27.8824	5.11465	0.0353901	0.360479	0.331143	LOC104457215	1
6h vs 0h	GO:0019368	fatty acid elongation, unsaturated fatty acid	1/102	4/11376	0.25	27.8824	5.11465	0.0353901	0.360479	0.331143	LOC104457215	1
6h vs 0h	GO:0030808	regulation of nucleotide biosynthetic process	1/102	4/11376	0.25	27.8824	5.11465	0.0353901	0.360479	0.331143	LOC104454203	1
6h vs 0h	GO:0030811	regulation of nucleotide catabolic process	1/102	4/11376	0.25	27.8824	5.11465	0.0353901	0.360479	0.331143	LOC104454203	1
6h vs 0h	GO:0034625	fatty acid elongation, monounsaturated fatty acid	1/102	4/11376	0.25	27.8824	5.11465	0.0353901	0.360479	0.331143	LOC104457215	1
6h vs 0h	GO:0034626	fatty acid elongation, polyunsaturated fatty acid	1/102	4/11376	0.25	27.8824	5.11465	0.0353901	0.360479	0.331143	LOC104457215	1
6h vs 0h	GO:0043470	regulation of carbohydrate catabolic process	1/102	4/11376	0.25	27.8824	5.11465	0.0353901	0.360479	0.331143	LOC104454203	1
6h vs 0h	GO:0046328	regulation of JNK cascade	1/102	4/11376	0.25	27.8824	5.11465	0.0353901	0.360479	0.331143	LOC104454203	1
6h vs 0h	GO:0046386	deoxyribose phosphate catabolic process	1/102	4/11376	0.25	27.8824	5.11465	0.0353901	0.360479	0.331143	LOC104450523	1
6h vs 0h	GO:0060149	negative regulation of posttranscriptional gene silencing	1/102	4/11376	0.25	27.8824	5.11465	0.0353901	0.360479	0.331143	LOC104454203	1
6h vs 0h	GO:0071289	cellular response to nickel ion	1/102	4/11376	0.25	27.8824	5.11465	0.0353901	0.360479	0.331143	LOC104455075	1
6h vs 0h	GO:0090322	regulation of superoxide metabolic process	1/102	4/11376	0.25	27.8824	5.11465	0.0353901	0.360479	0.331143	LOC104449430	1
6h vs 0h	GO:1900371	regulation of purine nucleotide biosynthetic process	1/102	4/11376	0.25	27.8824	5.11465	0.0353901	0.360479	0.331143	LOC104454203	1
6h vs 0h	GO:2000068	regulation of defense response to insect	1/102	4/11376	0.25	27.8824	5.11465	0.0353901	0.360479	0.331143	LOC104419889	1
6h vs 0h	GO:2001169	regulation of ATP biosynthetic process	1/102	4/11376	0.25	27.8824	5.11465	0.0353901	0.360479	0.331143	LOC104454203	1
6h vs 0h	GO:0006457	protein folding	3/102	82/11376	0.0365854	4.08034	2.66268	0.0372384	0.360479	0.331143	LOC104421685/LOC104442955/LOC104449419	3
6h vs 0h	GO:0044272	sulfur compound biosynthetic process	3/102	85/11376	0.0352941	3.93633	2.58455	0.0407491	0.360479	0.331143	LOC104434125/LOC104436403/LOC104420490	3
6h vs 0h	GO:0051053	negative regulation of DNA metabolic process	2/102	36/11376	0.0555556	6.19608	2.97001	0.0411622	0.360479	0.331143	LOC104450523/LOC104448856	2
6h vs 0h	GO:0010039	response to iron ion	3/102	87/11376	0.0344828	3.84584	2.53442	0.0431795	0.360479	0.331143	LOC104436403/LOC104430636/LOC104420490	3
6h vs 0h	GO:0043408	regulation of MAPK cascade	2/102	37/11376	0.0540541	6.02862	2.91406	0.0432653	0.360479	0.331143	LOC104454203/LOC104430636	2
6h vs 0h	GO:0001403	invasive growth in response to glucose limitation	1/102	5/11376	0.2	22.3059	4.53233	0.0440421	0.360479	0.331143	LOC104436147	1
6h vs 0h	GO:0006140	regulation of nucleotide metabolic process	1/102	5/11376	0.2	22.3059	4.53233	0.0440421	0.360479	0.331143	LOC104454203	1
6h vs 0h	GO:0006561	proline biosynthetic process	1/102	5/11376	0.2	22.3059	4.53233	0.0440421	0.360479	0.331143	LOC104454339	1
6h vs 0h	GO:0007124	pseudohyphal growth	1/102	5/11376	0.2	22.3059	4.53233	0.0440421	0.360479	0.331143	LOC104436147	1
6h vs 0h	GO:0010045	response to nickel cation	1/102	5/11376	0.2	22.3059	4.53233	0.0440421	0.360479	0.331143	LOC104455075	1
6h vs 0h	GO:0016103	diterpenoid catabolic process	1/102	5/11376	0.2	22.3059	4.53233	0.0440421	0.360479	0.331143	LOC104440788	1
6h vs 0h	GO:0030951	establishment or maintenance of microtubule cytoskeleton polarity	1/102	5/11376	0.2	22.3059	4.53233	0.0440421	0.360479	0.331143	LOC104441044	1
6h vs 0h	GO:0030952	establishment or maintenance of cytoskeleton polarity	1/102	5/11376	0.2	22.3059	4.53233	0.0440421	0.360479	0.331143	LOC104441044	1
6h vs 0h	GO:0032872	regulation of stress-activated MAPK cascade	1/102	5/11376	0.2	22.3059	4.53233	0.0440421	0.360479	0.331143	LOC104454203	1
6h vs 0h	GO:0036267	invasive filamentous growth	1/102	5/11376	0.2	22.3059	4.53233	0.0440421	0.360479	0.331143	LOC104436147	1
6h vs 0h	GO:0043409	negative regulation of MAPK cascade	1/102	5/11376	0.2	22.3059	4.53233	0.0440421	0.360479	0.331143	LOC104454203	1
6h vs 0h	GO:0045487	gibberellin catabolic process	1/102	5/11376	0.2	22.3059	4.53233	0.0440421	0.360479	0.331143	LOC104440788	1
6h vs 0h	GO:0048679	regulation of axon regeneration	1/102	5/11376	0.2	22.3059	4.53233	0.0440421	0.360479	0.331143	LOC104424864	1
6h vs 0h	GO:0060964	regulation of gene silencing by miRNA	1/102	5/11376	0.2	22.3059	4.53233	0.0440421	0.360479	0.331143	LOC104454203	1
6h vs 0h	GO:0070302	regulation of stress-activated protein kinase signaling cascade	1/102	5/11376	0.2	22.3059	4.53233	0.0440421	0.360479	0.331143	LOC104454203	1
6h vs 0h	GO:0070570	regulation of neuron projection regeneration	1/102	5/11376	0.2	22.3059	4.53233	0.0440421	0.360479	0.331143	LOC104424864	1
6h vs 0h	GO:0070783	growth of unicellular organism as a thread of attached cells	1/102	5/11376	0.2	22.3059	4.53233	0.0440421	0.360479	0.331143	LOC104436147	1
6h vs 0h	GO:1900542	regulation of purine nucleotide metabolic process	1/102	5/11376	0.2	22.3059	4.53233	0.0440421	0.360479	0.331143	LOC104454203	1
6h vs 0h	GO:1903578	regulation of ATP metabolic process	1/102	5/11376	0.2	22.3059	4.53233	0.0440421	0.360479	0.331143	LOC104454203	1
6h vs 0h	GO:0080135	regulation of cellular response to stress	3/102	88/11376	0.0340909	3.80214	2.50992	0.0444215	0.360554	0.331213	LOC104450523/LOC104454203/LOC104424864	3
6h vs 0h	GO:0007051	spindle organization	2/102	38/11376	0.0526316	5.86997	2.86014	0.0454077	0.365513	0.335768	LOC104454203/LOC104441044	2
6h vs 0h	GO:0010043	response to zinc ion	2/102	39/11376	0.0512821	5.71946	2.8081	0.0475886	0.377601	0.346872	LOC104420014/LOC104449419	2
6h vs 0h	GO:0006721	terpenoid metabolic process	5/102	220/11376	0.0227273	2.53476	2.18642	0.0476847	0.377601	0.346872	LOC104449448/LOC104440788/LOC104449430/LOC104443262/LOC104430636	5
6h vs 0h	GO:0009644	response to high light intensity	3/102	91/11376	0.032967	3.67679	2.43849	0.0482534	0.379023	0.348178	LOC104423750/LOC104448395/LOC104438084	3
6h vs 0h	GO:0006749	glutathione metabolic process	2/102	41/11376	0.0487805	5.44046	2.70923	0.0520625	0.385332	0.353974	LOC104420014/LOC104435983	2
6h vs 0h	GO:0009809	lignin biosynthetic process	2/102	41/11376	0.0487805	5.44046	2.70923	0.0520625	0.385332	0.353974	LOC104444160/LOC104436681	2
6h vs 0h	GO:0071902	positive regulation of protein serine/threonine kinase activity	2/102	41/11376	0.0487805	5.44046	2.70923	0.0520625	0.385332	0.353974	LOC104432304/LOC104430636	2
6h vs 0h	GO:0051193	obsolete regulation of cofactor metabolic process	3/102	94/11376	0.0319149	3.55945	2.37003	0.0522427	0.385332	0.353974	LOC104454203/LOC104423750/LOC120296238	3
6h vs 0h	GO:0006903	vesicle targeting	1/102	6/11376	0.166667	18.5882	4.09878	0.0526172	0.385332	0.353974	LOC104453924	1
6h vs 0h	GO:0009394	2'-deoxyribonucleotide metabolic process	1/102	6/11376	0.166667	18.5882	4.09878	0.0526172	0.385332	0.353974	LOC104450523	1
6h vs 0h	GO:0019692	deoxyribose phosphate metabolic process	1/102	6/11376	0.166667	18.5882	4.09878	0.0526172	0.385332	0.353974	LOC104450523	1
6h vs 0h	GO:0030447	filamentous growth	1/102	6/11376	0.166667	18.5882	4.09878	0.0526172	0.385332	0.353974	LOC104436147	1
6h vs 0h	GO:0044182	filamentous growth of a population of unicellular organisms	1/102	6/11376	0.166667	18.5882	4.09878	0.0526172	0.385332	0.353974	LOC104436147	1
6h vs 0h	GO:0045934	negative regulation of nucleobase-containing compound metabolic process	6/102	302/11376	0.0198675	2.21582	2.03684	0.0540456	0.389962	0.358227	LOC104450523/LOC104422313/LOC104454203/LOC104438244/LOC104448856/LOC104425581	6
6h vs 0h	GO:0007010	cytoskeleton organization	5/102	228/11376	0.0219298	2.44582	2.09759	0.0540501	0.389962	0.358227	LOC104448822/LOC104454203/LOC104449240/LOC104448856/LOC104441044	5
6h vs 0h	GO:1901607	alpha-amino acid biosynthetic process	3/102	96/11376	0.03125	3.48529	2.32592	0.0549885	0.393814	0.361766	LOC104436403/LOC104420490/LOC104454339	3
6h vs 0h	GO:0009066	aspartate family amino acid metabolic process	2/102	44/11376	0.0454545	5.06952	2.57249	0.0590413	0.396281	0.364032	LOC104436403/LOC104420490	2
6h vs 0h	GO:1902532	negative regulation of intracellular signal transduction	2/102	44/11376	0.0454545	5.06952	2.57249	0.0590413	0.396281	0.364032	LOC104454203/LOC104430636	2
6h vs 0h	GO:0071369	cellular response to ethylene stimulus	3/102	99/11376	0.030303	3.37968	2.26191	0.0592344	0.396281	0.364032	LOC104437670/LOC104436403/LOC104420490	3
6h vs 0h	GO:0006285	base-excision repair, AP site formation	1/102	7/11376	0.142857	15.9328	3.75894	0.0611161	0.396281	0.364032	LOC104450523	1
6h vs 0h	GO:0009262	deoxyribonucleotide metabolic process	1/102	7/11376	0.142857	15.9328	3.75894	0.0611161	0.396281	0.364032	LOC104450523	1
6h vs 0h	GO:0009635	response to herbicide	1/102	7/11376	0.142857	15.9328	3.75894	0.0611161	0.396281	0.364032	LOC104448395	1
6h vs 0h	GO:0032648	regulation of interferon-beta production	1/102	7/11376	0.142857	15.9328	3.75894	0.0611161	0.396281	0.364032	LOC104421729	1
6h vs 0h	GO:0032728	positive regulation of interferon-beta production	1/102	7/11376	0.142857	15.9328	3.75894	0.0611161	0.396281	0.364032	LOC104421729	1
6h vs 0h	GO:0032886	regulation of microtubule-based process	1/102	7/11376	0.142857	15.9328	3.75894	0.0611161	0.396281	0.364032	LOC104437640	1
6h vs 0h	GO:0060211	regulation of nuclear-transcribed mRNA poly(A) tail shortening	1/102	7/11376	0.142857	15.9328	3.75894	0.0611161	0.396281	0.364032	LOC104447874	1
6h vs 0h	GO:0070555	response to interleukin-1	1/102	7/11376	0.142857	15.9328	3.75894	0.0611161	0.396281	0.364032	LOC104424864	1
6h vs 0h	GO:0070920	regulation of production of small RNA involved in gene silencing by RNA	1/102	7/11376	0.142857	15.9328	3.75894	0.0611161	0.396281	0.364032	LOC104454203	1
6h vs 0h	GO:1900151	regulation of nuclear-transcribed mRNA catabolic process, deadenylation-dependent decay	1/102	7/11376	0.142857	15.9328	3.75894	0.0611161	0.396281	0.364032	LOC104447874	1
6h vs 0h	GO:2000779	regulation of double-strand break repair	1/102	7/11376	0.142857	15.9328	3.75894	0.0611161	0.396281	0.364032	LOC104450523	1
6h vs 0h	GO:0009808	lignin metabolic process	2/102	45/11376	0.0444444	4.95686	2.52965	0.0614358	0.396281	0.364032	LOC104444160/LOC104436681	2
6h vs 0h	GO:0000911	cytokinesis by cell plate formation	2/102	46/11376	0.0434783	4.8491	2.48806	0.0638631	0.406553	0.373468	LOC104441044/LOC104420297	2
6h vs 0h	GO:0034620	cellular response to unfolded protein	2/102	46/11376	0.0434783	4.8491	2.48806	0.0638631	0.406553	0.373468	LOC108958537/LOC104438084	2
6h vs 0h	GO:1902410	mitotic cytokinetic process	2/102	47/11376	0.0425532	4.74593	2.44765	0.0663224	0.418778	0.384698	LOC104441044/LOC104420297	2
6h vs 0h	GO:0016101	diterpenoid metabolic process	3/102	104/11376	0.0288462	3.21719	2.16051	0.0666433	0.418778	0.384698	LOC104449448/LOC104440788/LOC104430636	3
6h vs 0h	GO:0006446	regulation of translational initiation	1/102	8/11376	0.125	13.9412	3.48268	0.0695396	0.420693	0.386457	LOC104447874	1
6h vs 0h	GO:0006560	proline metabolic process	1/102	8/11376	0.125	13.9412	3.48268	0.0695396	0.420693	0.386457	LOC104454339	1
6h vs 0h	GO:0010231	maintenance of seed dormancy	1/102	8/11376	0.125	13.9412	3.48268	0.0695396	0.420693	0.386457	LOC104442456	1
6h vs 0h	GO:0046838	phosphorylated carbohydrate dephosphorylation	1/102	8/11376	0.125	13.9412	3.48268	0.0695396	0.420693	0.386457	LOC104419256	1
6h vs 0h	GO:0097437	maintenance of dormancy	1/102	8/11376	0.125	13.9412	3.48268	0.0695396	0.420693	0.386457	LOC104442456	1
6h vs 0h	GO:1903034	regulation of response to wounding	1/102	8/11376	0.125	13.9412	3.48268	0.0695396	0.420693	0.386457	LOC104424864	1
6h vs 0h	GO:0032506	cytokinetic process	2/102	49/11376	0.0408163	4.55222	2.37016	0.0713342	0.423655	0.389179	LOC104441044/LOC104420297	2
6h vs 0h	GO:0048506	regulation of timing of meristematic phase transition	2/102	49/11376	0.0408163	4.55222	2.37016	0.0713342	0.423655	0.389179	LOC104430636/LOC104425581	2
6h vs 0h	GO:0048510	regulation of timing of transition from vegetative to reproductive phase	2/102	49/11376	0.0408163	4.55222	2.37016	0.0713342	0.423655	0.389179	LOC104430636/LOC104425581	2
6h vs 0h	GO:0007017	microtubule-based process	4/102	176/11376	0.0227273	2.53476	1.95175	0.0734466	0.427274	0.392503	LOC104448822/LOC104454203/LOC104448856/LOC104441044	4
6h vs 0h	GO:0006986	response to unfolded protein	2/102	50/11376	0.04	4.46118	2.33296	0.0738851	0.427274	0.392503	LOC108958537/LOC104438084	2
6h vs 0h	GO:0045944	positive regulation of transcription by RNA polymerase II	3/102	110/11376	0.0272727	3.04171	2.04665	0.076065	0.427274	0.392503	LOC104432304/LOC104419553/LOC104419889	3
6h vs 0h	GO:0006878	cellular copper ion homeostasis	1/102	9/11376	0.111111	12.3922	3.25193	0.0778882	0.427274	0.392503	LOC104436147	1
6h vs 0h	GO:0009920	cell plate formation involved in plant-type cell wall biogenesis	1/102	9/11376	0.111111	12.3922	3.25193	0.0778882	0.427274	0.392503	LOC104441044	1
6h vs 0h	GO:0010977	negative regulation of neuron projection development	1/102	9/11376	0.111111	12.3922	3.25193	0.0778882	0.427274	0.392503	LOC104424864	1
6h vs 0h	GO:0016093	polyprenol metabolic process	1/102	9/11376	0.111111	12.3922	3.25193	0.0778882	0.427274	0.392503	LOC104456991	1
6h vs 0h	GO:0030166	proteoglycan biosynthetic process	1/102	9/11376	0.111111	12.3922	3.25193	0.0778882	0.427274	0.392503	LOC104424864	1
6h vs 0h	GO:0031345	negative regulation of cell projection organization	1/102	9/11376	0.111111	12.3922	3.25193	0.0778882	0.427274	0.392503	LOC104424864	1
6h vs 0h	GO:0045665	negative regulation of neuron differentiation	1/102	9/11376	0.111111	12.3922	3.25193	0.0778882	0.427274	0.392503	LOC104424864	1
6h vs 0h	GO:0070141	response to UV-A	1/102	9/11376	0.111111	12.3922	3.25193	0.0778882	0.427274	0.392503	LOC104423750	1
6h vs 0h	GO:0071492	cellular response to UV-A	1/102	9/11376	0.111111	12.3922	3.25193	0.0778882	0.427274	0.392503	LOC104423750	1
6h vs 0h	GO:1990069	stomatal opening	1/102	9/11376	0.111111	12.3922	3.25193	0.0778882	0.427274	0.392503	LOC104432304	1
6h vs 0h	GO:0046686	response to cadmium ion	5/102	256/11376	0.0195312	2.17831	1.81369	0.0800442	0.427274	0.392503	LOC104420014/LOC104435983/LOC104448856/LOC104450051/LOC104449419	5
6h vs 0h	GO:0042446	hormone biosynthetic process	4/102	182/11376	0.021978	2.4512	1.87718	0.0808185	0.427274	0.392503	LOC104449448/LOC104440788/LOC104430636/LOC104450539	4
6h vs 0h	GO:0001932	regulation of protein phosphorylation	3/102	113/11376	0.0265487	2.96096	1.99259	0.0809854	0.427274	0.392503	LOC104432304/LOC104454203/LOC104430636	3
6h vs 0h	GO:0008380	RNA splicing	4/102	183/11376	0.0218579	2.4378	1.86504	0.0820818	0.427274	0.392503	LOC104422313/LOC104449240/LOC108958537/LOC104453291	4
6h vs 0h	GO:0000398	mRNA splicing, via spliceosome	3/102	116/11376	0.0258621	2.88438	1.94028	0.086041	0.427274	0.392503	LOC104422313/LOC104449240/LOC104453291	3
6h vs 0h	GO:0010508	positive regulation of autophagy	1/102	10/11376	0.1	11.1529	3.0551	0.0861626	0.427274	0.392503	LOC104434125	1
6h vs 0h	GO:0030497	fatty acid elongation	1/102	10/11376	0.1	11.1529	3.0551	0.0861626	0.427274	0.392503	LOC104457215	1
6h vs 0h	GO:0032786	positive regulation of DNA-templated transcription, elongation	1/102	10/11376	0.1	11.1529	3.0551	0.0861626	0.427274	0.392503	LOC104449322	1
6h vs 0h	GO:0048194	Golgi vesicle budding	1/102	10/11376	0.1	11.1529	3.0551	0.0861626	0.427274	0.392503	LOC104453924	1
6h vs 0h	GO:0050768	negative regulation of neurogenesis	1/102	10/11376	0.1	11.1529	3.0551	0.0861626	0.427274	0.392503	LOC104424864	1
6h vs 0h	GO:0060969	negative regulation of gene silencing	1/102	10/11376	0.1	11.1529	3.0551	0.0861626	0.427274	0.392503	LOC104454203	1
6h vs 0h	GO:0008652	cellular amino acid biosynthetic process	3/102	117/11376	0.025641	2.85973	1.92322	0.0877555	0.427274	0.392503	LOC104436403/LOC104420490/LOC104454339	3
6h vs 0h	GO:0009699	phenylpropanoid biosynthetic process	3/102	119/11376	0.0252101	2.81167	1.88963	0.091228	0.427274	0.392503	LOC104444160/LOC104436681/LOC104442456	3
6h vs 0h	GO:0000096	sulfur amino acid metabolic process	2/102	57/11376	0.0350877	3.91331	2.09728	0.0925168	0.427274	0.392503	LOC104436403/LOC104420490	2
6h vs 0h	GO:0010286	heat acclimation	2/102	57/11376	0.0350877	3.91331	2.09728	0.0925168	0.427274	0.392503	LOC104434125/LOC104438084	2
6h vs 0h	GO:0008610	lipid biosynthetic process	7/102	433/11376	0.0161663	1.80302	1.62045	0.0937991	0.427274	0.392503	LOC104438474/LOC104457215/LOC104449448/LOC104440788/LOC104449430/LOC104443262/LOC104430636	7
6h vs 0h	GO:0007035	vacuolar acidification	1/102	11/11376	0.0909091	10.139	2.88436	0.0943635	0.427274	0.392503	LOC104419349	1
6h vs 0h	GO:0009700	indole phytoalexin biosynthetic process	1/102	11/11376	0.0909091	10.139	2.88436	0.0943635	0.427274	0.392503	LOC104434125	1
6h vs 0h	GO:0009768	photosynthesis, light harvesting in photosystem I	1/102	11/11376	0.0909091	10.139	2.88436	0.0943635	0.427274	0.392503	LOC104448395	1
6h vs 0h	GO:0010023	proanthocyanidin biosynthetic process	1/102	11/11376	0.0909091	10.139	2.88436	0.0943635	0.427274	0.392503	LOC104442456	1
6h vs 0h	GO:0010120	camalexin biosynthetic process	1/102	11/11376	0.0909091	10.139	2.88436	0.0943635	0.427274	0.392503	LOC104434125	1
6h vs 0h	GO:0010721	negative regulation of cell development	1/102	11/11376	0.0909091	10.139	2.88436	0.0943635	0.427274	0.392503	LOC104424864	1
6h vs 0h	GO:0010731	protein glutathionylation	1/102	11/11376	0.0909091	10.139	2.88436	0.0943635	0.427274	0.392503	LOC104435983	1
6h vs 0h	GO:0032481	positive regulation of type I interferon production	1/102	11/11376	0.0909091	10.139	2.88436	0.0943635	0.427274	0.392503	LOC104421729	1
6h vs 0h	GO:0046217	indole phytoalexin metabolic process	1/102	11/11376	0.0909091	10.139	2.88436	0.0943635	0.427274	0.392503	LOC104434125	1
6h vs 0h	GO:0051452	intracellular pH reduction	1/102	11/11376	0.0909091	10.139	2.88436	0.0943635	0.427274	0.392503	LOC104419349	1
6h vs 0h	GO:0051648	vesicle localization	1/102	11/11376	0.0909091	10.139	2.88436	0.0943635	0.427274	0.392503	LOC104453924	1
6h vs 0h	GO:0051650	establishment of vesicle localization	1/102	11/11376	0.0909091	10.139	2.88436	0.0943635	0.427274	0.392503	LOC104453924	1
6h vs 0h	GO:0052317	camalexin metabolic process	1/102	11/11376	0.0909091	10.139	2.88436	0.0943635	0.427274	0.392503	LOC104434125	1
6h vs 0h	GO:0071486	cellular response to high light intensity	1/102	11/11376	0.0909091	10.139	2.88436	0.0943635	0.427274	0.392503	LOC104423750	1
6h vs 0h	GO:0071712	ER-associated misfolded protein catabolic process	1/102	11/11376	0.0909091	10.139	2.88436	0.0943635	0.427274	0.392503	LOC104445979	1
6h vs 0h	GO:0072529	pyrimidine-containing compound catabolic process	1/102	11/11376	0.0909091	10.139	2.88436	0.0943635	0.427274	0.392503	LOC104450523	1
6h vs 0h	GO:0080144	amino acid homeostasis	1/102	11/11376	0.0909091	10.139	2.88436	0.0943635	0.427274	0.392503	LOC104451034	1
6h vs 0h	GO:0006790	sulfur compound metabolic process	5/102	270/11376	0.0185185	2.06536	1.68514	0.0951705	0.427274	0.392503	LOC104434125/LOC104420014/LOC104435983/LOC104436403/LOC104420490	5
6h vs 0h	GO:0048653	anther development	2/102	58/11376	0.0344828	3.84584	2.0667	0.0952809	0.427274	0.392503	LOC104442620/LOC104451034	2
6h vs 0h	GO:0071229	cellular response to acid chemical	7/102	437/11376	0.0160183	1.78651	1.59476	0.0972946	0.427274	0.392503	LOC104418604/LOC104457215/LOC104449448/LOC104438244/LOC104418586/LOC104456028/LOC120291812	7
6h vs 0h	GO:0040034	regulation of development, heterochronic	2/102	59/11376	0.0338983	3.78066	2.03678	0.0980687	0.427274	0.392503	LOC104430636/LOC104425581	2
6h vs 0h	GO:0043094	cellular metabolic compound salvage	2/102	59/11376	0.0338983	3.78066	2.03678	0.0980687	0.427274	0.392503	LOC104436403/LOC104420490	2
6h vs 0h	GO:0006066	alcohol metabolic process	3/102	124/11376	0.0241935	2.69829	1.80861	0.100155	0.427274	0.392503	LOC104456991/LOC104449430/LOC108958537	3
6h vs 0h	GO:1902600	proton transmembrane transport	3/102	124/11376	0.0241935	2.69829	1.80861	0.100155	0.427274	0.392503	LOC104419349/LOC104417969/LOC104442456	3
6h vs 0h	GO:0071900	regulation of protein serine/threonine kinase activity	2/102	60/11376	0.0333333	3.71765	2.00752	0.10088	0.427274	0.392503	LOC104432304/LOC104430636	2
6h vs 0h	GO:0071396	cellular response to lipid	5/102	275/11376	0.0181818	2.02781	1.6411	0.100906	0.427274	0.392503	LOC104418604/LOC104457215/LOC104449448/LOC104418261/LOC104418586	5
6h vs 0h	GO:0042325	regulation of phosphorylation	3/102	125/11376	0.024	2.67671	1.79289	0.101982	0.427274	0.392503	LOC104432304/LOC104454203/LOC104430636	3
6h vs 0h	GO:0000919	cell plate assembly	1/102	12/11376	0.0833333	9.29412	2.73421	0.102492	0.427274	0.392503	LOC104441044	1
6h vs 0h	GO:0001819	positive regulation of cytokine production	1/102	12/11376	0.0833333	9.29412	2.73421	0.102492	0.427274	0.392503	LOC104421729	1
[truncated: 4,055 more rows]

## Sheet: RNA-seq DEG vs 0h
Gene Ontology enrichment of differentially expressed genes (DEGs) compared with 0 h
Comparison	ID	Description	GeneRatio	BgRatio	RichFactor	FoldEnrichment	zScore	pvalue	p.adjust	qvalue	geneID	Count
0.5h vs 0h	GO:0009415	response to water	78/827	392/11376	0.19898	2.73711	9.79972	9.8398e-17	1.65325e-13	1.5165e-13	LOC104434623/LOC104443120/LOC104443385/LOC104444503/LOC104415026/LOC120292249/LOC104449076/LOC120286459/LOC104449152/LOC104449110/LOC104449118/LOC104449175/LOC104449188/LOC104449198/LOC104416616/LOC104420996/LOC104449310/LOC104449309/LOC104429751/LOC104427260/LOC104431179/LOC104431168/LOC104428228/LOC104428239/LOC104430701/LOC104433298/LOC104433731/LOC104434125/LOC104436385/LOC104439903/LOC104438…	78
0.5h vs 0h	GO:0009414	response to water deprivation	77/827	386/11376	0.199482	2.74402	9.76044	1.35402e-16	1.65325e-13	1.5165e-13	LOC104434623/LOC104443120/LOC104443385/LOC104444503/LOC104415026/LOC120292249/LOC104449076/LOC120286459/LOC104449152/LOC104449110/LOC104449118/LOC104449175/LOC104449188/LOC104449198/LOC104416616/LOC104420996/LOC104449310/LOC104449309/LOC104429751/LOC104427260/LOC104431179/LOC104431168/LOC104428228/LOC104428239/LOC104430701/LOC104433298/LOC104433731/LOC104434125/LOC104436385/LOC104439903/LOC104438…	77
0.5h vs 0h	GO:0009611	response to wounding	62/827	337/11376	0.183976	2.53073	7.98678	6.06934e-12	4.94044e-09	4.53177e-09	LOC104443583/LOC104440242/LOC104434222/LOC104434223/LOC104434224/LOC104417293/LOC104417647/LOC120290971/LOC104422951/LOC104432756/LOC104432760/LOC104432763/LOC104432762/LOC104432765/LOC104432766/LOC104433718/LOC104438997/LOC104436395/LOC104436466/LOC104439903/LOC104438014/LOC104438532/LOC104440784/LOC104441074/LOC104441822/LOC104442136/LOC104443355/LOC104443648/LOC120293081/LOC104444171/LOC104444…	62
0.5h vs 0h	GO:0010200	response to chitin	44/827	209/11376	0.210526	2.89595	7.74558	8.90758e-11	5.43808e-08	4.98824e-08	LOC104434047/LOC104443385/LOC104415026/LOC120292249/LOC104420143/LOC104432756/LOC104432760/LOC104432763/LOC104432762/LOC104432765/LOC104432766/LOC104432768/LOC104433055/LOC104434125/LOC104436466/LOC104438384/LOC104441946/LOC104442133/LOC104442163/LOC104430253/LOC104447815/LOC104447996/LOC104448481/LOC104449346/LOC104449272/LOC104449613/LOC104446962/LOC104449746/LOC104449949/LOC104450115/LOC104450…	44
0.5h vs 0h	GO:2000022	regulation of jasmonic acid mediated signaling pathway	16/827	33/11376	0.484848	6.66945	9.13181	1.90391e-10	9.29872e-08	8.52954e-08	LOC104421014/LOC104442334/LOC104443385/LOC120290971/LOC104433718/LOC104436395/LOC104436466/LOC104438014/LOC104440784/LOC104444621/LOC104444841/LOC104449346/LOC104455574/LOC104453668/LOC104453669/LOC104454399	16
0.5h vs 0h	GO:0009631	cold acclimation	19/827	52/11376	0.365385	5.02614	8.14729	1.46769e-09	5.97348e-07	5.47936e-07	LOC104449076/LOC120286459/LOC104449152/LOC104449110/LOC104449118/LOC104449175/LOC104449188/LOC104449198/LOC104432756/LOC104432760/LOC104432763/LOC104432762/LOC104432765/LOC104432766/LOC104443141/LOC104448900/LOC108960543/LOC104419699/LOC104419701	19
0.5h vs 0h	GO:0009409	response to cold	61/827	394/11376	0.154822	2.1297	6.38987	1.12959e-08	3.94064e-06	3.61467e-06	LOC104457184/LOC104434047/LOC104434623/LOC104443120/LOC104449076/LOC120286459/LOC104449152/LOC104449110/LOC104449118/LOC104449175/LOC104449188/LOC104449198/LOC104416616/LOC104417293/LOC104449310/LOC104449309/LOC104429751/LOC104431179/LOC104431168/LOC104428228/LOC104428239/LOC104432756/LOC104432760/LOC104432763/LOC104432762/LOC104432765/LOC104432766/LOC104433731/LOC104433860/LOC104434125/LOC104436…	61
0.5h vs 0h	GO:0009620	response to fungus	59/827	400/11376	0.1475	2.02897	5.8659	1.1568e-07	3.53113e-05	3.23904e-05	LOC104450568/LOC104442334/LOC104443385/LOC104444452/LOC104436004/LOC104430701/LOC104434125/LOC120291169/LOC104436425/LOC104436466/LOC104436718/LOC104439903/LOC104440013/LOC104437896/LOC120291330/LOC104440094/LOC120291996/LOC120292264/LOC104440029/LOC104440043/LOC104440644/LOC104440645/LOC104441008/LOC104428346/LOC104428853/LOC104443140/LOC104442136/LOC104444621/LOC104447996/LOC104448700/LOC104442…	59
0.5h vs 0h	GO:0009753	response to jasmonic acid	39/827	224/11376	0.174107	2.39497	5.90386	2.52647e-07	6.85514e-05	6.28809e-05	LOC104435889/LOC104441035/LOC104443385/LOC104417293/LOC104422951/LOC104432768/LOC104433270/LOC104433718/LOC104433731/LOC104437810/LOC104438014/LOC104438532/LOC104440982/LOC104441074/LOC104441822/LOC104441946/LOC104442017/LOC104442402/LOC104445939/LOC104448414/LOC104448481/LOC104448700/LOC104449346/LOC104449414/LOC104450115/LOC104450511/LOC104455574/LOC104453668/LOC104453669/LOC104454151/LOC104454…	39
0.5h vs 0h	GO:0046677	response to antibiotic	62/827	451/11376	0.137472	1.89103	5.40623	6.94769e-07	0.000167925	0.000154034	LOC104457184/LOC104435889/LOC104441035/LOC104443385/LOC104416970/LOC104416990/LOC104417001/LOC104417117/LOC104417293/LOC104432608/LOC104435307/LOC104432768/LOC104433270/LOC104433731/LOC104436425/LOC104436466/LOC104437204/LOC104439542/LOC104437483/LOC104439903/LOC104440013/LOC104437896/LOC120291330/LOC104440094/LOC120291996/LOC120292264/LOC104440029/LOC104440043/LOC104440982/LOC104441074/LOC104428…	62
0.5h vs 0h	GO:0010243	response to organonitrogen compound	52/827	354/11376	0.146893	2.02062	5.46207	7.56418e-07	0.000167925	0.000154034	LOC104434047/LOC104443385/LOC104415026/LOC120292249/LOC104420143/LOC104432756/LOC104432760/LOC104432763/LOC104432762/LOC104432765/LOC104432766/LOC104432768/LOC104433055/LOC104434125/LOC104436466/LOC104439903/LOC104438384/LOC104441074/LOC104441946/LOC104442133/LOC104442163/LOC104442402/LOC104430253/LOC104447815/LOC104447996/LOC104448481/LOC104416415/LOC104449346/LOC104449272/LOC104449414/LOC104449…	52
0.5h vs 0h	GO:0042538	hyperosmotic salinity response	16/827	58/11376	0.275862	3.79469	5.97428	2.31651e-06	0.000471409	0.000432415	LOC104416616/LOC104429751/LOC104432756/LOC104432760/LOC104432763/LOC104432762/LOC104432765/LOC104432766/LOC104442017/LOC104445939/LOC104447815/LOC104449272/LOC104450035/LOC104414447/LOC104414959/LOC104416362	16
0.5h vs 0h	GO:0006972	hyperosmotic response	17/827	69/11376	0.246377	3.3891	5.57323	6.12614e-06	0.00108123	0.000991796	LOC104416616/LOC104429751/LOC104432756/LOC104432760/LOC104432763/LOC104432762/LOC104432765/LOC104432766/LOC104441431/LOC104442017/LOC104445939/LOC104447815/LOC104449272/LOC104450035/LOC104414447/LOC104414959/LOC104416362	17
0.5h vs 0h	GO:1901617	organic hydroxy compound biosynthetic process	30/827	173/11376	0.17341	2.38539	5.14103	6.61218e-06	0.00108123	0.000991796	LOC104438959/LOC108959872/LOC104435880/LOC104442456/LOC104442476/LOC104450361/LOC104450379/LOC104416571/LOC104432702/LOC104432902/LOC104442535/LOC104441822/LOC104442035/LOC104443948/LOC104444184/LOC104447289/LOC104445324/LOC104448779/LOC104450012/LOC104450035/LOC104435216/LOC104454071/LOC104456713/LOC104414660/LOC104415812/LOC104418569/LOC104419056/LOC104419439/LOC104419554/LOC104419755	30
0.5h vs 0h	GO:1901698	response to nitrogen compound	61/827	472/11376	0.129237	1.77776	4.83219	6.64149e-06	0.00108123	0.000991796	LOC104434047/LOC104442875/LOC104443385/LOC104415026/LOC120292249/LOC104417293/LOC104417647/LOC104420143/LOC104432756/LOC104432760/LOC104432763/LOC104432762/LOC104432765/LOC104432766/LOC104432768/LOC104433055/LOC104433298/LOC104434125/LOC104436466/LOC104439903/LOC104438384/LOC104441074/LOC104441946/LOC104442133/LOC104442163/LOC104442402/LOC104430253/LOC104447815/LOC104447996/LOC104448481/LOC104416…	61
0.5h vs 0h	GO:1902074	response to salt	8/827	19/11376	0.421053	5.79189	5.85295	2.76705e-05	0.00422321	0.00387387	LOC104439903/LOC104449776/LOC104450834/LOC104456746/LOC120286733/LOC104416423/LOC104415849/LOC104423513	8
0.5h vs 0h	GO:0048580	regulation of post-embryonic development	52/827	404/11376	0.128713	1.77054	4.41536	3.58012e-05	0.00514274	0.00471733	LOC104434734/LOC104441783/LOC104437775/LOC104434623/LOC104435245/LOC104441308/LOC104443385/LOC104445705/LOC104418948/LOC104430701/LOC104433298/LOC104433302/LOC104433610/LOC104433725/LOC104434099/LOC104434112/LOC104439903/LOC104438489/LOC104438420/LOC104429840/LOC104440636/LOC120293079/LOC120293736/LOC120293158/LOC120293923/LOC104446888/LOC104446884/LOC104456653/LOC104451621/LOC104448858/LOC104448…	52
0.5h vs 0h	GO:1901615	organic hydroxy compound metabolic process	45/827	336/11376	0.133929	1.84229	4.38801	4.58588e-05	0.00587689	0.00539076	LOC104433834/LOC104433805/LOC104438959/LOC108959872/LOC104435880/LOC104442456/LOC104442476/LOC104450361/LOC104450379/LOC104416571/LOC104432702/LOC104432902/LOC104415503/LOC104437204/LOC104439542/LOC104442535/LOC104428346/LOC104428853/LOC104441822/LOC104442035/LOC104443574/LOC104443948/LOC104444184/LOC104447289/LOC104445324/LOC104448501/LOC104448700/LOC104448779/LOC104450012/LOC104450035/LOC104450…	45
0.5h vs 0h	GO:0016143	S-glycoside metabolic process	18/827	88/11376	0.204545	2.81367	4.78206	5.05384e-05	0.00587689	0.00539076	LOC104449076/LOC120286459/LOC104449152/LOC104449110/LOC104449118/LOC104449175/LOC104449188/LOC104449198/LOC104436013/LOC104436014/LOC104433731/LOC104443140/LOC104443141/LOC104449770/LOC104456555/LOC104415985/LOC108955357/LOC104421328	18
0.5h vs 0h	GO:0019757	glycosinolate metabolic process	18/827	88/11376	0.204545	2.81367	4.78206	5.05384e-05	0.00587689	0.00539076	LOC104449076/LOC120286459/LOC104449152/LOC104449110/LOC104449118/LOC104449175/LOC104449188/LOC104449198/LOC104436013/LOC104436014/LOC104433731/LOC104443140/LOC104443141/LOC104449770/LOC104456555/LOC104415985/LOC108955357/LOC104421328	18
0.5h vs 0h	GO:0019760	glucosinolate metabolic process	18/827	88/11376	0.204545	2.81367	4.78206	5.05384e-05	0.00587689	0.00539076	LOC104449076/LOC120286459/LOC104449152/LOC104449110/LOC104449118/LOC104449175/LOC104449188/LOC104449198/LOC104436013/LOC104436014/LOC104433731/LOC104443140/LOC104443141/LOC104449770/LOC104456555/LOC104415985/LOC108955357/LOC104421328	18
0.5h vs 0h	GO:0005992	trehalose biosynthetic process	7/827	16/11376	0.4375	6.01814	5.62388	6.68428e-05	0.00741955	0.00680582	LOC104447933/LOC104441410/LOC104418467/LOC104433050/LOC104435989/LOC104440881/LOC104443715	7
0.5h vs 0h	GO:0009751	response to salicylic acid	42/827	312/11376	0.134615	1.85173	4.27118	7.2594e-05	0.00770759	0.00707002	LOC104457184/LOC104435889/LOC104441035/LOC104443385/LOC104417293/LOC104432768/LOC104433270/LOC104433731/LOC104436466/LOC104437204/LOC104439542/LOC104437483/LOC104440013/LOC104437896/LOC120291330/LOC104440094/LOC120291996/LOC120292264/LOC104440029/LOC104440043/LOC104440982/LOC104441074/LOC104428346/LOC104428853/LOC104442402/LOC104451335/LOC104451731/LOC104451741/LOC104449346/LOC104449414/LOC104450…	42
0.5h vs 0h	GO:0070413	trehalose metabolism in response to stress	5/827	8/11376	0.625	8.59734	6.01849	9.33438e-05	0.00949773	0.00871209	LOC104441410/LOC104418467/LOC104433050/LOC104435989/LOC104440881	5
0.5h vs 0h	GO:0005991	trehalose metabolic process	7/827	17/11376	0.411765	5.66413	5.38825	0.000106529	0.0104057	0.00954498	LOC104447933/LOC104441410/LOC104418467/LOC104433050/LOC104435989/LOC104440881/LOC104443715	7
0.5h vs 0h	GO:0000302	response to reactive oxygen species	32/827	219/11376	0.146119	2.00997	4.22552	0.000112532	0.0105694	0.00969507	LOC104457184/LOC104435850/LOC104416970/LOC104416990/LOC104417001/LOC104417117/LOC104417293/LOC104435307/LOC104436425/LOC104415501/LOC104430253/LOC104445488/LOC104442142/LOC104449414/LOC104449580/LOC104450370/LOC104454151/LOC104454432/LOC104456619/LOC104456746/LOC120286733/LOC104416423/LOC104414167/LOC104414179/LOC104440233/LOC104415812/LOC104420490/LOC104419327/LOC104419333/LOC104421046/LOC104443…	32
0.5h vs 0h	GO:0009867	jasmonic acid mediated signaling pathway	17/827	86/11376	0.197674	2.71916	4.48065	0.000126797	0.0110041	0.0100938	LOC104441035/LOC104433270/LOC104437810/LOC104438014/LOC104440982/LOC104441946/LOC104448481/LOC104449414/LOC104450115/LOC104453668/LOC104453669/LOC104454471/LOC104415379/LOC104418195/LOC104419249/LOC104419755/LOC104421038	17
0.5h vs 0h	GO:0035445	borate transmembrane transport	4/827	5/11376	0.8	11.0046	6.26481	0.000130679	0.0110041	0.0100938	LOC104431637/LOC104437694/LOC104442313/LOC104417401	4
0.5h vs 0h	GO:0046713	borate transport	4/827	5/11376	0.8	11.0046	6.26481	0.000130679	0.0110041	0.0100938	LOC104431637/LOC104437694/LOC104442313/LOC104417401	4
0.5h vs 0h	GO:0010817	regulation of hormone levels	54/827	447/11376	0.120805	1.66177	3.99661	0.000141215	0.0114949	0.0105441	LOC104420700/LOC104438959/LOC104435880/LOC104441308/LOC104434222/LOC104434223/LOC104434224/LOC104426804/LOC104430701/LOC104432608/LOC104432702/LOC104433270/LOC104433367/LOC104433610/LOC104435700/LOC104436425/LOC104436479/LOC104437929/LOC104441435/LOC104441437/LOC104428346/LOC104428853/LOC104444184/LOC104448065/LOC104448000/LOC104448700/LOC104448779/LOC104448797/LOC104449414/LOC104449488/LOC104450…	54
0.5h vs 0h	GO:0046462	monoacylglycerol metabolic process	6/827	13/11376	0.461538	6.3488	5.40262	0.000159536	0.0120205	0.0110262	LOC120293079/LOC120293736/LOC120293158/LOC120293923/LOC104446888/LOC104446884	6
0.5h vs 0h	GO:0052651	monoacylglycerol catabolic process	6/827	13/11376	0.461538	6.3488	5.40262	0.000159536	0.0120205	0.0110262	LOC120293079/LOC120293736/LOC120293158/LOC120293923/LOC104446888/LOC104446884	6
0.5h vs 0h	GO:0016051	carbohydrate biosynthetic process	30/827	204/11376	0.147059	2.0229	4.12769	0.000162439	0.0120205	0.0110262	LOC104447933/LOC104457073/LOC104441410/LOC104436004/LOC104416571/LOC104417117/LOC104418467/LOC104431179/LOC104431168/LOC104428228/LOC104428239/LOC104432938/LOC104433050/LOC104435989/LOC120291169/LOC104436718/LOC104440881/LOC104441676/LOC104443715/LOC120293597/LOC104444119/LOC104444197/LOC104431953/LOC104445581/LOC104414715/LOC104415812/LOC104418395/LOC104418847/LOC104419313/LOC104416362	30
0.5h vs 0h	GO:0023051	regulation of signaling	58/827	495/11376	0.117172	1.61178	3.89663	0.000185133	0.0132969	0.012197	LOC104441783/LOC104421014/LOC104434047/LOC104435245/LOC104441308/LOC104442334/LOC104443385/LOC104445213/LOC104449009/LOC120290971/LOC104426182/LOC104426804/LOC104430701/LOC104435296/LOC104433298/LOC104433367/LOC104433718/LOC104436395/LOC104436466/LOC104438014/LOC120286408/LOC104438420/LOC104440784/LOC104442089/LOC104443567/LOC104443776/LOC104444621/LOC104424574/LOC104444841/LOC104445488/LOC104448…	58
0.5h vs 0h	GO:0010646	regulation of cell communication	58/827	499/11376	0.116232	1.59886	3.83042	0.000229276	0.0159969	0.0146737	LOC104441783/LOC104421014/LOC104434047/LOC104435245/LOC104441308/LOC104442334/LOC104443385/LOC104445213/LOC104449009/LOC120290971/LOC104426182/LOC104426804/LOC104430701/LOC104435296/LOC104433298/LOC104433367/LOC104433718/LOC104436395/LOC104436466/LOC104438014/LOC120286408/LOC104438420/LOC104440784/LOC104442089/LOC104443567/LOC104443776/LOC104444621/LOC104424574/LOC104444841/LOC104445488/LOC104448…	58
0.5h vs 0h	GO:0009966	regulation of signal transduction	55/827	468/11376	0.117521	1.61659	3.81393	0.000250906	0.0170198	0.0156119	LOC104441783/LOC104421014/LOC104434047/LOC104435245/LOC104441308/LOC104442334/LOC104443385/LOC104445213/LOC104449009/LOC120290971/LOC104426182/LOC104426804/LOC104430701/LOC104435296/LOC104433298/LOC104433367/LOC104433718/LOC104436395/LOC104436466/LOC104438014/LOC120286408/LOC104438420/LOC104440784/LOC104443567/LOC104443776/LOC104444621/LOC104444841/LOC104445488/LOC104448481/LOC104448797/LOC104449…	55
0.5h vs 0h	GO:0006979	response to oxidative stress	50/827	415/11376	0.120482	1.65732	3.81942	0.000264169	0.0174352	0.015993	LOC104457184/LOC104435850/LOC104416970/LOC104416990/LOC104417001/LOC104417117/LOC104417293/LOC104422951/LOC104435307/LOC104432756/LOC104432760/LOC104432763/LOC104432762/LOC104432765/LOC104432766/LOC104432949/LOC104436425/LOC104415501/LOC104439903/LOC104440644/LOC104440645/LOC104440649/LOC104430253/LOC104445488/LOC104445793/LOC104447815/LOC104442142/LOC104449272/LOC104449414/LOC104449580/LOC104449…	50
0.5h vs 0h	GO:0009723	response to ethylene	30/827	214/11376	0.140187	1.92838	3.83868	0.000378893	0.0239754	0.0219922	LOC104457184/LOC120285863/LOC104435889/LOC104441308/LOC104443385/LOC104430701/LOC104432768/LOC104433731/LOC104441946/LOC104442402/LOC104430253/LOC120285865/LOC104448481/LOC104449346/LOC104449381/LOC104449414/LOC104450115/LOC104452607/LOC120295813/LOC104454908/LOC104456362/LOC104456713/LOC104456746/LOC120286733/LOC104416423/LOC104414179/LOC104415379/LOC104420490/LOC104421949/LOC104423692	30
0.5h vs 0h	GO:0080029	cellular response to boron-containing substance levels	3/827	3/11376	1	13.7557	6.1866	0.0003829	0.0239754	0.0219922	LOC104431637/LOC104437694/LOC104442313	3
0.5h vs 0h	GO:0042445	hormone metabolic process	37/827	287/11376	0.12892	1.77339	3.71548	0.000454569	0.0272304	0.024978	LOC104438959/LOC104435880/LOC104441308/LOC104434222/LOC104434223/LOC104434224/LOC104430701/LOC104432702/LOC104433270/LOC104436425/LOC104436479/LOC104437929/LOC104441435/LOC104441437/LOC104428346/LOC104428853/LOC104444184/LOC104448065/LOC104448700/LOC104448779/LOC104449414/LOC104449488/LOC104450305/LOC104450511/LOC104453584/LOC104435216/LOC104454071/LOC104456362/LOC104456832/LOC104414660/LOC104417…	37
0.5h vs 0h	GO:0046351	disaccharide biosynthetic process	7/827	21/11376	0.333333	4.58525	4.60424	0.000492356	0.0272304	0.024978	LOC104447933/LOC104441410/LOC104418467/LOC104433050/LOC104435989/LOC104440881/LOC104443715	7
0.5h vs 0h	GO:0034637	cellular carbohydrate biosynthetic process	23/827	150/11376	0.153333	2.10921	3.82888	0.000501501	0.0272304	0.024978	LOC104447933/LOC104457073/LOC104441410/LOC104416571/LOC104418467/LOC104431179/LOC104431168/LOC104428228/LOC104428239/LOC104433050/LOC104435989/LOC104440881/LOC104441676/LOC104443715/LOC120293597/LOC104444119/LOC104444197/LOC104431953/LOC104445581/LOC104414715/LOC104415812/LOC104418847/LOC104416362	23
0.5h vs 0h	GO:0006182	cGMP biosynthetic process	11/827	48/11376	0.229167	3.15236	4.1839	0.000524091	0.0272304	0.024978	LOC104440013/LOC104437896/LOC120291330/LOC104440094/LOC120291996/LOC120292264/LOC104440029/LOC104440043/LOC104446469/LOC104440025/LOC104427364	11
0.5h vs 0h	GO:0009187	cyclic nucleotide metabolic process	11/827	48/11376	0.229167	3.15236	4.1839	0.000524091	0.0272304	0.024978	LOC104440013/LOC104437896/LOC120291330/LOC104440094/LOC120291996/LOC120292264/LOC104440029/LOC104440043/LOC104446469/LOC104440025/LOC104427364	11
0.5h vs 0h	GO:0009190	cyclic nucleotide biosynthetic process	11/827	48/11376	0.229167	3.15236	4.1839	0.000524091	0.0272304	0.024978	LOC104440013/LOC104437896/LOC120291330/LOC104440094/LOC120291996/LOC120292264/LOC104440029/LOC104440043/LOC104446469/LOC104440025/LOC104427364	11
0.5h vs 0h	GO:0046068	cGMP metabolic process	11/827	48/11376	0.229167	3.15236	4.1839	0.000524091	0.0272304	0.024978	LOC104440013/LOC104437896/LOC120291330/LOC104440094/LOC120291996/LOC120292264/LOC104440029/LOC104440043/LOC104446469/LOC104440025/LOC104427364	11
0.5h vs 0h	GO:0052652	cyclic purine nucleotide metabolic process	11/827	48/11376	0.229167	3.15236	4.1839	0.000524091	0.0272304	0.024978	LOC104440013/LOC104437896/LOC120291330/LOC104440094/LOC120291996/LOC120292264/LOC104440029/LOC104440043/LOC104446469/LOC104440025/LOC104427364	11
0.5h vs 0h	GO:0050832	defense response to fungus	36/827	281/11376	0.128114	1.7623	3.62276	0.000607608	0.0299828	0.0275026	LOC104450568/LOC104442334/LOC104443385/LOC104444452/LOC104436004/LOC104434125/LOC120291169/LOC104436466/LOC104436718/LOC104440644/LOC104440645/LOC104441008/LOC104443140/LOC104442136/LOC104444621/LOC104447996/LOC104448700/LOC104442142/LOC104449346/LOC104449414/LOC104449974/LOC104450623/LOC104450834/LOC104455835/LOC104454400/LOC104454471/LOC104415812/LOC104415849/LOC104418195/LOC104418395/LOC108955…	36
0.5h vs 0h	GO:0002213	defense response to insect	6/827	16/11376	0.375	5.1584	4.66037	0.000615969	0.0299828	0.0275026	LOC104434222/LOC104434223/LOC104434224/LOC104422951/LOC104438997/LOC108955357	6
0.5h vs 0h	GO:0046340	diacylglycerol catabolic process	6/827	16/11376	0.375	5.1584	4.66037	0.000615969	0.0299828	0.0275026	LOC120293079/LOC120293736/LOC120293158/LOC120293923/LOC104446888/LOC104446884	6
0.5h vs 0h	GO:0032787	monocarboxylic acid metabolic process	47/827	398/11376	0.11809	1.62442	3.55043	0.000626176	0.0299828	0.0275026	LOC104433834/LOC104433805/LOC104436004/LOC104416571/LOC104434222/LOC104434223/LOC104434224/LOC104417117/LOC104432329/LOC104432634/LOC104432702/LOC104433860/LOC120291169/LOC104436425/LOC104415503/LOC104436718/LOC104442535/LOC104441032/LOC104428346/LOC104428853/LOC104444184/LOC104447289/LOC104445324/LOC104448030/LOC104448028/LOC104448501/LOC104448700/LOC104449414/LOC104449655/LOC104449770/LOC104450…	47
0.5h vs 0h	GO:0015698	inorganic anion transport	18/827	107/11376	0.168224	2.31405	3.8237	0.000656262	0.0308191	0.0282698	LOC104417647/LOC104431637/LOC104437694/LOC104438261/LOC104441012/LOC104442313/LOC104457364/LOC104449213/LOC120296346/LOC104454125/LOC104456087/LOC104414513/LOC104417401/LOC104415813/LOC104414164/LOC104415957/LOC104418328/LOC104423513	18
0.5h vs 0h	GO:0042446	hormone biosynthetic process	26/827	182/11376	0.142857	1.96511	3.67486	0.000680502	0.0313545	0.0287609	LOC104435880/LOC104441308/LOC104430701/LOC104432702/LOC104433270/LOC104436425/LOC104441435/LOC104441437/LOC104444184/LOC104448065/LOC104448700/LOC104448779/LOC104449414/LOC104449488/LOC104450305/LOC104435216/LOC104454071/LOC104456362/LOC104456832/LOC104414660/LOC104417842/LOC104419439/LOC104419545/LOC104419755/LOC104421328/LOC104423692	26
0.5h vs 0h	GO:0071395	cellular response to jasmonic acid stimulus	17/827	100/11376	0.17	2.33848	3.76406	0.000811519	0.0359746	0.0329988	LOC104441035/LOC104433270/LOC104437810/LOC104438014/LOC104440982/LOC104441946/LOC104448481/LOC104449414/LOC104450115/LOC104453668/LOC104453669/LOC104454471/LOC104415379/LOC104418195/LOC104419249/LOC104419755/LOC104421038	17
0.5h vs 0h	GO:0009694	jasmonic acid metabolic process	8/827	29/11376	0.275862	3.79469	4.21905	0.000818043	0.0359746	0.0329988	LOC104434222/LOC104434223/LOC104434224/LOC104436425/LOC104448700/LOC104449414/LOC104450305/LOC104450511	8
0.5h vs 0h	GO:0010193	response to ozone	10/827	43/11376	0.232558	3.19901	4.04494	0.00082497	0.0359746	0.0329988	LOC104416970/LOC104416990/LOC104417001/LOC104436425/LOC104450370/LOC104454151/LOC104454432/LOC104414167/LOC104414179/LOC104443982	10
0.5h vs 0h	GO:0009643	photosynthetic acclimation	6/827	17/11376	0.352941	4.85497	4.45346	0.000893845	0.0369961	0.0339358	LOC104432756/LOC104432760/LOC104432763/LOC104432762/LOC104432765/LOC104432766	6
0.5h vs 0h	GO:0055062	phosphate ion homeostasis	6/827	17/11376	0.352941	4.85497	4.45346	0.000893845	0.0369961	0.0339358	LOC104418515/LOC104432649/LOC104433270/LOC104433298/LOC104433711/LOC104441012	6
0.5h vs 0h	GO:0072506	trivalent inorganic anion homeostasis	6/827	17/11376	0.352941	4.85497	4.45346	0.000893845	0.0369961	0.0339358	LOC104418515/LOC104432649/LOC104433270/LOC104433298/LOC104433711/LOC104441012	6
0.5h vs 0h	GO:0045893	positive regulation of transcription, DNA-templated	47/827	407/11376	0.115479	1.5885	3.3852	0.00101508	0.0413139	0.0378965	LOC104440641/LOC104420700/LOC104435889/LOC120292136/LOC104434047/LOC104443385/LOC104449076/LOC120286459/LOC104449152/LOC104449110/LOC104449118/LOC104449175/LOC104449188/LOC104449198/LOC104442369/LOC104449310/LOC104449309/LOC104432236/LOC104433731/LOC104436346/LOC104436466/LOC104436817/LOC104440331/LOC104440626/LOC104443141/LOC104441946/LOC104442017/LOC104442396/LOC104442402/LOC104445939/LOC104445…	47
0.5h vs 0h	GO:0044262	cellular carbohydrate metabolic process	34/827	269/11376	0.126394	1.73864	3.4327	0.00108076	0.043266	0.0396871	LOC104447933/LOC104457073/LOC104441410/LOC104416571/LOC104418467/LOC104431179/LOC104431168/LOC104428228/LOC104428239/LOC104433050/LOC104433860/LOC104434099/LOC104435989/LOC104437204/LOC104439542/LOC104440881/LOC104441676/LOC104443574/LOC104443598/LOC104443715/LOC120293597/LOC104444119/LOC104444197/LOC104431953/LOC104445581/LOC104450354/LOC104454126/LOC104414396/LOC104414715/LOC104415812/LOC104418…	34
0.5h vs 0h	GO:0009991	response to extracellular stimulus	35/827	280/11376	0.125	1.71947	3.41295	0.00112009	0.0441171	0.0404678	LOC104442875/LOC104450051/LOC104431179/LOC104431168/LOC104428228/LOC104428239/LOC104432634/LOC104433270/LOC104433298/LOC104431637/LOC104437694/LOC104441012/LOC104442313/LOC104445488/LOC104445486/LOC104449213/LOC104449414/LOC104449655/LOC104414610/LOC104456825/LOC120296346/LOC104454125/LOC104456087/LOC104456746/LOC120286733/LOC104416423/LOC104457385/LOC104417579/LOC104415812/LOC104418395/LOC120285…	35
0.5h vs 0h	GO:0048581	negative regulation of post-embryonic development	18/827	112/11376	0.160714	2.21074	3.60527	0.00113855	0.0441324	0.0404818	LOC104434734/LOC104443385/LOC104433302/LOC104438489/LOC104429840/LOC104440636/LOC120293079/LOC120293736/LOC120293158/LOC120293923/LOC104446888/LOC104446884/LOC104448858/LOC104450655/LOC104453941/LOC104456239/LOC104418205/LOC104430869	18
0.5h vs 0h	GO:0009269	response to desiccation	6/827	18/11376	0.333333	4.58525	4.26214	0.00125905	0.0473016	0.0433888	LOC104429751/LOC104431179/LOC104431168/LOC104428228/LOC104428239/LOC104414959	6
0.5h vs 0h	GO:0055083	monovalent inorganic anion homeostasis	6/827	18/11376	0.333333	4.58525	4.26214	0.00125905	0.0473016	0.0433888	LOC104418515/LOC104432649/LOC104433270/LOC104433298/LOC104433711/LOC104441012	6
0.5h vs 0h	GO:0055081	anion homeostasis	9/827	38/11376	0.236842	3.25794	3.90354	0.00129837	0.0480398	0.044066	LOC104418515/LOC104443799/LOC104432649/LOC104433270/LOC104433298/LOC104433711/LOC104441012/LOC104448810/LOC104450494	9
0.5h vs 0h	GO:0010036	response to boron-containing substance	3/827	4/11376	0.75	10.3168	5.21797	0.00144837	0.0498159	0.0456952	LOC104431637/LOC104437694/LOC104442313	3
0.5h vs 0h	GO:0033481	galacturonate biosynthetic process	3/827	4/11376	0.75	10.3168	5.21797	0.00144837	0.0498159	0.0456952	LOC104436004/LOC120291169/LOC104436718	3
0.5h vs 0h	GO:0060919	auxin influx	3/827	4/11376	0.75	10.3168	5.21797	0.00144837	0.0498159	0.0456952	LOC104420700/LOC104426804/LOC104419346	3
0.5h vs 0h	GO:0070544	histone H3-K36 demethylation	3/827	4/11376	0.75	10.3168	5.21797	0.00144837	0.0498159	0.0456952	LOC104429511/LOC104441294/LOC104421557	3
0.5h vs 0h	GO:2000068	regulation of defense response to insect	3/827	4/11376	0.75	10.3168	5.21797	0.00144837	0.0498159	0.0456952	LOC104449414/LOC104414852/LOC104419889	3
2h vs 0h	GO:0010200	response to chitin	43/578	209/11376	0.205742	4.04934	10.2939	1.73419e-15	3.69383e-12	3.38806e-12	LOC104438443/LOC104434047/LOC120292249/LOC104432712/LOC104432756/LOC104432760/LOC104432762/LOC104432765/LOC104432766/LOC104433055/LOC104434125/LOC104436466/LOC120291469/LOC104439811/LOC104437598/LOC104437856/LOC120286082/LOC104438081/LOC104438084/LOC104440175/LOC104441946/LOC104442163/LOC104447815/LOC104447996/LOC104448320/LOC104448481/LOC104439451/LOC104449272/LOC104449613/LOC104446962/LOC104450…	43
2h vs 0h	GO:0009414	response to water deprivation	59/578	386/11376	0.15285	3.00834	9.28751	1.54529e-14	1.64573e-11	1.5095e-11	LOC104444503/LOC120292249/LOC104449076/LOC104449152/LOC104449110/LOC104449135/LOC104449170/LOC104449175/LOC104449181/LOC104449188/LOC104449198/LOC104416616/LOC104434436/LOC104449309/LOC104431179/LOC104431168/LOC104428228/LOC104428237/LOC104428238/LOC104428239/LOC104435594/LOC104434125/LOC104439903/LOC104438480/LOC104440591/LOC104442535/LOC104443141/LOC104442396/LOC104443598/LOC104444184/LOC104445…	59
2h vs 0h	GO:0009415	response to water	59/578	392/11376	0.15051	2.96229	9.14732	3.11847e-14	2.09082e-11	1.91775e-11	LOC104444503/LOC120292249/LOC104449076/LOC104449152/LOC104449110/LOC104449135/LOC104449170/LOC104449175/LOC104449181/LOC104449188/LOC104449198/LOC104416616/LOC104434436/LOC104449309/LOC104431179/LOC104431168/LOC104428228/LOC104428237/LOC104428238/LOC104428239/LOC104435594/LOC104434125/LOC104439903/LOC104438480/LOC104440591/LOC104442535/LOC104443141/LOC104442396/LOC104443598/LOC104444184/LOC104445…	59
2h vs 0h	GO:0009409	response to cold	59/578	394/11376	0.149746	2.94725	9.10118	3.92642e-14	2.09082e-11	1.91775e-11	LOC104434047/LOC104449076/LOC104449152/LOC104449110/LOC104449135/LOC104449170/LOC104449175/LOC104449181/LOC104449188/LOC104449198/LOC104416616/LOC104449309/LOC104423724/LOC104432271/LOC104423750/LOC104423671/LOC104423734/LOC104431179/LOC104431168/LOC104428228/LOC104428237/LOC104428238/LOC104428239/LOC104432756/LOC104432760/LOC104432762/LOC104432765/LOC104432766/LOC104433437/LOC104434125/LOC104438…	59
2h vs 0h	GO:0010243	response to organonitrogen compound	55/578	354/11376	0.155367	3.05789	9.1004	6.39488e-14	2.72422e-11	2.49871e-11	LOC104438443/LOC104434047/LOC120292249/LOC104432530/LOC104432712/LOC104432756/LOC104432760/LOC104432762/LOC104432765/LOC104432766/LOC104433055/LOC104434125/LOC104436466/LOC120291469/LOC104439419/LOC104439811/LOC104437598/LOC104439903/LOC104437856/LOC120286082/LOC104438081/LOC104438084/LOC104440175/LOC104438480/LOC104441074/LOC104441946/LOC104442163/LOC104447815/LOC104447996/LOC104448320/LOC104448…	55
2h vs 0h	GO:0009611	response to wounding	52/578	337/11376	0.154303	3.03693	8.78203	4.26365e-13	1.51359e-10	1.3883e-10	LOC120290971/LOC104422951/LOC104432756/LOC104432760/LOC104432762/LOC104432765/LOC104432766/LOC104438997/LOC104436466/LOC104439903/LOC104438014/LOC104438480/LOC104440784/LOC104441074/LOC104442136/LOC104443355/LOC104447394/LOC120294072/LOC104447815/LOC120285865/LOC104439451/LOC104449272/LOC104449381/LOC104449709/LOC104450370/LOC104450465/LOC104450623/LOC104450813/LOC104450985/LOC120285959/LOC104453…	52
2h vs 0h	GO:0009642	response to light intensity	38/578	202/11376	0.188119	3.70249	8.9661	1.52879e-12	4.65189e-10	4.26682e-10	LOC104434047/LOC104444503/LOC104423724/LOC104432271/LOC104423750/LOC104423671/LOC104423734/LOC104432756/LOC104432760/LOC104432762/LOC104432765/LOC104432766/LOC104433464/LOC104434050/LOC104437856/LOC120286082/LOC104438081/LOC104438084/LOC104440175/LOC104438561/LOC104442136/LOC104444143/LOC104447815/LOC104448395/LOC104448418/LOC104417076/LOC104449272/LOC104456746/LOC120286733/LOC104456745/LOC104416…	38
2h vs 0h	GO:0009631	cold acclimation	18/578	52/11376	0.346154	6.81288	9.71989	3.3198e-11	8.83897e-09	8.10731e-09	LOC104449076/LOC104449152/LOC104449110/LOC104449135/LOC104449170/LOC104449175/LOC104449181/LOC104449188/LOC104449198/LOC104432756/LOC104432760/LOC104432762/LOC104432765/LOC104432766/LOC104443141/LOC104448900/LOC108960543/LOC104450465	18
2h vs 0h	GO:0009644	response to high light intensity	23/578	91/11376	0.252747	4.97449	8.80681	9.14336e-11	2.16393e-08	1.9848e-08	LOC104434047/LOC104444503/LOC104423724/LOC104432271/LOC104423750/LOC104423671/LOC104423734/LOC104433464/LOC104437856/LOC120286082/LOC104438081/LOC104438084/LOC104440175/LOC104442136/LOC104444143/LOC104447815/LOC104448395/LOC104417076/LOC104449272/LOC104418129/LOC104418202/LOC104418999/LOC104420788	23
2h vs 0h	GO:1901698	response to nitrogen compound	58/578	472/11376	0.122881	2.41851	7.28246	2.62928e-10	5.60036e-08	5.13678e-08	LOC104438443/LOC104434047/LOC120292249/LOC104432530/LOC104432712/LOC104432756/LOC104432760/LOC104432762/LOC104432765/LOC104432766/LOC104433055/LOC104433517/LOC104434125/LOC104436466/LOC120291469/LOC104439419/LOC104439811/LOC104437598/LOC104439903/LOC104437856/LOC120286082/LOC104438081/LOC104438084/LOC104440175/LOC104438480/LOC104441074/LOC104441946/LOC104442163/LOC104447815/LOC104447996/LOC104448…	58
2h vs 0h	GO:0071214	cellular response to abiotic stimulus	34/578	204/11376	0.166667	3.28028	7.60335	7.09079e-10	1.25861e-07	1.15443e-07	LOC104434436/LOC104423724/LOC104432271/LOC104423750/LOC104423671/LOC104423734/LOC104431179/LOC104431168/LOC104428228/LOC104428237/LOC104428238/LOC104428239/LOC104434050/LOC104440591/LOC104440745/LOC104441431/LOC104443382/LOC104443936/LOC104444143/LOC104445486/LOC120285865/LOC104433977/LOC104451621/LOC104449381/LOC104450688/LOC120295729/LOC104456746/LOC120286733/LOC104456745/LOC104416423/LOC104414…	34
2h vs 0h	GO:0104004	cellular response to environmental stimulus	34/578	204/11376	0.166667	3.28028	7.60335	7.09079e-10	1.25861e-07	1.15443e-07	LOC104434436/LOC104423724/LOC104432271/LOC104423750/LOC104423671/LOC104423734/LOC104431179/LOC104431168/LOC104428228/LOC104428237/LOC104428238/LOC104428239/LOC104434050/LOC104440591/LOC104440745/LOC104441431/LOC104443382/LOC104443936/LOC104444143/LOC104445486/LOC120285865/LOC104433977/LOC104451621/LOC104449381/LOC104450688/LOC120295729/LOC104456746/LOC120286733/LOC104456745/LOC104416423/LOC104414…	34
2h vs 0h	GO:0009620	response to fungus	50/578	400/11376	0.125	2.46021	6.87845	2.72753e-09	4.46895e-07	4.09902e-07	LOC104432722/LOC104442334/LOC104436004/LOC104434125/LOC120291169/LOC104436466/LOC104415262/LOC104436718/LOC104439811/LOC104437598/LOC104439903/LOC104438480/LOC104440644/LOC104440645/LOC104442136/LOC104443368/LOC104444606/LOC104444621/LOC104445233/LOC120285850/LOC104447996/LOC104439451/LOC104449916/LOC104450466/LOC104450623/LOC104450834/LOC104453200/LOC104435216/LOC104455835/LOC104454400/LOC104454…	50
2h vs 0h	GO:1902074	response to salt	10/578	19/11376	0.526316	10.3588	9.44565	6.47409e-09	9.84987e-07	9.03452e-07	LOC104415262/LOC104439903/LOC104438480/LOC104449776/LOC104450834/LOC104456746/LOC120286733/LOC104456745/LOC104416423/LOC104415849	10
2h vs 0h	GO:0071484	cellular response to light intensity	8/578	14/11376	0.571429	11.2467	8.87538	9.69059e-08	1.37606e-05	1.26216e-05	LOC104423724/LOC104432271/LOC104423750/LOC104423671/LOC104423734/LOC104434050/LOC104418202/LOC104424876	8
2h vs 0h	GO:0045893	positive regulation of transcription, DNA-templated	45/578	407/11376	0.110565	2.17611	5.59021	6.5384e-07	8.70425e-05	7.98374e-05	LOC104440641/LOC104434047/LOC104454855/LOC104449076/LOC104449152/LOC104449110/LOC104449135/LOC104449170/LOC104449175/LOC104449181/LOC104449188/LOC104449198/LOC104449309/LOC104433601/LOC104436466/LOC104436817/LOC104437856/LOC120286082/LOC104438081/LOC104438084/LOC104440175/LOC104440745/LOC104443141/LOC104441946/LOC104442017/LOC104442396/LOC104444143/LOC104446362/LOC104445486/LOC104447873/LOC104417…	45
2h vs 0h	GO:0046677	response to antibiotic	48/578	451/11376	0.10643	2.09472	5.48845	8.41017e-07	0.000105374	9.66518e-05	LOC104449039/LOC104416960/LOC104416970/LOC104416980/LOC104416990/LOC104417001/LOC104432530/LOC104432608/LOC104433270/LOC104434050/LOC104436466/LOC104437204/LOC104439542/LOC104439811/LOC104437598/LOC104439903/LOC104437856/LOC120286082/LOC104438081/LOC104438084/LOC104440175/LOC104438480/LOC104441074/LOC104414265/LOC104439451/LOC104449760/LOC104450370/LOC104450623/LOC104422937/LOC104452851/LOC104454…	48
2h vs 0h	GO:0010193	response to ozone	12/578	43/11376	0.27907	5.49256	6.82847	9.50984e-07	0.000112533	0.000103218	LOC104416960/LOC104416970/LOC104416980/LOC104416990/LOC104417001/LOC104434050/LOC104450370/LOC104454432/LOC104414167/LOC104440226/LOC104421023/LOC104443982	12
2h vs 0h	GO:0045926	negative regulation of growth	13/578	51/11376	0.254902	5.01689	6.65157	1.051e-06	0.000117823	0.00010807	LOC104432722/LOC104432756/LOC104432760/LOC104432762/LOC104432765/LOC104432766/LOC104440591/LOC104414640/LOC104415760/LOC120288725/LOC104422034/LOC104422064/LOC104423663	13
2h vs 0h	GO:0070141	response to UV-A	6/578	9/11376	0.666667	13.1211	8.41606	1.23537e-06	0.000125302	0.00011493	LOC104423724/LOC104432271/LOC104423750/LOC104423671/LOC104423734/LOC104418202	6
2h vs 0h	GO:0071492	cellular response to UV-A	6/578	9/11376	0.666667	13.1211	8.41606	1.23537e-06	0.000125302	0.00011493	LOC104423724/LOC104432271/LOC104423750/LOC104423671/LOC104423734/LOC104418202	6
2h vs 0h	GO:0042631	cellular response to water deprivation	13/578	53/11376	0.245283	4.82758	6.46173	1.69051e-06	0.000163672	0.000150124	LOC104434436/LOC104431179/LOC104431168/LOC104428228/LOC104428237/LOC104428238/LOC104428239/LOC104445486/LOC104456746/LOC120286733/LOC104456745/LOC104416423/LOC104414688	13
2h vs 0h	GO:0010117	photoprotection	7/578	14/11376	0.5	9.84083	7.65769	2.11706e-06	0.000188489	0.000172886	LOC104423724/LOC104432271/LOC104423750/LOC104423671/LOC104423734/LOC104447815/LOC104449272	7
2h vs 0h	GO:0071462	cellular response to water stimulus	13/578	54/11376	0.240741	4.73818	6.37035	2.12454e-06	0.000188489	0.000172886	LOC104434436/LOC104431179/LOC104431168/LOC104428228/LOC104428237/LOC104428238/LOC104428239/LOC104445486/LOC104456746/LOC120286733/LOC104456745/LOC104416423/LOC104414688	13
2h vs 0h	GO:1902680	positive regulation of RNA biosynthetic process	45/578	426/11376	0.105634	2.07905	5.25178	2.3008e-06	0.000188489	0.000172886	LOC104440641/LOC104434047/LOC104454855/LOC104449076/LOC104449152/LOC104449110/LOC104449135/LOC104449170/LOC104449175/LOC104449181/LOC104449188/LOC104449198/LOC104449309/LOC104433601/LOC104436466/LOC104436817/LOC104437856/LOC120286082/LOC104438081/LOC104438084/LOC104440175/LOC104440745/LOC104443141/LOC104441946/LOC104442017/LOC104442396/LOC104444143/LOC104446362/LOC104445486/LOC104447873/LOC104417…	45
2h vs 0h	GO:1903508	positive regulation of nucleic acid-templated transcription	45/578	426/11376	0.105634	2.07905	5.25178	2.3008e-06	0.000188489	0.000172886	LOC104440641/LOC104434047/LOC104454855/LOC104449076/LOC104449152/LOC104449110/LOC104449135/LOC104449170/LOC104449175/LOC104449181/LOC104449188/LOC104449198/LOC104449309/LOC104433601/LOC104436466/LOC104436817/LOC104437856/LOC120286082/LOC104438081/LOC104438084/LOC104440175/LOC104440745/LOC104443141/LOC104441946/LOC104442017/LOC104442396/LOC104444143/LOC104446362/LOC104445486/LOC104447873/LOC104417…	45
2h vs 0h	GO:0042538	hyperosmotic salinity response	13/578	58/11376	0.224138	4.41141	6.02602	5.01573e-06	0.000395685	0.000362931	LOC104416616/LOC104432756/LOC104432760/LOC104432762/LOC104432765/LOC104432766/LOC104442017/LOC104447815/LOC104449272/LOC104450035/LOC104456901/LOC104414447/LOC120286705	13
2h vs 0h	GO:0050832	defense response to fungus	33/578	281/11376	0.117438	2.31137	5.14971	5.85928e-06	0.000445724	0.000408828	LOC104432722/LOC104442334/LOC104436004/LOC104434125/LOC120291169/LOC104436466/LOC104436718/LOC104439811/LOC104437598/LOC104440644/LOC104440645/LOC104442136/LOC104444606/LOC104444621/LOC104445233/LOC120285850/LOC104447996/LOC104439451/LOC104449916/LOC104450623/LOC104450834/LOC104455835/LOC104454400/LOC104415849/LOC104418618/LOC104418619/LOC104419889/LOC104421070/LOC104421801/LOC120288725/LOC104422…	33
2h vs 0h	GO:0071486	cellular response to high light intensity	6/578	11/11376	0.545455	10.7355	7.4737	6.22291e-06	0.000452393	0.000414945	LOC104423724/LOC104432271/LOC104423750/LOC104423671/LOC104423734/LOC104418202	6
2h vs 0h	GO:0006979	response to oxidative stress	43/578	415/11376	0.103614	2.0393	4.99011	6.37173e-06	0.000452393	0.000414945	LOC104416960/LOC104416970/LOC104416980/LOC104416990/LOC104417001/LOC104422951/LOC104432756/LOC104432760/LOC104432762/LOC104432765/LOC104432766/LOC104434050/LOC104439903/LOC104437856/LOC120286082/LOC104438081/LOC104438084/LOC104440175/LOC104438480/LOC104438561/LOC104440644/LOC104440645/LOC104444538/LOC104414265/LOC104447815/LOC104448320/LOC104449272/LOC104450370/LOC104450436/LOC104453387/LOC104454…	43
2h vs 0h	GO:0006972	hyperosmotic response	14/578	69/11376	0.202899	3.99338	5.77007	7.56462e-06	0.000519762	0.000476738	LOC104416616/LOC104432756/LOC104432760/LOC104432762/LOC104432765/LOC104432766/LOC104441431/LOC104442017/LOC104447815/LOC104449272/LOC104450035/LOC104456901/LOC104414447/LOC120286705	14
2h vs 0h	GO:0051254	positive regulation of RNA metabolic process	45/578	448/11376	0.100446	1.97695	4.88101	8.71695e-06	0.000580222	0.000532193	LOC104440641/LOC104434047/LOC104454855/LOC104449076/LOC104449152/LOC104449110/LOC104449135/LOC104449170/LOC104449175/LOC104449181/LOC104449188/LOC104449198/LOC104449309/LOC104433601/LOC104436466/LOC104436817/LOC104437856/LOC120286082/LOC104438081/LOC104438084/LOC104440175/LOC104440745/LOC104443141/LOC104441946/LOC104442017/LOC104442396/LOC104444143/LOC104446362/LOC104445486/LOC104447873/LOC104417…	45
2h vs 0h	GO:0010628	positive regulation of gene expression	47/578	479/11376	0.0981211	1.93119	4.81747	1.02292e-05	0.000660246	0.000605593	LOC104440641/LOC104434047/LOC104454855/LOC104449076/LOC104449085/LOC104449152/LOC120286187/LOC104449110/LOC104449135/LOC104449170/LOC104449175/LOC104449181/LOC104449188/LOC104449198/LOC104449309/LOC104433601/LOC104436466/LOC104436817/LOC104437856/LOC120286082/LOC104438081/LOC104438084/LOC104440175/LOC104440745/LOC104443141/LOC104441946/LOC104442017/LOC104442396/LOC104444143/LOC104446362/LOC104445…	47
2h vs 0h	GO:0071465	cellular response to desiccation	6/578	12/11376	0.5	9.84083	7.08902	1.19115e-05	0.00074622	0.00068445	LOC104431179/LOC104431168/LOC104428228/LOC104428237/LOC104428238/LOC104428239	6
2h vs 0h	GO:0034605	cellular response to heat	14/578	73/11376	0.191781	3.77457	5.50209	1.49926e-05	0.000912408	0.000836882	LOC104427455/LOC104423724/LOC104432271/LOC104423750/LOC104423671/LOC104423734/LOC104434125/LOC104437856/LOC120286082/LOC104438081/LOC104438084/LOC104440175/LOC104418178/LOC120288363	14
2h vs 0h	GO:0031328	positive regulation of cellular biosynthetic process	47/578	499/11376	0.0941884	1.85378	4.51244	2.94811e-05	0.00173319	0.00158972	LOC104440641/LOC104434047/LOC104454855/LOC104449076/LOC104449152/LOC104449110/LOC104449135/LOC104449170/LOC104449175/LOC104449181/LOC104449188/LOC104449198/LOC104449309/LOC104433601/LOC104436466/LOC104436817/LOC104437856/LOC120286082/LOC104438081/LOC104438084/LOC104440175/LOC104440745/LOC104443141/LOC104441946/LOC104442017/LOC104442396/LOC104444143/LOC104446362/LOC104445486/LOC104447873/LOC104417…	47
2h vs 0h	GO:0010557	positive regulation of macromolecule biosynthetic process	45/578	471/11376	0.0955414	1.88041	4.51494	3.08363e-05	0.00173319	0.00158972	LOC104440641/LOC104434047/LOC104454855/LOC104449076/LOC104449152/LOC104449110/LOC104449135/LOC104449170/LOC104449175/LOC104449181/LOC104449188/LOC104449198/LOC104449309/LOC104433601/LOC104436466/LOC104436817/LOC104437856/LOC120286082/LOC104438081/LOC104438084/LOC104440175/LOC104440745/LOC104443141/LOC104441946/LOC104442017/LOC104442396/LOC104444143/LOC104446362/LOC104445486/LOC104447873/LOC104417…	45
2h vs 0h	GO:0016143	S-glycoside metabolic process	15/578	88/11376	0.170455	3.35483	5.1305	3.26882e-05	0.00173319	0.00158972	LOC104449076/LOC104449152/LOC104449110/LOC104449135/LOC104449170/LOC104449175/LOC104449181/LOC104449188/LOC104449198/LOC104436013/LOC104436014/LOC104443141/LOC104447833/LOC104449916/LOC120285959	15
2h vs 0h	GO:0019757	glycosinolate metabolic process	15/578	88/11376	0.170455	3.35483	5.1305	3.26882e-05	0.00173319	0.00158972	LOC104449076/LOC104449152/LOC104449110/LOC104449135/LOC104449170/LOC104449175/LOC104449181/LOC104449188/LOC104449198/LOC104436013/LOC104436014/LOC104443141/LOC104447833/LOC104449916/LOC120285959	15
2h vs 0h	GO:0019760	glucosinolate metabolic process	15/578	88/11376	0.170455	3.35483	5.1305	3.26882e-05	0.00173319	0.00158972	LOC104449076/LOC104449152/LOC104449110/LOC104449135/LOC104449170/LOC104449175/LOC104449181/LOC104449188/LOC104449198/LOC104436013/LOC104436014/LOC104443141/LOC104447833/LOC104449916/LOC120285959	15
2h vs 0h	GO:0031347	regulation of defense response	36/578	346/11376	0.104046	2.0478	4.57929	3.33618e-05	0.00173319	0.00158972	LOC104434047/LOC104434236/LOC104418333/LOC120290971/LOC104432913/LOC104436466/LOC104432474/LOC104439811/LOC104437598/LOC104438014/LOC104440784/LOC104441946/LOC104444143/LOC104446469/LOC104457364/LOC104447394/LOC120294072/LOC104448320/LOC104448481/LOC104439451/LOC104449709/LOC104449916/LOC104450115/LOC104450465/LOC104450623/LOC104455574/LOC104435216/LOC104450926/LOC104456746/LOC120286733/LOC104456…	36
2h vs 0h	GO:0010224	response to UV-B	14/578	81/11376	0.17284	3.40177	5.01878	5.08065e-05	0.00257661	0.00236333	LOC104423724/LOC104432271/LOC104423750/LOC104423671/LOC104423734/LOC104432756/LOC104432760/LOC104432762/LOC104432765/LOC104432766/LOC104434050/LOC104435216/LOC104414660/LOC104421700	14
2h vs 0h	GO:0045935	positive regulation of nucleobase-containing compound metabolic process	45/578	482/11376	0.093361	1.8375	4.34693	5.40642e-05	0.00267806	0.00245638	LOC104440641/LOC104434047/LOC104454855/LOC104449076/LOC104449152/LOC104449110/LOC104449135/LOC104449170/LOC104449175/LOC104449181/LOC104449188/LOC104449198/LOC104449309/LOC104433601/LOC104436466/LOC104436817/LOC104437856/LOC120286082/LOC104438081/LOC104438084/LOC104440175/LOC104440745/LOC104443141/LOC104441946/LOC104442017/LOC104442396/LOC104444143/LOC104446362/LOC104445486/LOC104447873/LOC104417…	45
2h vs 0h	GO:0042742	defense response to bacterium	42/578	442/11376	0.0950226	1.8702	4.31728	6.43951e-05	0.00311731	0.00285927	LOC104442334/LOC104436004/LOC104432913/LOC104433922/LOC104433950/LOC104434125/LOC104435946/LOC120291169/LOC104436466/LOC104437204/LOC104439542/LOC104436718/LOC104432474/LOC104439811/LOC104437598/LOC104438014/LOC104440591/LOC104440808/LOC104441946/LOC104444606/LOC104444621/LOC104447394/LOC104448481/LOC104439451/LOC104449916/LOC104450115/LOC104450623/LOC104422937/LOC104452851/LOC104454826/LOC104453…	42
2h vs 0h	GO:0005978	glycogen biosynthetic process	7/578	22/11376	0.318182	6.26235	5.7159	7.36249e-05	0.00348491	0.00319644	LOC104431179/LOC104431168/LOC104428228/LOC104428237/LOC104428238/LOC104428239/LOC104441914	7
2h vs 0h	GO:0034644	cellular response to UV	7/578	23/11376	0.304348	5.99007	5.54221	0.000101233	0.00468754	0.00429952	LOC104423724/LOC104432271/LOC104423750/LOC104423671/LOC104423734/LOC104434050/LOC104418202	7
2h vs 0h	GO:0000302	response to reactive oxygen species	25/578	219/11376	0.114155	2.24676	4.31023	0.000124546	0.00564434	0.00517711	LOC104416960/LOC104416970/LOC104416980/LOC104416990/LOC104417001/LOC104434050/LOC104437856/LOC120286082/LOC104438081/LOC104438084/LOC104440175/LOC104444538/LOC104414265/LOC104450370/LOC104454432/LOC104456746/LOC120286733/LOC104456745/LOC104416423/LOC104414167/LOC104440226/LOC104419331/LOC104421023/LOC104421046/LOC104443982	25
2h vs 0h	GO:0009408	response to heat	26/578	233/11376	0.111588	2.19624	4.26837	0.000133495	0.00592383	0.00543347	LOC104438443/LOC104427455/LOC104423724/LOC104432271/LOC104423750/LOC104423671/LOC104423734/LOC104432756/LOC104432760/LOC104432762/LOC104432765/LOC104432766/LOC104434125/LOC104436466/LOC104437856/LOC120286082/LOC104438081/LOC104438084/LOC104440175/LOC104454425/LOC104456494/LOC104418169/LOC104418178/LOC120288363/LOC104418574/LOC104422220	26
2h vs 0h	GO:0071483	cellular response to blue light	7/578	25/11376	0.28	5.51087	5.22373	0.000181626	0.00784171	0.00719259	LOC104423724/LOC104432271/LOC104423750/LOC104423671/LOC104423734/LOC104433977/LOC104450688	7
2h vs 0h	GO:0009269	response to desiccation	6/578	18/11376	0.333333	6.56055	5.46225	0.000184078	0.00784171	0.00719259	LOC104431179/LOC104431168/LOC104428228/LOC104428237/LOC104428238/LOC104428239	6
2h vs 0h	GO:0009411	response to UV	16/578	114/11376	0.140351	2.76234	4.37524	0.000200378	0.00836873	0.00767599	LOC104423724/LOC104432271/LOC104423750/LOC104423671/LOC104423734/LOC104432756/LOC104432760/LOC104432762/LOC104432765/LOC104432766/LOC104434050/LOC104435216/LOC104414660/LOC104418202/LOC104419706/LOC104421700	16
2h vs 0h	GO:2000024	regulation of leaf development	11/578	63/11376	0.174603	3.43648	4.48655	0.000292594	0.0119851	0.010993	LOC104454855/LOC104439903/LOC104438480/LOC104442217/LOC120294958/LOC104450926/LOC104456746/LOC120286733/LOC104456745/LOC104416423/LOC104419258	11
2h vs 0h	GO:0071491	cellular response to red light	5/578	13/11376	0.384615	7.56987	5.4834	0.000304585	0.0122409	0.0112276	LOC104423724/LOC104432271/LOC104423750/LOC104423671/LOC104423734	5
2h vs 0h	GO:0071229	cellular response to acid chemical	39/578	437/11376	0.0892449	1.75649	3.73097	0.000425431	0.0167809	0.0153918	LOC104454855/LOC104446122/LOC104446729/LOC104434436/LOC104431179/LOC104431168/LOC104428228/LOC104428237/LOC104428238/LOC104428239/LOC104433270/LOC104433517/LOC104434050/LOC104436466/LOC120291672/LOC104439419/LOC104438014/LOC104443155/LOC104441946/LOC104443936/LOC104445486/LOC104448481/LOC104449916/LOC104450115/LOC104455907/LOC104456746/LOC120286733/LOC104456745/LOC104416423/LOC104457022/LOC104457…	39
2h vs 0h	GO:0071490	cellular response to far red light	6/578	21/11376	0.285714	5.62333	4.90613	0.000472182	0.0182863	0.0167726	LOC104423724/LOC104432271/LOC104423750/LOC104423671/LOC104423734/LOC104451621	6
2h vs 0h	GO:0005977	glycogen metabolic process	7/578	29/11376	0.241379	4.75075	4.6789	0.000493948	0.0184457	0.0169188	LOC104431179/LOC104431168/LOC104428228/LOC104428237/LOC104428238/LOC104428239/LOC104441914	7
2h vs 0h	GO:0006112	energy reserve metabolic process	7/578	29/11376	0.241379	4.75075	4.6789	0.000493948	0.0184457	0.0169188	LOC104431179/LOC104431168/LOC104428228/LOC104428237/LOC104428238/LOC104428239/LOC104441914	7
2h vs 0h	GO:0033481	galacturonate biosynthetic process	3/578	4/11376	0.75	14.7612	6.3685	0.000502277	0.0184457	0.0169188	LOC104436004/LOC120291169/LOC104436718	3
2h vs 0h	GO:0009723	response to ethylene	23/578	214/11376	0.107477	2.11532	3.81068	0.000548909	0.0198166	0.0181762	LOC104432722/LOC104433738/LOC104415262/LOC104441946/LOC104443936/LOC120285865/LOC104448418/LOC104448481/LOC104449381/LOC104449760/LOC104450115/LOC104452607/LOC104456746/LOC120286733/LOC104456745/LOC104416423/LOC104414523/LOC104415379/LOC120289142/LOC120288725/LOC104422034/LOC104423663/LOC104423692	23
2h vs 0h	GO:0071470	cellular response to osmotic stress	9/578	48/11376	0.1875	3.69031	4.3213	0.000599998	0.0212999	0.0195368	LOC104434050/LOC104440591/LOC104441431/LOC104443936/LOC104444143/LOC104445486/LOC120285865/LOC104449381/LOC104422220	9
2h vs 0h	GO:0070417	cellular response to cold	10/578	59/11376	0.169492	3.33587	4.16177	0.000699316	0.0244188	0.0223974	LOC104434047/LOC104431179/LOC104431168/LOC104428228/LOC104428237/LOC104428238/LOC104428239/LOC104438561/LOC104442138/LOC104419889	10
2h vs 0h	GO:0071482	cellular response to light stimulus	13/578	92/11376	0.141304	2.7811	3.96844	0.000727428	0.0247719	0.0227213	LOC104423724/LOC104432271/LOC104423750/LOC104423671/LOC104423734/LOC104434050/LOC104443382/LOC104433977/LOC104451621/LOC104450688/LOC120295729/LOC104418202/LOC104424876	13
2h vs 0h	GO:0023051	regulation of signaling	42/578	495/11376	0.0848485	1.66996	3.52602	0.000732689	0.0247719	0.0227213	LOC104441783/LOC104432722/LOC104434047/LOC104454855/LOC104442334/LOC104446122/LOC104449009/LOC120290971/LOC104425302/LOC104435296/LOC104436466/LOC120291469/LOC104438014/LOC104440784/LOC104418947/LOC104442089/LOC104443567/LOC104443776/LOC104444621/LOC120293504/LOC104448320/LOC104448390/LOC104448481/LOC120294836/LOC104450115/LOC104450465/LOC104450834/LOC104455574/LOC104435216/LOC104450926/LOC108956…	42
2h vs 0h	GO:0030308	negative regulation of cell growth	6/578	23/11376	0.26087	5.13435	4.5918	0.000805314	0.0268018	0.0245833	LOC104432722/LOC104440591/LOC104415760/LOC120288725/LOC104422034/LOC104423663	6
2h vs 0h	GO:0010646	regulation of cell communication	42/578	499/11376	0.0841683	1.65657	3.47014	0.000860392	0.0281944	0.0258605	LOC104441783/LOC104432722/LOC104434047/LOC104454855/LOC104442334/LOC104446122/LOC104449009/LOC120290971/LOC104425302/LOC104435296/LOC104436466/LOC120291469/LOC104438014/LOC104440784/LOC104418947/LOC104442089/LOC104443567/LOC104443776/LOC104444621/LOC120293504/LOC104448320/LOC104448390/LOC104448481/LOC120294836/LOC104450115/LOC104450465/LOC104450834/LOC104455574/LOC104435216/LOC104450926/LOC108956…	42
2h vs 0h	GO:0009873	ethylene-activated signaling pathway	11/578	72/11376	0.152778	3.00692	3.95229	0.000949746	0.0306509	0.0281137	LOC104433738/LOC104441946/LOC104443936/LOC120285865/LOC104448481/LOC104449381/LOC104450115/LOC104452607/LOC104414523/LOC104415379/LOC120289142	11
2h vs 0h	GO:0071478	cellular response to radiation	14/578	107/11376	0.130841	2.57517	3.78743	0.00100673	0.0320049	0.0293556	LOC104423724/LOC104432271/LOC104423750/LOC104423671/LOC104423734/LOC104434050/LOC104440745/LOC104443382/LOC104433977/LOC104451621/LOC104450688/LOC120295729/LOC104418202/LOC104424876	14
2h vs 0h	GO:0080134	regulation of response to stress	40/578	475/11376	0.0842105	1.6574	3.38621	0.00112548	0.0349779	0.0320825	LOC104434047/LOC104434236/LOC104418333/LOC120290971/LOC104432913/LOC104436466/LOC104432474/LOC104439811/LOC104437598/LOC104438014/LOC104440784/LOC104441946/LOC104442089/LOC104444143/LOC104446469/LOC104457364/LOC104445251/LOC104447394/LOC120294072/LOC104448320/LOC104448481/LOC104439451/LOC104449709/LOC104449916/LOC104450115/LOC104450465/LOC104450623/LOC104455574/LOC104435216/LOC104450926/LOC104456…	40
2h vs 0h	GO:2000022	regulation of jasmonic acid mediated signaling pathway	7/578	33/11376	0.212121	4.1749	4.22562	0.00113309	0.0349779	0.0320825	LOC104442334/LOC120290971/LOC104436466/LOC104438014/LOC104440784/LOC104444621/LOC104455574	7
2h vs 0h	GO:0006063	uronic acid metabolic process	3/578	5/11376	0.6	11.809	5.59293	0.0012082	0.036246	0.0332457	LOC104436004/LOC120291169/LOC104436718	3
2h vs 0h	GO:0019586	galacturonate metabolic process	3/578	5/11376	0.6	11.809	5.59293	0.0012082	0.036246	0.0332457	LOC104436004/LOC120291169/LOC104436718	3
2h vs 0h	GO:0009643	photosynthetic acclimation	5/578	17/11376	0.294118	5.78872	4.57133	0.00123607	0.0365671	0.0335401	LOC104432756/LOC104432760/LOC104432762/LOC104432765/LOC104432766	5
2h vs 0h	GO:0009625	response to insect	6/578	25/11376	0.24	4.7236	4.31205	0.00129552	0.0378007	0.0346716	LOC104422951/LOC104436466/LOC104456746/LOC120286733/LOC104456745/LOC104416423	6
2h vs 0h	GO:0009700	indole phytoalexin biosynthetic process	4/578	11/11376	0.363636	7.15697	4.72657	0.00163429	0.0452083	0.0414661	LOC104436013/LOC104436014/LOC104434125/LOC104421700	4
2h vs 0h	GO:0010120	camalexin biosynthetic process	4/578	11/11376	0.363636	7.15697	4.72657	0.00163429	0.0452083	0.0414661	LOC104436013/LOC104436014/LOC104434125/LOC104421700	4
2h vs 0h	GO:0046217	indole phytoalexin metabolic process	4/578	11/11376	0.363636	7.15697	4.72657	0.00163429	0.0452083	0.0414661	LOC104436013/LOC104436014/LOC104434125/LOC104421700	4
2h vs 0h	GO:0052317	camalexin metabolic process	4/578	11/11376	0.363636	7.15697	4.72657	0.00163429	0.0452083	0.0414661	LOC104436013/LOC104436014/LOC104434125/LOC104421700	4
2h vs 0h	GO:0071489	cellular response to red or far red light	8/578	45/11376	0.177778	3.49896	3.88597	0.00172162	0.0470135	0.0431218	LOC104423724/LOC104432271/LOC104423750/LOC104423671/LOC104423734/LOC104443382/LOC104451621/LOC104450688	8
6h vs 0h	GO:0009415	response to water	92/1242	392/11376	0.234694	2.14966	8.1092	4.03987e-13	7.4392e-10	7.21665e-10	LOC104438504/LOC104443385/LOC104444503/LOC120292249/LOC104448824/LOC104449076/LOC104449110/LOC104449181/LOC104449198/LOC104416657/LOC104416641/LOC104416616/LOC104419739/LOC104449310/LOC104449309/LOC104431179/LOC104431168/LOC104428228/LOC104428233/LOC104428237/LOC104428238/LOC104428239/LOC104428252/LOC104432669/LOC104432849/LOC104433375/LOC104435594/LOC104433646/LOC104433731/LOC104434125/LOC104438…	92
6h vs 0h	GO:0009414	response to water deprivation	91/1242	386/11376	0.235751	2.15935	8.11248	4.13749e-13	7.4392e-10	7.21665e-10	LOC104438504/LOC104443385/LOC104444503/LOC120292249/LOC104448824/LOC104449076/LOC104449110/LOC104449181/LOC104449198/LOC104416657/LOC104416641/LOC104416616/LOC104419739/LOC104449310/LOC104449309/LOC104431179/LOC104431168/LOC104428228/LOC104428233/LOC104428237/LOC104428238/LOC104428239/LOC104428252/LOC104432669/LOC104432849/LOC104433375/LOC104435594/LOC104433646/LOC104433731/LOC104434125/LOC104438…	91
6h vs 0h	GO:0071214	cellular response to abiotic stimulus	55/1242	204/11376	0.269608	2.46945	7.41397	1.02448e-10	9.21006e-08	8.93453e-08	LOC104434287/LOC104442982/LOC104415229/LOC104423724/LOC104432271/LOC104423750/LOC104423671/LOC104432269/LOC104434588/LOC104423734/LOC120290537/LOC104431179/LOC104431168/LOC104428228/LOC104428233/LOC104428237/LOC104428238/LOC104428239/LOC104433646/LOC104435982/LOC104436273/LOC104437684/LOC104440745/LOC104441431/LOC104441613/LOC104418951/LOC104443382/LOC104443936/LOC104444143/LOC104445486/LOC120285…	55
6h vs 0h	GO:0104004	cellular response to environmental stimulus	55/1242	204/11376	0.269608	2.46945	7.41397	1.02448e-10	9.21006e-08	8.93453e-08	LOC104434287/LOC104442982/LOC104415229/LOC104423724/LOC104432271/LOC104423750/LOC104423671/LOC104432269/LOC104434588/LOC104423734/LOC120290537/LOC104431179/LOC104431168/LOC104428228/LOC104428233/LOC104428237/LOC104428238/LOC104428239/LOC104433646/LOC104435982/LOC104436273/LOC104437684/LOC104440745/LOC104441431/LOC104441613/LOC104418951/LOC104443382/LOC104443936/LOC104444143/LOC104445486/LOC120285…	55
6h vs 0h	GO:0009409	response to cold	85/1242	394/11376	0.215736	1.97602	6.90257	3.39453e-10	2.44134e-07	2.36831e-07	LOC104434047/LOC104448824/LOC104449076/LOC104449110/LOC104449181/LOC104449198/LOC104416657/LOC104416641/LOC104416616/LOC104419739/LOC104449310/LOC104449309/LOC104423724/LOC104432271/LOC104423750/LOC104423671/LOC104432269/LOC104434588/LOC104423734/LOC104431179/LOC104431168/LOC104428228/LOC104428233/LOC104428237/LOC104428238/LOC104428239/LOC104430398/LOC104432673/LOC104432756/LOC104432760/LOC104432…	85
6h vs 0h	GO:0080167	response to karrikin	35/1242	105/11376	0.333333	3.05314	7.39909	5.89395e-10	3.53244e-07	3.42677e-07	LOC104415636/LOC104450379/LOC104415836/LOC104418916/LOC104419739/LOC104423724/LOC104432271/LOC104423750/LOC104423671/LOC104432269/LOC104434588/LOC104423734/LOC104432591/LOC104437561/LOC104437684/LOC104442184/LOC104449354/LOC104443543/LOC104444211/LOC104431214/LOC104433977/LOC104448334/LOC104449974/LOC104453345/LOC104453387/LOC104454045/LOC120285965/LOC104454399/LOC104457375/LOC104428803/LOC104418…	35
6h vs 0h	GO:0009644	response to high light intensity	32/1242	91/11376	0.351648	3.2209	7.44636	6.89555e-10	3.54234e-07	3.43637e-07	LOC104434047/LOC104442982/LOC104444503/LOC104423724/LOC104432271/LOC104423750/LOC104423671/LOC104432269/LOC104434588/LOC104423734/LOC104435307/LOC104437856/LOC120286082/LOC104438081/LOC104438085/LOC104440175/LOC104441945/LOC104442136/LOC104430253/LOC104443647/LOC104444143/LOC104447815/LOC104448395/LOC104448516/LOC104448727/LOC104442142/LOC104449272/LOC104450223/LOC104456619/LOC104415812/LOC104418…	32
6h vs 0h	GO:0010200	response to chitin	50/1242	209/11376	0.239234	2.19125	6.0849	5.39068e-08	2.17883e-05	2.11364e-05	LOC104432662/LOC104438443/LOC104434047/LOC104435150/LOC104443385/LOC120292249/LOC104448993/LOC104443422/LOC104432338/LOC104420143/LOC104432756/LOC104432760/LOC104432765/LOC104433055/LOC104434125/LOC120291734/LOC104437856/LOC104438079/LOC120286082/LOC104438081/LOC104438085/LOC104440175/LOC104438384/LOC104441945/LOC104441946/LOC104443404/LOC104430253/LOC104443647/LOC104447815/LOC104447996/LOC104448…	50
6h vs 0h	GO:0042631	cellular response to water deprivation	21/1242	53/11376	0.396226	3.6292	6.71626	5.45312e-08	2.17883e-05	2.11364e-05	LOC104431179/LOC104431168/LOC104428228/LOC104428233/LOC104428237/LOC104428238/LOC104428239/LOC104433646/LOC104441613/LOC104418951/LOC104445486/LOC104431554/LOC104452013/LOC104452662/LOC104452661/LOC104456746/LOC120286733/LOC104416423/LOC104448359/LOC104414544/LOC104417579	21
6h vs 0h	GO:0071462	cellular response to water stimulus	21/1242	54/11376	0.388889	3.562	6.60632	8.01304e-08	2.88149e-05	2.79528e-05	LOC104431179/LOC104431168/LOC104428228/LOC104428233/LOC104428237/LOC104428238/LOC104428239/LOC104433646/LOC104441613/LOC104418951/LOC104445486/LOC104431554/LOC104452013/LOC104452662/LOC104452661/LOC104456746/LOC120286733/LOC104416423/LOC104448359/LOC104414544/LOC104417579	21
6h vs 0h	GO:0071486	cellular response to high light intensity	9/1242	11/11376	0.818182	7.49407	7.54353	9.61901e-08	3.14454e-05	3.05047e-05	LOC104442982/LOC104423724/LOC104432271/LOC104423750/LOC104423671/LOC104432269/LOC104434588/LOC104423734/LOC104418202	9
6h vs 0h	GO:0010117	photoprotection	10/1242	14/11376	0.714286	6.54244	7.26414	1.54072e-07	4.13221e-05	4.00859e-05	LOC104423724/LOC104432271/LOC104423750/LOC104423671/LOC104432269/LOC104434588/LOC104423734/LOC104447815/LOC104449272/LOC104450223	10
6h vs 0h	GO:0070141	response to UV-A	8/1242	9/11376	0.888889	8.14171	7.5032	1.60876e-07	4.13221e-05	4.00859e-05	LOC104423724/LOC104432271/LOC104423750/LOC104423671/LOC104432269/LOC104434588/LOC104423734/LOC104418202	8
6h vs 0h	GO:0071492	cellular response to UV-A	8/1242	9/11376	0.888889	8.14171	7.5032	1.60876e-07	4.13221e-05	4.00859e-05	LOC104423724/LOC104432271/LOC104423750/LOC104423671/LOC104432269/LOC104434588/LOC104423734/LOC104418202	8
6h vs 0h	GO:0009611	response to wounding	68/1242	337/11376	0.20178	1.84819	5.53338	3.12852e-07	7.5001e-05	7.27572e-05	LOC104453290/LOC104448824/LOC104434222/LOC104434223/LOC104434224/LOC120290971/LOC104432633/LOC104432756/LOC104432760/LOC104432765/LOC104433192/LOC104438997/LOC104436395/LOC104438014/LOC104438079/LOC104438480/LOC104440784/LOC104442649/LOC104441074/LOC104442136/LOC104443355/LOC104444171/LOC104445488/LOC104447394/LOC120294072/LOC104447815/LOC120285865/LOC104448425/LOC104439451/LOC120294774/LOC104449…	68
6h vs 0h	GO:0031668	cellular response to extracellular stimulus	52/1242	238/11376	0.218487	2.00122	5.46461	6.41065e-07	0.000144079	0.000139769	LOC104427612/LOC104418864/LOC104419544/LOC104431179/LOC104431168/LOC104428228/LOC104428233/LOC104428237/LOC104428238/LOC104428239/LOC104432338/LOC104432530/LOC104432634/LOC104432849/LOC104432998/LOC104433596/LOC104433646/LOC104428401/LOC104431637/LOC104437694/LOC104438539/LOC120292225/LOC104441613/LOC104418951/LOC104442272/LOC104444219/LOC104445488/LOC104445486/LOC104431554/LOC104448531/LOC104452…	52
6h vs 0h	GO:0071496	cellular response to external stimulus	53/1242	246/11376	0.215447	1.97337	5.40312	7.94412e-07	0.000168041	0.000163014	LOC104427612/LOC104418864/LOC104419544/LOC104431179/LOC104431168/LOC104428228/LOC104428233/LOC104428237/LOC104428238/LOC104428239/LOC104432338/LOC104432530/LOC104432634/LOC104432849/LOC104432998/LOC104433596/LOC104433646/LOC104428401/LOC104431637/LOC104437694/LOC104438480/LOC104438539/LOC120292225/LOC104441613/LOC104418951/LOC104442272/LOC104444219/LOC104445488/LOC104445486/LOC104431554/LOC104448…	53
6h vs 0h	GO:0010224	response to UV-B	25/1242	81/11376	0.308642	2.82698	5.7767	8.76273e-07	0.00017506	0.000169823	LOC104419389/LOC104438959/LOC104442982/LOC104420611/LOC104423724/LOC104432271/LOC104423750/LOC104423671/LOC104432269/LOC104434588/LOC104423734/LOC104432591/LOC104432645/LOC104432756/LOC104432760/LOC104432765/LOC104436345/LOC104437684/LOC104418183/LOC104435216/LOC104456713/LOC104415536/LOC104414660/LOC104421700/LOC104423565	25
6h vs 0h	GO:0071484	cellular response to light intensity	9/1242	14/11376	0.642857	5.8882	6.40666	2.57532e-06	0.000487412	0.000472831	LOC104442982/LOC104423724/LOC104432271/LOC104423750/LOC104423671/LOC104432269/LOC104434588/LOC104423734/LOC104418202	9
6h vs 0h	GO:2000022	regulation of jasmonic acid mediated signaling pathway	14/1242	33/11376	0.424242	3.88581	5.81176	3.50725e-06	0.000630603	0.000611738	LOC104421014/LOC104443385/LOC120290971/LOC104436395/LOC104438014/LOC104438079/LOC104440784/LOC104449346/LOC104449395/LOC104455574/LOC104453668/LOC104453669/LOC104453723/LOC104454399	14
6h vs 0h	GO:0009642	response to light intensity	44/1242	202/11376	0.217822	1.99512	4.99567	5.01276e-06	0.000858375	0.000832696	LOC104434047/LOC104442982/LOC104444503/LOC104423724/LOC104432271/LOC104423750/LOC104423671/LOC104432269/LOC104434588/LOC104423734/LOC104432634/LOC104435307/LOC104432756/LOC104432760/LOC104432765/LOC104437856/LOC120286082/LOC104438081/LOC104438085/LOC104440175/LOC104441945/LOC104442136/LOC104430253/LOC104443647/LOC104444143/LOC104431214/LOC104447815/LOC104448395/LOC104448418/LOC104448516/LOC104448…	44
6h vs 0h	GO:0010243	response to organonitrogen compound	66/1242	354/11376	0.186441	1.70769	4.73543	8.08005e-06	0.00132072	0.00128121	LOC104432662/LOC104438443/LOC104434047/LOC104435150/LOC104443385/LOC120292249/LOC104448993/LOC104443422/LOC104432338/LOC104420143/LOC104432530/LOC104432756/LOC104432760/LOC104432765/LOC104433055/LOC120290387/LOC104434125/LOC120291734/LOC104437856/LOC104438079/LOC120286082/LOC104438081/LOC104438085/LOC104440175/LOC104438480/LOC104438384/LOC104441074/LOC104441945/LOC104441946/LOC104442402/LOC104443…	66
6h vs 0h	GO:0009991	response to extracellular stimulus	55/1242	280/11376	0.196429	1.79917	4.74004	9.70357e-06	0.00151713	0.00147175	LOC104427612/LOC104418864/LOC104419544/LOC104431179/LOC104431168/LOC104428228/LOC104428233/LOC104428237/LOC104428238/LOC104428239/LOC104432338/LOC104432530/LOC104432634/LOC104432849/LOC104432998/LOC104433596/LOC104433646/LOC104428401/LOC104431637/LOC104437694/LOC104438539/LOC120292225/LOC104442649/LOC104441613/LOC104418951/LOC104442272/LOC104444219/LOC104445488/LOC104445486/LOC104431554/LOC104448…	55
6h vs 0h	GO:0071491	cellular response to red light	8/1242	13/11376	0.615385	5.63657	5.85555	1.53516e-05	0.00230018	0.00223137	LOC104423724/LOC104432271/LOC104423750/LOC104423671/LOC104432269/LOC104434588/LOC104423734/LOC104456561	8
6h vs 0h	GO:0071483	cellular response to blue light	11/1242	25/11376	0.44	4.03014	5.30961	2.62276e-05	0.00372542	0.00361396	LOC104415229/LOC104423724/LOC104432271/LOC104423750/LOC104423671/LOC104432269/LOC104434588/LOC104423734/LOC104433977/LOC104450688/LOC104419062	11
6h vs 0h	GO:0009411	response to UV	28/1242	114/11376	0.245614	2.24968	4.69451	2.69357e-05	0.00372542	0.00361396	LOC104419389/LOC104438959/LOC104442982/LOC104420611/LOC104423724/LOC104432271/LOC104423750/LOC104423671/LOC104432269/LOC104434588/LOC104423734/LOC104432591/LOC104432645/LOC104432756/LOC104432760/LOC104432765/LOC104436345/LOC120291844/LOC104437684/LOC104441854/LOC104418183/LOC104435216/LOC104456713/LOC104415536/LOC104414660/LOC104418202/LOC104421700/LOC104423565	28
6h vs 0h	GO:0071482	cellular response to light stimulus	24/1242	92/11376	0.26087	2.38941	4.68425	3.4846e-05	0.00464097	0.00450213	LOC104434287/LOC104442982/LOC104415229/LOC104423724/LOC104432271/LOC104423750/LOC104423671/LOC104432269/LOC104434588/LOC104423734/LOC120290537/LOC104436273/LOC104437684/LOC104418951/LOC104443382/LOC104433977/LOC104450688/LOC104454546/LOC104456561/LOC104415536/LOC104415973/LOC104418202/LOC104419062/LOC104419471	24
6h vs 0h	GO:0071489	cellular response to red or far red light	15/1242	45/11376	0.333333	3.05314	4.831	4.95178e-05	0.0063595	0.00616925	LOC104434287/LOC104423724/LOC104432271/LOC104423750/LOC104423671/LOC104432269/LOC104434588/LOC104423734/LOC120290537/LOC104437684/LOC104443382/LOC104450688/LOC104454546/LOC104456561/LOC104419471	15
6h vs 0h	GO:1901698	response to nitrogen compound	79/1242	472/11376	0.167373	1.53304	4.14079	6.21056e-05	0.00752069	0.0072957	LOC104432662/LOC104438443/LOC104434047/LOC104435150/LOC104443385/LOC120292249/LOC104448993/LOC104443422/LOC104432338/LOC104420143/LOC104432530/LOC104432756/LOC104432760/LOC104432765/LOC104433055/LOC120290387/LOC104434125/LOC120291734/LOC104437856/LOC104438079/LOC120286082/LOC104438081/LOC104438085/LOC104440175/LOC104438480/LOC104438384/LOC104441074/LOC104441945/LOC104441946/LOC104441999/LOC104442…	79
6h vs 0h	GO:0071478	cellular response to radiation	26/1242	107/11376	0.242991	2.22565	4.45926	6.27421e-05	0.00752069	0.0072957	LOC104434287/LOC104442982/LOC104415229/LOC104423724/LOC104432271/LOC104423750/LOC104423671/LOC104432269/LOC104434588/LOC104423734/LOC120290537/LOC104436273/LOC104437684/LOC104440745/LOC104418951/LOC104443382/LOC104433977/LOC104450688/LOC104454546/LOC104456561/LOC104416543/LOC104415536/LOC104415973/LOC104418202/LOC104419062/LOC104419471	26
6h vs 0h	GO:0046677	response to antibiotic	76/1242	451/11376	0.168514	1.54349	4.12305	6.79664e-05	0.00777925	0.00754653	LOC104432662/LOC104435889/LOC104449039/LOC104437211/LOC104441035/LOC104442982/LOC104443385/LOC104416960/LOC104416970/LOC104416980/LOC104416990/LOC104417001/LOC104442367/LOC104419739/LOC104424555/LOC104432530/LOC104432608/LOC104435307/LOC120290387/LOC104433192/LOC104433731/LOC104436345/LOC104436425/LOC104439542/LOC108958537/LOC104437483/LOC104437856/LOC104440013/LOC104437896/LOC120291330/LOC104438…	76
6h vs 0h	GO:0034644	cellular response to UV	10/1242	23/11376	0.434783	3.98236	5.01204	6.97103e-05	0.00777925	0.00754653	LOC104442982/LOC104423724/LOC104432271/LOC104423750/LOC104423671/LOC104432269/LOC104434588/LOC104423734/LOC104415536/LOC104418202	10
6h vs 0h	GO:1902074	response to salt	9/1242	19/11376	0.473684	4.33867	5.09876	7.13892e-05	0.00777925	0.00754653	LOC104448824/LOC104438480/LOC104449776/LOC104450834/LOC104456746/LOC120286733/LOC104416423/LOC104415849/LOC104423513	9
6h vs 0h	GO:0010114	response to red light	21/1242	79/11376	0.265823	2.43478	4.47986	7.86675e-05	0.00810637	0.00786385	LOC104431810/LOC104415229/LOC104423724/LOC104432271/LOC104423750/LOC104423671/LOC104432269/LOC104434588/LOC104423734/LOC104432702/LOC104436816/LOC104437023/LOC104437684/LOC120292225/LOC104443382/LOC104447289/LOC104445328/LOC104456561/LOC120287085/LOC104417544/LOC120288083	21
6h vs 0h	GO:0010218	response to far red light	17/1242	57/11376	0.298246	2.73176	4.58845	7.88995e-05	0.00810637	0.00786385	LOC104431810/LOC120294911/LOC104415229/LOC104423724/LOC104432271/LOC104423750/LOC104423671/LOC104432269/LOC104434588/LOC104423734/LOC120290537/LOC104436816/LOC104437023/LOC104437684/LOC104443382/LOC104446987/LOC104419471	17
6h vs 0h	GO:0071465	cellular response to desiccation	7/1242	12/11376	0.583333	5.343	5.26939	8.76914e-05	0.00875939	0.00849734	LOC104431179/LOC104431168/LOC104428228/LOC104428233/LOC104428237/LOC104428238/LOC104428239	7
6h vs 0h	GO:0042538	hyperosmotic salinity response	17/1242	58/11376	0.293103	2.68466	4.50284	0.00010041	0.00975872	0.00946677	LOC104448824/LOC104416657/LOC104416641/LOC104416616/LOC104432645/LOC104432756/LOC104432760/LOC104432765/LOC104437136/LOC104447815/LOC104449272/LOC104450035/LOC120286540/LOC104414447/LOC120286705/LOC104414959/LOC104415239	17
6h vs 0h	GO:0006979	response to oxidative stress	70/1242	415/11376	0.168675	1.54496	3.95924	0.000126897	0.0120085	0.0116492	LOC104442982/LOC104446012/LOC104448824/LOC104416960/LOC104416970/LOC104416980/LOC104416990/LOC104417001/LOC104426868/LOC104432645/LOC104435307/LOC104432756/LOC104432760/LOC104432765/LOC104432949/LOC104436425/LOC104437856/LOC120286082/LOC104438081/LOC104438085/LOC104440175/LOC104438480/LOC120292225/LOC104440644/LOC104442649/LOC104441148/LOC120286283/LOC104444538/LOC104441809/LOC104441945/LOC104430…	70
6h vs 0h	GO:0005977	glycogen metabolic process	11/1242	29/11376	0.37931	3.47426	4.67036	0.000134702	0.0121097	0.0117474	LOC104431179/LOC104431168/LOC104428228/LOC104428233/LOC104428237/LOC104428238/LOC104428239/LOC104432669/LOC104450877/LOC104447899/LOC104419256	11
6h vs 0h	GO:0006112	energy reserve metabolic process	11/1242	29/11376	0.37931	3.47426	4.67036	0.000134702	0.0121097	0.0117474	LOC104431179/LOC104431168/LOC104428228/LOC104428233/LOC104428237/LOC104428238/LOC104428239/LOC104432669/LOC104450877/LOC104447899/LOC104419256	11
6h vs 0h	GO:0071490	cellular response to far red light	9/1242	21/11376	0.428571	3.92547	4.6974	0.000185426	0.0162632	0.0157766	LOC104423724/LOC104432271/LOC104423750/LOC104423671/LOC104432269/LOC104434588/LOC104423734/LOC120290537/LOC104419471	9
6h vs 0h	GO:0005978	glycogen biosynthetic process	9/1242	22/11376	0.409091	3.74704	4.51489	0.000283574	0.0242793	0.0235529	LOC104431179/LOC104431168/LOC104428228/LOC104428233/LOC104428237/LOC104428238/LOC104428239/LOC104450877/LOC104447899	9
6h vs 0h	GO:0009631	cold acclimation	15/1242	52/11376	0.288462	2.64214	4.15488	0.000308455	0.0251996	0.0244458	LOC104449076/LOC104449110/LOC104449181/LOC104449198/LOC104432756/LOC104432760/LOC104432765/LOC104443141/LOC104445221/LOC104448900/LOC108960543/LOC104452662/LOC104452661/LOC104419699/LOC104419701	15
6h vs 0h	GO:0009269	response to desiccation	8/1242	18/11376	0.444444	4.07085	4.56447	0.000315834	0.0251996	0.0244458	LOC104431179/LOC104431168/LOC104428228/LOC104428233/LOC104428237/LOC104428238/LOC104428239/LOC104414959	8
6h vs 0h	GO:0009636	response to toxic substance	50/1242	281/11376	0.177936	1.62979	3.74224	0.000321626	0.0251996	0.0244458	LOC104438959/LOC104442982/LOC104443372/LOC104446012/LOC104449271/LOC104426868/LOC104432530/LOC104435307/LOC104432949/LOC120290387/LOC104437856/LOC120286082/LOC104438081/LOC104438085/LOC104440175/LOC104438480/LOC120292225/LOC104441148/LOC120286283/LOC104441754/LOC120292793/LOC104442161/LOC104445488/LOC104448395/LOC104448468/LOC104448469/LOC104442142/LOC104442160/LOC104442159/LOC104449645/LOC104450…	50
6h vs 0h	GO:0006972	hyperosmotic response	18/1242	69/11376	0.26087	2.38941	4.05255	0.000322354	0.0251996	0.0244458	LOC104448824/LOC104416657/LOC104416641/LOC104416616/LOC104432645/LOC104432756/LOC104432760/LOC104432765/LOC104437136/LOC104441431/LOC104447815/LOC104449272/LOC104450035/LOC120286540/LOC104414447/LOC120286705/LOC104414959/LOC104415239	18
6h vs 0h	GO:0032101	regulation of response to external stimulus	31/1242	151/11376	0.205298	1.88041	3.81265	0.000369728	0.0272833	0.0264671	LOC104436046/LOC104434047/LOC104435030/LOC104442866/LOC104418333/LOC104442367/LOC104432849/LOC104433408/LOC104433698/LOC104415521/LOC104436036/LOC108955017/LOC104438079/LOC104438539/LOC104442272/LOC104444143/LOC104445023/LOC104448320/LOC104449709/LOC104449939/LOC104450223/LOC104450511/LOC104455574/LOC104453813/LOC104435216/LOC104454476/LOC104456746/LOC120286733/LOC104416423/LOC104414660/LOC104424…	31
6h vs 0h	GO:0009620	response to fungus	66/1242	400/11376	0.165	1.5113	3.64446	0.000371227	0.0272833	0.0264671	LOC104450568/LOC104432662/LOC104437211/LOC104443385/LOC104444452/LOC120294911/LOC104432633/LOC104432635/LOC104433679/LOC104434125/LOC104436327/LOC104436425/LOC104437136/LOC104440013/LOC104437896/LOC120291330/LOC104438079/LOC104438480/LOC104440644/LOC104428346/LOC104442136/LOC104443365/LOC120286069/LOC104447996/LOC104439451/LOC104448783/LOC104429374/LOC104442142/LOC104449346/LOC104446987/LOC104449…	66
6h vs 0h	GO:0000302	response to reactive oxygen species	41/1242	219/11376	0.187215	1.71478	3.73908	0.00037177	0.0272833	0.0264671	LOC104442982/LOC104448824/LOC104416960/LOC104416970/LOC104416980/LOC104416990/LOC104417001/LOC104435307/LOC104436425/LOC104437856/LOC120286082/LOC104438081/LOC104438085/LOC104440175/LOC104442649/LOC120286283/LOC104444538/LOC104441945/LOC104430253/LOC104443647/LOC104445488/LOC104442142/LOC104450223/LOC104450370/LOC104454432/LOC104456089/LOC104456369/LOC104456619/LOC104456746/LOC120286733/LOC104416…	41
6h vs 0h	GO:0009639	response to red or far red light	33/1242	165/11376	0.2	1.83188	3.76815	0.000400775	0.0288237	0.0279614	LOC104431810/LOC104434287/LOC120294911/LOC104415229/LOC104423724/LOC104432271/LOC104423750/LOC104423671/LOC104432269/LOC104434588/LOC104423734/LOC120290537/LOC104432702/LOC104433618/LOC104436816/LOC104437023/LOC104437684/LOC104437829/LOC120292225/LOC104443382/LOC104444184/LOC104447289/LOC104448418/LOC104446987/LOC104450688/LOC104445328/LOC104454546/LOC104456561/LOC120287085/LOC104417544/LOC104415…	33
6h vs 0h	GO:0010193	response to ozone	13/1242	43/11376	0.302326	2.76913	4.0688	0.000465124	0.0327958	0.0318147	LOC104442982/LOC104416960/LOC104416970/LOC104416980/LOC104416990/LOC104417001/LOC104436425/LOC104450370/LOC104454432/LOC104456089/LOC104414167/LOC104440226/LOC104415559	13
6h vs 0h	GO:0010380	regulation of chlorophyll biosynthetic process	9/1242	24/11376	0.375	3.43478	4.17999	0.00060897	0.0421126	0.0408528	LOC104423724/LOC104432271/LOC104423750/LOC104423671/LOC104432269/LOC104434588/LOC104423734/LOC120292225/LOC104453813	9
6h vs 0h	GO:0042178	xenobiotic catabolic process	4/1242	5/11376	0.8	7.32754	4.95412	0.000645735	0.0438125	0.0425018	LOC120292793/LOC104442161/LOC104442160/LOC104442159	4
12h vs 0h	GO:0009409	response to cold	102/1477	394/11376	0.258883	1.99394	7.75603	1.69026e-12	6.67316e-09	6.44968e-09	LOC104432690/LOC104434692/LOC104443120/LOC104445164/LOC104449076/LOC104449110/LOC104449118/LOC104449181/LOC104416641/LOC104416616/LOC104419181/LOC104419507/LOC104419739/LOC104449310/LOC104449309/LOC104423724/LOC104432271/LOC104423750/LOC104423671/LOC104432269/LOC104434588/LOC104423734/LOC104431179/LOC104431168/LOC104428228/LOC104428233/LOC104428237/LOC104428238/LOC104428239/LOC104430398/LOC104434…	102
12h vs 0h	GO:0009644	response to high light intensity	38/1477	91/11376	0.417582	3.21626	8.199	7.44729e-12	1.47009e-08	1.42086e-08	LOC104434692/LOC104442982/LOC104423724/LOC104432271/LOC104423750/LOC104423671/LOC104432269/LOC104434588/LOC104423734/LOC104435307/LOC104433464/LOC104437856/LOC120286082/LOC104438081/LOC104438085/LOC104440175/LOC104438093/LOC104441945/LOC104442136/LOC104430253/LOC104443647/LOC104444143/LOC104447815/LOC104448395/LOC104448727/LOC104417076/LOC104442142/LOC104449272/LOC104447059/LOC104450223/LOC104414…	38
12h vs 0h	GO:0009415	response to water	99/1477	392/11376	0.252551	1.94517	7.35604	1.74491e-11	2.29631e-08	2.21941e-08	LOC104434692/LOC104443120/LOC104443385/LOC104443834/LOC120292249/LOC104449076/LOC104449110/LOC104449118/LOC104449181/LOC104416641/LOC104416616/LOC104419507/LOC104419739/LOC104449310/LOC104449309/LOC104431179/LOC104431168/LOC104428228/LOC104428233/LOC104428237/LOC104428238/LOC104428239/LOC104428252/LOC104432849/LOC104433375/LOC104435594/LOC104433646/LOC104433731/LOC104434125/LOC104436639/LOC120291…	99
12h vs 0h	GO:0009414	response to water deprivation	97/1477	386/11376	0.251295	1.9355	7.22287	3.81706e-11	3.76743e-08	3.64127e-08	LOC104434692/LOC104443120/LOC104443385/LOC104443834/LOC120292249/LOC104449076/LOC104449110/LOC104449118/LOC104449181/LOC104416641/LOC104416616/LOC104419507/LOC104419739/LOC104449310/LOC104449309/LOC104431179/LOC104431168/LOC104428228/LOC104428233/LOC104428237/LOC104428238/LOC104428239/LOC104428252/LOC104432849/LOC104433375/LOC104435594/LOC104433646/LOC104433731/LOC104434125/LOC104436639/LOC120291…	97
12h vs 0h	GO:0009642	response to light intensity	61/1477	202/11376	0.30198	2.32588	7.34423	7.81256e-11	6.1688e-08	5.96222e-08	LOC104434692/LOC104442875/LOC104442982/LOC104423724/LOC104432271/LOC104423750/LOC104423671/LOC104432269/LOC104434588/LOC104423734/LOC104424615/LOC104432634/LOC104435307/LOC104432756/LOC104432760/LOC104432763/LOC104432762/LOC104432765/LOC104432766/LOC104433464/LOC104434050/LOC104437856/LOC120286082/LOC104438081/LOC104438085/LOC104440175/LOC104438093/LOC104438561/LOC104441945/LOC104442136/LOC104430…	61
12h vs 0h	GO:0009611	response to wounding	85/1477	337/11376	0.252226	1.94267	6.78544	5.28222e-10	3.4757e-07	3.3593e-07	LOC120295787/LOC104434222/LOC104434223/LOC104416900/LOC104434224/LOC104417647/LOC120290971/LOC104422951/LOC104432633/LOC104432756/LOC104432760/LOC104432763/LOC104432762/LOC104432765/LOC104432766/LOC104433192/LOC104433718/LOC104433831/LOC104438997/LOC104436395/LOC104439073/LOC104438014/LOC104438480/LOC104440638/LOC104440784/LOC104442658/LOC104441074/LOC104442136/LOC104443355/LOC104443648/LOC120293…	85
12h vs 0h	GO:0071484	cellular response to light intensity	12/1477	14/11376	0.857143	6.6018	8.10092	1.5588e-09	8.79164e-07	8.49722e-07	LOC104442982/LOC104423724/LOC104432271/LOC104423750/LOC104423671/LOC104432269/LOC104434588/LOC104423734/LOC104434050/LOC104414618/LOC104418202/LOC104424876	12
12h vs 0h	GO:0071214	cellular response to abiotic stimulus	58/1477	204/11376	0.284314	2.18981	6.62367	2.92849e-09	1.28463e-06	1.24161e-06	LOC104434287/LOC104434750/LOC104442982/LOC104415229/LOC104423724/LOC104432271/LOC104423750/LOC104423671/LOC104432269/LOC104434588/LOC104423734/LOC104431553/LOC120289199/LOC104431179/LOC104431168/LOC104428228/LOC104428233/LOC104428237/LOC104428238/LOC104428239/LOC104433646/LOC104434050/LOC104435982/LOC104436273/LOC104437684/LOC104440745/LOC104441431/LOC104441613/LOC104443936/LOC104444143/LOC104445…	58
12h vs 0h	GO:0104004	cellular response to environmental stimulus	58/1477	204/11376	0.284314	2.18981	6.62367	2.92849e-09	1.28463e-06	1.24161e-06	LOC104434287/LOC104434750/LOC104442982/LOC104415229/LOC104423724/LOC104432271/LOC104423750/LOC104423671/LOC104432269/LOC104434588/LOC104423734/LOC104431553/LOC120289199/LOC104431179/LOC104431168/LOC104428228/LOC104428233/LOC104428237/LOC104428238/LOC104428239/LOC104433646/LOC104434050/LOC104435982/LOC104436273/LOC104437684/LOC104440745/LOC104441431/LOC104441613/LOC104443936/LOC104444143/LOC104445…	58
12h vs 0h	GO:0070141	response to UV-A	9/1477	9/11376	1	7.7021	7.76926	1.02633e-08	3.68359e-06	3.56024e-06	LOC104423724/LOC104432271/LOC104423750/LOC104423671/LOC104432269/LOC104434588/LOC104423734/LOC104414618/LOC104418202	9
12h vs 0h	GO:0071492	cellular response to UV-A	9/1477	9/11376	1	7.7021	7.76926	1.02633e-08	3.68359e-06	3.56024e-06	LOC104423724/LOC104432271/LOC104423750/LOC104423671/LOC104432269/LOC104434588/LOC104423734/LOC104414618/LOC104418202	9
12h vs 0h	GO:0071486	cellular response to high light intensity	10/1477	11/11376	0.909091	7.00191	7.69257	1.28693e-08	4.23401e-06	4.09222e-06	LOC104442982/LOC104423724/LOC104432271/LOC104423750/LOC104423671/LOC104432269/LOC104434588/LOC104423734/LOC104414618/LOC104418202	10
12h vs 0h	GO:2000022	regulation of jasmonic acid mediated signaling pathway	17/1477	33/11376	0.515152	3.96775	6.59463	1.15641e-07	3.51191e-05	3.39431e-05	LOC104421014/LOC104442334/LOC104443385/LOC120290971/LOC104433718/LOC104436395/LOC104438014/LOC104440784/LOC104444841/LOC104449346/LOC104449395/LOC104455574/LOC104453668/LOC104453669/LOC104453723/LOC104454357/LOC104454399	17
12h vs 0h	GO:0006270	DNA replication initiation	12/1477	18/11376	0.666667	5.13473	6.78115	1.91839e-07	5.40985e-05	5.22868e-05	LOC104457116/LOC104433625/LOC104433642/LOC104429734/LOC104441961/LOC104418941/LOC120294616/LOC104432407/LOC108954931/LOC104456012/LOC104420885/LOC104423486	12
12h vs 0h	GO:0006268	DNA unwinding involved in DNA replication	8/1477	9/11376	0.888889	6.84631	6.7772	6.32706e-07	0.000166528	0.000160951	LOC104420611/LOC104433741/LOC104436127/LOC104440592/LOC104444824/LOC104453362/LOC104456702/LOC108954355	8
12h vs 0h	GO:0000302	response to reactive oxygen species	55/1477	219/11376	0.251142	1.93432	5.39278	7.06862e-07	0.000174418	0.000168577	LOC104442982/LOC104416960/LOC104416970/LOC104416980/LOC104416990/LOC104417001/LOC104417117/LOC104435307/LOC104434050/LOC104436425/LOC104415501/LOC104437856/LOC120286082/LOC104438081/LOC104438085/LOC104440175/LOC104438093/LOC104440821/LOC104442658/LOC104441945/LOC104430253/LOC104443647/LOC104445488/LOC104442142/LOC104449414/LOC104449478/LOC104449580/LOC104447059/LOC104449754/LOC104450223/LOC104450…	55
12h vs 0h	GO:0010117	photoprotection	10/1477	14/11376	0.714286	5.5015	6.50975	8.06018e-07	0.000187186	0.000180917	LOC104423724/LOC104432271/LOC104423750/LOC104423671/LOC104432269/LOC104434588/LOC104423734/LOC104447815/LOC104449272/LOC104450223	10
12h vs 0h	GO:0009408	response to heat	57/1477	233/11376	0.244635	1.8842	5.26744	1.11555e-06	0.000244678	0.000236484	LOC104432690/LOC104438443/LOC104443120/LOC104427439/LOC104417117/LOC104423724/LOC104432271/LOC104423750/LOC104423671/LOC104432269/LOC104434588/LOC104423734/LOC104435307/LOC104432756/LOC104432760/LOC104432763/LOC104432762/LOC104432765/LOC104432766/LOC104432849/LOC104433408/LOC104434125/LOC104437856/LOC104437870/LOC120286082/LOC104438081/LOC104438085/LOC104440175/LOC104438093/LOC104441908/LOC104441…	57
12h vs 0h	GO:0006979	response to oxidative stress	88/1477	415/11376	0.212048	1.63322	5.076	1.43431e-06	0.000298035	0.000288054	LOC104442982/LOC104416960/LOC104416970/LOC104416980/LOC104416990/LOC104417001/LOC104417117/LOC104422951/LOC104435307/LOC104432756/LOC104432760/LOC104432763/LOC104432762/LOC104432765/LOC104432766/LOC104432949/LOC104433831/LOC104434050/LOC104436425/LOC104415501/LOC104437856/LOC120286082/LOC104438081/LOC104438085/LOC104440175/LOC104438093/LOC104438480/LOC104438561/LOC104440649/LOC104440821/LOC104442…	88
12h vs 0h	GO:0010224	response to UV-B	27/1477	81/11376	0.333333	2.56737	5.46815	1.82795e-06	0.000360838	0.000348754	LOC104419389/LOC104438959/LOC104434238/LOC104442982/LOC104420611/LOC104421771/LOC104423724/LOC104432271/LOC104423750/LOC104423671/LOC104432269/LOC104434588/LOC104423734/LOC104430208/LOC104432756/LOC104432760/LOC104432763/LOC104432762/LOC104432765/LOC104432766/LOC104434050/LOC104437684/LOC104449138/LOC104435216/LOC104456713/LOC104414660/LOC104421095	27
12h vs 0h	GO:0080167	response to karrikin	32/1477	105/11376	0.304762	2.34731	5.35735	1.97873e-06	0.000372002	0.000359544	LOC104437386/LOC104415636/LOC104450379/LOC104415836/LOC104419739/LOC104423724/LOC104432271/LOC104423750/LOC104423671/LOC104432269/LOC104434588/LOC104423734/LOC104437684/LOC104443543/LOC104444211/LOC104431214/LOC104433977/LOC104448334/LOC104449580/LOC104452951/LOC104453345/LOC104453387/LOC104415923/LOC104454045/LOC104454399/LOC104456671/LOC104418061/LOC104430869/LOC104421077/LOC104421260/LOC104421…	32
12h vs 0h	GO:0030174	regulation of DNA-dependent DNA replication initiation	8/1477	10/11376	0.8	6.16168	6.3075	2.80071e-06	0.000502601	0.00048577	LOC104433924/LOC104444519/LOC104433741/LOC104436127/LOC120294616/LOC104432407/LOC104453362/LOC108954931	8
12h vs 0h	GO:0010218	response to far red light	21/1477	57/11376	0.368421	2.83762	5.37228	4.20965e-06	0.000704262	0.000680678	LOC104431810/LOC104437386/LOC104434692/LOC104415229/LOC104423724/LOC104432271/LOC104423750/LOC104423671/LOC104432269/LOC104434588/LOC104423734/LOC104436816/LOC104437023/LOC104437684/LOC104451621/LOC104449414/LOC104449580/LOC104446987/LOC104450748/LOC104419471/LOC104421798	21
12h vs 0h	GO:0010200	response to chitin	51/1477	209/11376	0.244019	1.87946	4.95668	4.37918e-06	0.000704262	0.000680678	LOC104432662/LOC104438443/LOC104443385/LOC120292249/LOC104448993/LOC104443422/LOC104432756/LOC104432760/LOC104432763/LOC104432762/LOC104432765/LOC104432766/LOC104432768/LOC104433055/LOC104434125/LOC104439811/LOC104437856/LOC120286082/LOC104438081/LOC104438085/LOC104440175/LOC104438093/LOC104441018/LOC104441945/LOC104442163/LOC104430253/LOC104443647/LOC104447815/LOC104448320/LOC104448481/LOC104439…	51
12h vs 0h	GO:0042631	cellular response to water deprivation	20/1477	53/11376	0.377358	2.90645	5.37345	4.63536e-06	0.000704262	0.000680678	LOC104431179/LOC104431168/LOC104428228/LOC104428233/LOC104428237/LOC104428238/LOC104428239/LOC104433646/LOC104441613/LOC104445486/LOC104431554/LOC104452662/LOC104452661/LOC104456746/LOC120286733/LOC104416423/LOC104448359/LOC104414544/LOC104417579/LOC104421440	20
12h vs 0h	GO:0046677	response to antibiotic	92/1477	451/11376	0.203991	1.57116	4.78085	4.638e-06	0.000704262	0.000680678	LOC104432662/LOC104435889/LOC104437211/LOC104456824/LOC104441035/LOC104442982/LOC104443385/LOC104416960/LOC104416970/LOC104416980/LOC104416990/LOC104417001/LOC104417117/LOC104442367/LOC104419739/LOC104431342/LOC104424555/LOC104432530/LOC104432608/LOC104435307/LOC104432768/LOC104433192/LOC104433270/LOC104433731/LOC104434050/LOC104436425/LOC104437204/LOC104439542/LOC104437483/LOC104439811/LOC104437…	92
12h vs 0h	GO:0009411	response to UV	33/1477	114/11376	0.289474	2.22955	5.09639	4.82531e-06	0.000705567	0.000681939	LOC104419389/LOC104438959/LOC104434238/LOC104442982/LOC104420611/LOC104421771/LOC104423724/LOC104432271/LOC104423750/LOC104423671/LOC104432269/LOC104434588/LOC104423734/LOC104430208/LOC104432756/LOC104432760/LOC104432763/LOC104432762/LOC104432765/LOC104432766/LOC104434050/LOC104437684/LOC104441854/LOC104449138/LOC104414618/LOC104435216/LOC104456713/LOC104457374/LOC104414660/LOC104418202/LOC104419…	33
12h vs 0h	GO:0031668	cellular response to extracellular stimulus	56/1477	238/11376	0.235294	1.81226	4.89158	5.01516e-06	0.000707138	0.000683457	LOC104420932/LOC104414711/LOC104442875/LOC104450051/LOC104418864/LOC104431179/LOC104431168/LOC104428228/LOC104428233/LOC104428237/LOC104428238/LOC104428239/LOC104432530/LOC104432634/LOC104432849/LOC104432998/LOC104432999/LOC104433270/LOC104433320/LOC104433596/LOC104433646/LOC104431637/LOC104437694/LOC104438539/LOC104444546/LOC104441613/LOC104442272/LOC104445488/LOC104445486/LOC104431554/LOC104448…	56
12h vs 0h	GO:0009637	response to blue light	31/1477	105/11376	0.295238	2.27395	5.06567	5.93851e-06	0.000808457	0.000781383	LOC104434692/LOC104415229/LOC104423724/LOC104432271/LOC104423750/LOC104423671/LOC104432269/LOC104434588/LOC104423734/LOC104433535/LOC104445050/LOC104433977/LOC104449414/LOC104449580/LOC104449673/LOC120285849/LOC104450335/LOC104450688/LOC104450748/LOC104452903/LOC104453338/LOC104453655/LOC104453694/LOC104446043/LOC104456504/LOC104456698/LOC104414222/LOC104450129/LOC104418845/LOC104419062/LOC104421…	31
12h vs 0h	GO:0009991	response to extracellular stimulus	63/1477	280/11376	0.225	1.73297	4.79682	6.33093e-06	0.000824176	0.000796576	LOC104420932/LOC104414711/LOC104442875/LOC104450051/LOC104418864/LOC104431179/LOC104431168/LOC104428228/LOC104428233/LOC104428237/LOC104428238/LOC104428239/LOC104432360/LOC104432530/LOC104432634/LOC104432849/LOC104432998/LOC104432999/LOC104433270/LOC104433320/LOC104433596/LOC104433646/LOC104431637/LOC104437694/LOC104438539/LOC104442658/LOC104444546/LOC104441613/LOC104442272/LOC104445488/LOC104445…	63
12h vs 0h	GO:0071462	cellular response to water stimulus	20/1477	54/11376	0.37037	2.85263	5.27101	6.47149e-06	0.000824176	0.000796576	LOC104431179/LOC104431168/LOC104428228/LOC104428233/LOC104428237/LOC104428238/LOC104428239/LOC104433646/LOC104441613/LOC104445486/LOC104431554/LOC104452662/LOC104452661/LOC104456746/LOC120286733/LOC104416423/LOC104448359/LOC104414544/LOC104417579/LOC104421440	20
12h vs 0h	GO:0071496	cellular response to external stimulus	57/1477	246/11376	0.231707	1.78463	4.8057	6.82437e-06	0.000841957	0.000813761	LOC104420932/LOC104414711/LOC104442875/LOC104450051/LOC104418864/LOC104431179/LOC104431168/LOC104428228/LOC104428233/LOC104428237/LOC104428238/LOC104428239/LOC104432530/LOC104432634/LOC104432849/LOC104432998/LOC104432999/LOC104433270/LOC104433320/LOC104433596/LOC104433646/LOC104431637/LOC104437694/LOC104438480/LOC104438539/LOC104444546/LOC104441613/LOC104442272/LOC104445488/LOC104445486/LOC104431…	57
12h vs 0h	GO:0034644	cellular response to UV	12/1477	23/11376	0.521739	4.01849	5.59716	7.44669e-06	0.000890895	0.000861061	LOC104442982/LOC104423724/LOC104432271/LOC104423750/LOC104423671/LOC104432269/LOC104434588/LOC104423734/LOC104434050/LOC104414618/LOC104457374/LOC104418202	12
12h vs 0h	GO:0071482	cellular response to light stimulus	28/1477	92/11376	0.304348	2.34412	5	8.76346e-06	0.00101759	0.000983515	LOC104434287/LOC104434750/LOC104442982/LOC104415229/LOC104423724/LOC104432271/LOC104423750/LOC104423671/LOC104432269/LOC104434588/LOC104423734/LOC104431553/LOC120289199/LOC104434050/LOC104436273/LOC104437684/LOC104433977/LOC104451621/LOC104450688/LOC104414618/LOC104453553/LOC120295729/LOC104457374/LOC104418202/LOC104419062/LOC104419471/LOC104424876/LOC104421077	28
12h vs 0h	GO:0009768	photosynthesis, light harvesting in photosystem I	8/1477	11/11376	0.727273	5.60153	5.89772	9.09339e-06	0.00102573	0.000991385	LOC104434692/LOC104433673/LOC104433956/LOC104448395/LOC104450748/LOC104452817/LOC104419918/LOC104421798	8
12h vs 0h	GO:0048580	regulation of post-embryonic development	83/1477	404/11376	0.205446	1.58236	4.60374	1.0269e-05	0.00112616	0.00108845	LOC104438336/LOC104437775/LOC104435245/LOC104456856/LOC104441308/LOC104443385/LOC104443834/LOC104445705/LOC104447367/LOC104418516/LOC104418926/LOC104418948/LOC104419739/LOC104423724/LOC104432271/LOC104423750/LOC104423671/LOC104432269/LOC104434588/LOC104423734/LOC104432849/LOC104433302/LOC104433618/LOC104433610/LOC104433597/LOC104433725/LOC104434099/LOC104434109/LOC104437076/LOC104437603/LOC104437…	83
12h vs 0h	GO:0006260	DNA replication	34/1477	126/11376	0.269841	2.07834	4.7015	1.84695e-05	0.00197074	0.00190475	LOC104457116/LOC104443285/LOC104420611/LOC104433625/LOC104433642/LOC104433646/LOC104433741/LOC120292127/LOC104436127/LOC104437239/LOC104437402/LOC104440592/LOC104429734/LOC104441961/LOC104418941/LOC104444824/LOC104451231/LOC104449996/LOC120294616/LOC104432407/LOC104453362/LOC104453590/LOC108954931/LOC104456012/LOC104456702/LOC108954355/LOC104415850/LOC104418992/LOC104419138/LOC104420885/LOC104421…	34
12h vs 0h	GO:0009269	response to desiccation	10/1477	18/11376	0.555556	4.27894	5.37761	2.14546e-05	0.00222902	0.00215437	LOC104434692/LOC104431179/LOC104431168/LOC104428228/LOC104428233/LOC104428237/LOC104428238/LOC104428239/LOC104450978/LOC104414959	10
12h vs 0h	GO:0071478	cellular response to radiation	30/1477	107/11376	0.280374	2.15947	4.65455	2.5463e-05	0.00257764	0.00249132	LOC104434287/LOC104434750/LOC104442982/LOC104415229/LOC104423724/LOC104432271/LOC104423750/LOC104423671/LOC104432269/LOC104434588/LOC104423734/LOC104431553/LOC120289199/LOC104434050/LOC104436273/LOC104437684/LOC104440745/LOC104433977/LOC104451621/LOC104450688/LOC104414618/LOC104453553/LOC120295729/LOC104416543/LOC104457374/LOC104418202/LOC104419062/LOC104419471/LOC104424876/LOC104421077	30
12h vs 0h	GO:0006275	regulation of DNA replication	16/1477	43/11376	0.372093	2.8659	4.735	5.05467e-05	0.00498896	0.00482189	LOC104433924/LOC104437619/LOC104443285/LOC104444519/LOC104433610/LOC104433741/LOC104436127/LOC104441961/LOC104448882/LOC120294616/LOC104432407/LOC104453362/LOC104453968/LOC108954931/LOC104415871/LOC104422329	16
12h vs 0h	GO:0009631	cold acclimation	18/1477	52/11376	0.346154	2.66611	4.65132	5.34592e-05	0.00514773	0.00497534	LOC104449076/LOC104449110/LOC104449118/LOC104449181/LOC104432756/LOC104432760/LOC104432763/LOC104432762/LOC104432765/LOC104432766/LOC104443141/LOC104445221/LOC104448900/LOC108960543/LOC104452662/LOC104452661/LOC104419699/LOC104419701	18
12h vs 0h	GO:0042538	hyperosmotic salinity response	19/1477	58/11376	0.327586	2.5231	4.49188	7.91794e-05	0.00744286	0.00719361	LOC104416641/LOC104416616/LOC104419507/LOC104432756/LOC104432760/LOC104432763/LOC104432762/LOC104432765/LOC104432766/LOC104436294/LOC104437136/LOC104445939/LOC104447815/LOC104449272/LOC104450035/LOC104414447/LOC120286705/LOC104414959/LOC104415239	19
12h vs 0h	GO:0071489	cellular response to red or far red light	16/1477	45/11376	0.355556	2.73852	4.5136	9.55822e-05	0.00877578	0.0084819	LOC104434287/LOC104434750/LOC104423724/LOC104432271/LOC104423750/LOC104423671/LOC104432269/LOC104434588/LOC104423734/LOC104431553/LOC120289199/LOC104437684/LOC104451621/LOC104450688/LOC104419471/LOC104421077	16
12h vs 0h	GO:0006261	DNA-dependent DNA replication	29/1477	109/11376	0.266055	2.04918	4.25138	9.78784e-05	0.00878236	0.00848826	LOC104457116/LOC104443285/LOC104420611/LOC104433625/LOC104433642/LOC104433741/LOC104436127/LOC104437239/LOC104437402/LOC104440592/LOC104429734/LOC104441961/LOC104418941/LOC104444824/LOC104451231/LOC104449996/LOC120294616/LOC104432407/LOC104453362/LOC104453590/LOC108954931/LOC104456012/LOC104456702/LOC108954355/LOC104420885/LOC104421000/LOC104423486/LOC104443985/LOC104422329	29
12h vs 0h	GO:0006972	hyperosmotic response	21/1477	69/11376	0.304348	2.34412	4.32572	0.000113429	0.00995154	0.00961828	LOC104416641/LOC104416616/LOC104419507/LOC104432756/LOC104432760/LOC104432763/LOC104432762/LOC104432765/LOC104432766/LOC104436294/LOC104437136/LOC104441431/LOC104445939/LOC104447815/LOC104449272/LOC104450035/LOC104414447/LOC120286705/LOC104414959/LOC104415239/LOC104420954	21
12h vs 0h	GO:0090329	regulation of DNA-dependent DNA replication	14/1477	37/11376	0.378378	2.91431	4.50501	0.000120231	0.010319	0.00997339	LOC104433924/LOC104443285/LOC104444519/LOC104433610/LOC104433741/LOC104436127/LOC104441961/LOC104448882/LOC120294616/LOC104432407/LOC104453362/LOC104453968/LOC108954931/LOC104422329	14
12h vs 0h	GO:0071483	cellular response to blue light	11/1477	25/11376	0.44	3.38892	4.61876	0.000132455	0.0111262	0.0107536	LOC104415229/LOC104423724/LOC104432271/LOC104423750/LOC104423671/LOC104432269/LOC104434588/LOC104423734/LOC104433977/LOC104450688/LOC104419062	11
12h vs 0h	GO:0009639	response to red or far red light	38/1477	165/11376	0.230303	1.77382	3.86748	0.000254718	0.0209506	0.020249	LOC104431810/LOC104437386/LOC104434287/LOC104434692/LOC104434750/LOC104415229/LOC104423724/LOC104432271/LOC104423750/LOC104423671/LOC104432269/LOC104434588/LOC104423734/LOC104431553/LOC120289199/LOC104432672/LOC104433618/LOC104436816/LOC104437023/LOC104437684/LOC104437829/LOC104447289/LOC104445324/LOC104448418/LOC104451621/LOC104449414/LOC104449580/LOC104446987/LOC104450688/LOC104450748/LOC104445…	38
12h vs 0h	GO:0071465	cellular response to desiccation	7/1477	12/11376	0.583333	4.49289	4.67606	0.000267588	0.02156	0.020838	LOC104431179/LOC104431168/LOC104428228/LOC104428233/LOC104428237/LOC104428238/LOC104428239	7
12h vs 0h	GO:0010114	response to red light	22/1477	79/11376	0.278481	2.14489	3.94426	0.000327456	0.0258559	0.0249901	LOC104431810/LOC104437386/LOC104434692/LOC104415229/LOC104423724/LOC104432271/LOC104423750/LOC104423671/LOC104432269/LOC104434588/LOC104423734/LOC104436816/LOC104437023/LOC104437684/LOC104447289/LOC104445324/LOC104449414/LOC104450748/LOC104445328/LOC120288028/LOC104421077/LOC104421798	22
12h vs 0h	GO:0033260	nuclear DNA replication	8/1477	16/11376	0.5	3.85105	4.40804	0.000387392	0.029412	0.0284271	LOC104420611/LOC104433642/LOC104437239/LOC104437402/LOC120294616/LOC104432407/LOC108954931/LOC104420885	8
12h vs 0h	GO:0048826	cotyledon morphogenesis	8/1477	16/11376	0.5	3.85105	4.40804	0.000387392	0.029412	0.0284271	LOC104433125/LOC104442320/LOC104424615/LOC104453966/LOC104418267/LOC104420284/LOC104419894/LOC104419893	8
12h vs 0h	GO:0010380	regulation of chlorophyll biosynthetic process	10/1477	24/11376	0.416667	3.20921	4.18482	0.000459089	0.0341978	0.0330526	LOC104443834/LOC104423724/LOC104432271/LOC104423750/LOC104423671/LOC104432269/LOC104434588/LOC104423734/LOC104438420/LOC104453813	10
12h vs 0h	GO:0010588	cotyledon vascular tissue pattern formation	7/1477	13/11376	0.538462	4.14728	4.38562	0.000514849	0.0369568	0.0357192	LOC104433125/LOC104442320/LOC104424615/LOC104418267/LOC104420284/LOC104419894/LOC104419893	7
12h vs 0h	GO:0071491	cellular response to red light	7/1477	13/11376	0.538462	4.14728	4.38562	0.000514849	0.0369568	0.0357192	LOC104423724/LOC104432271/LOC104423750/LOC104423671/LOC104432269/LOC104434588/LOC104423734	7
12h vs 0h	GO:0045893	positive regulation of transcription, DNA-templated	76/1477	407/11376	0.186732	1.43823	3.47765	0.000576697	0.0406572	0.0392956	LOC104440641/LOC104420700/LOC104435889/LOC104438645/LOC104414711/LOC104454855/LOC104440966/LOC104442716/LOC104443385/LOC104444532/LOC104415229/LOC104449076/LOC104449110/LOC104449118/LOC104449181/LOC104419518/LOC104419739/LOC104449310/LOC104449309/LOC104432236/LOC104432360/LOC104432984/LOC104433534/LOC104433731/LOC104433951/LOC104436224/LOC104436817/LOC104437555/LOC104437856/LOC120286082/LOC104438…	76
12h vs 0h	GO:0006949	syncytium formation	5/1477	7/11376	0.714286	5.5015	4.60167	0.000613253	0.0417435	0.0403456	LOC104440602/LOC104415923/LOC104454301/LOC104419368/LOC104420990	5
12h vs 0h	GO:0035561	regulation of chromatin binding	5/1477	7/11376	0.714286	5.5015	4.60167	0.000613253	0.0417435	0.0403456	LOC104441303/LOC120294616/LOC104432407/LOC108954931/LOC104416543	5
12h vs 0h	GO:0009723	response to ethylene	45/1477	214/11376	0.21028	1.6196	3.53442	0.000630922	0.0422183	0.0408045	LOC104435889/LOC104435902/LOC104441308/LOC104443385/LOC104442367/LOC104419739/LOC104425297/LOC104432768/LOC104433731/LOC104436997/LOC104415262/LOC104437843/LOC104440617/LOC104440996/LOC104441945/LOC104442402/LOC104430253/LOC104443647/LOC104443936/LOC104448033/LOC120285865/LOC104448418/LOC104448481/LOC104449346/LOC104449381/LOC104449414/LOC104449760/LOC104452607/LOC104454908/LOC104454357/LOC104456…	45
12h vs 0h	GO:0055081	anion homeostasis	13/1477	38/11376	0.342105	2.63493	3.89935	0.000655822	0.0430998	0.0416564	LOC104443799/LOC104449718/LOC104433270/LOC104433711/LOC104448810/LOC104450335/LOC104450457/LOC104450494/LOC104453803/LOC104453813/LOC104456369/LOC104419117/LOC104419377	13
12h vs 0h	GO:0009765	photosynthesis, light harvesting	10/1477	25/11376	0.4	3.08084	4.02311	0.000676845	0.0430998	0.0416564	LOC104434692/LOC104433673/LOC104433956/LOC104448395/LOC104450748/LOC104452817/LOC104418202/LOC104424876/LOC104419918/LOC104421798	10
12h vs 0h	GO:1901463	regulation of tetrapyrrole biosynthetic process	10/1477	25/11376	0.4	3.08084	4.02311	0.000676845	0.0430998	0.0416564	LOC104443834/LOC104423724/LOC104432271/LOC104423750/LOC104423671/LOC104432269/LOC104434588/LOC104423734/LOC104438420/LOC104453813	10
12h vs 0h	GO:0071490	cellular response to far red light	9/1477	21/11376	0.428571	3.3009	4.07647	0.000692861	0.0434193	0.0419653	LOC104423724/LOC104432271/LOC104423750/LOC104423671/LOC104432269/LOC104434588/LOC104423734/LOC104451621/LOC104419471	9
12h vs 0h	GO:0010193	response to ozone	14/1477	43/11376	0.325581	2.50766	3.82592	0.000725688	0.0447659	0.0432668	LOC104442982/LOC104416960/LOC104416970/LOC104416980/LOC104416990/LOC104417001/LOC104434050/LOC104436425/LOC104450370/LOC104454432/LOC104414167/LOC104414179/LOC104414887/LOC104421023	14
12h vs 0h	GO:0034605	cellular response to heat	20/1477	73/11376	0.273973	2.11016	3.67555	0.000755719	0.0459012	0.044364	LOC104423724/LOC104432271/LOC104423750/LOC104423671/LOC104432269/LOC104434588/LOC104423734/LOC104434125/LOC104437856/LOC120286082/LOC104438081/LOC104438085/LOC104440175/LOC104438093/LOC104445630/LOC104452146/LOC104456156/LOC120286740/LOC104418178/LOC104421440	20
12h vs 0h	GO:0010243	response to organonitrogen compound	67/1477	354/11376	0.189266	1.45774	3.37958	0.000826321	0.049429	0.0477737	LOC104432662/LOC104438443/LOC104414711/LOC104443385/LOC120292249/LOC104448993/LOC104443422/LOC104432530/LOC104432756/LOC104432760/LOC104432763/LOC104432762/LOC104432765/LOC104432766/LOC104432768/LOC104433055/LOC104434125/LOC104439811/LOC104437856/LOC120286082/LOC104438081/LOC104438085/LOC104440175/LOC104438093/LOC104438480/LOC104441018/LOC104441074/LOC104441945/LOC104442163/LOC104442402/LOC104430…	67
24h vs 0h	GO:0009409	response to cold	94/1451	394/11376	0.238579	1.87048	6.72376	5.84371e-10	2.17386e-06	2.14003e-06	LOC120293628/LOC104433063/LOC104434047/LOC104440663/LOC104449152/LOC104449110/LOC104449135/LOC104449175/LOC104449188/LOC104449198/LOC104415625/LOC104416616/LOC104419181/LOC104419507/LOC104449310/LOC104449309/LOC104423724/LOC104432271/LOC104423750/LOC104423671/LOC104432269/LOC104434588/LOC104423734/LOC104431179/LOC104431168/LOC104428228/LOC104428233/LOC104428237/LOC104428238/LOC104428239/LOC104434…	94
24h vs 0h	GO:0080167	response to karrikin	36/1451	105/11376	0.342857	2.68804	6.64415	9.88093e-09	1.83785e-05	1.80925e-05	LOC104441861/LOC104445147/LOC104415636/LOC104450379/LOC104423724/LOC104432271/LOC104423750/LOC104423671/LOC104432269/LOC104434588/LOC104423734/LOC104437684/LOC104442184/LOC104443543/LOC104431214/LOC104433977/LOC104448334/LOC104448649/LOC104449580/LOC104453345/LOC104453387/LOC104454045/LOC120285965/LOC104454359/LOC104454399/LOC104454463/LOC104456671/LOC104457375/LOC104428803/LOC104418061/LOC120288…	36
24h vs 0h	GO:0071214	cellular response to abiotic stimulus	54/1451	204/11376	0.264706	2.07532	5.92561	7.9528e-08	7.3961e-05	7.281e-05	LOC104433674/LOC104434287/LOC104442415/LOC104442982/LOC104415229/LOC104423724/LOC104432271/LOC104423750/LOC104423671/LOC104432269/LOC104434588/LOC104423734/LOC104431553/LOC120289199/LOC104431179/LOC104431168/LOC104428228/LOC104428233/LOC104428237/LOC104428238/LOC104428239/LOC104435982/LOC104436273/LOC104436531/LOC104437684/LOC104440745/LOC104441431/LOC104441613/LOC104443382/LOC104443662/LOC104444…	54
24h vs 0h	GO:0104004	cellular response to environmental stimulus	54/1451	204/11376	0.264706	2.07532	5.92561	7.9528e-08	7.3961e-05	7.281e-05	LOC104433674/LOC104434287/LOC104442415/LOC104442982/LOC104415229/LOC104423724/LOC104432271/LOC104423750/LOC104423671/LOC104432269/LOC104434588/LOC104423734/LOC104431553/LOC120289199/LOC104431179/LOC104431168/LOC104428228/LOC104428233/LOC104428237/LOC104428238/LOC104428239/LOC104435982/LOC104436273/LOC104436531/LOC104437684/LOC104440745/LOC104441431/LOC104441613/LOC104443382/LOC104443662/LOC104444…	54
24h vs 0h	GO:0010218	response to far red light	23/1451	57/11376	0.403509	3.16355	6.26102	1.58017e-07	0.000117564	0.000115735	LOC104433674/LOC104431810/LOC120294911/LOC104415229/LOC104423724/LOC104432271/LOC104423750/LOC104423671/LOC104432269/LOC104434588/LOC104423734/LOC104436816/LOC104437023/LOC104437684/LOC104443382/LOC104443662/LOC104444435/LOC104451621/LOC104449580/LOC104446987/LOC104450748/LOC104454370/LOC104421798	23
24h vs 0h	GO:0071486	cellular response to high light intensity	9/1451	11/11376	0.818182	6.41464	6.8695	3.77406e-07	0.000227324	0.000223786	LOC104442982/LOC104423724/LOC104432271/LOC104423750/LOC104423671/LOC104432269/LOC104434588/LOC104423734/LOC104418202	9
[truncated: 38 more rows]
