# Supplementary material for: Chromatin accessibility dynamics and a hierarchical transcriptional regulatory network for shoot apex cold stress in Eucalyptus grandis
Source: For Res (Fayettev). 2026 Apr 13;6:e012. doi: 10.48130/forres-0026-0011 (PMC13195434; doi:10.48130/forres-0026-0011)
Supplement: Supplementary file 1 — Supplementary data to this article can be found online. [file FR-2026-6-0011-S1.zip › 10.48130_forres-0026-0011-Suppl-TableS3.xlsx]

## Sheet: Description
Supplemental Table S3: Time-course differential ATAC-seq peak analysis via LRT. Lists of high ACRs and low ACRs are also included.
S3-1.ATAC-seq_LRT_peak_list
S3-2.ATAC-seq_0h_high_ACR
S3-3. ATAC-seq_0h_low_ACR
S3-4.ATAC-seq_0.5h_high_ACR
S3-5.ATAC-seq_0.5h_low_ACR
S3-6. ATAC-seq_2h_high_ACR
S3-7. ATAC-seq_2h_low_ACR
S3-8. ATAC-seq_6h_high_ACR
S3-9. ATAC-seq_6h_low_ACR
S3-10. ATAC-seq_12h_high_ACR
S3-11. ATAC-seq_12h_low_ACR
S3-12. ATAC-seq_24h_high_ACR
S3-13. ATAC-seq_24h_low_ACR

## Sheet: S3-1.ATAC-seq_LRT_peak_list
CHR	START	END	baseMean	log2FoldChange	lfcSE	stat	pvalue
NC_014570.1	124183	125680	9741.67	-1.99212	0.32804	45.3066	1.25684e-08
NC_052620.1	31854029	31854316	1054.7	-1.94108	0.306741	43.367	3.11333e-08
NC_040010.1	276496	276640	1553.81	-1.89039	0.298541	41.2058	8.52597e-08
NC_014570.1	14250	14759	2271.77	-1.69558	0.300939	39.9822	1.50578e-07
NC_052618.1	14729613	14730334	2781.8	-1.86952	0.32388	40.3418	1.27414e-07
NC_014570.1	22830	23237	43.4441	-6.65511	1.27133	37.7999	4.13915e-07
NC_014570.1	58650	58875	219.092	-1.74191	0.320773	35.7256	1.07771e-06
NC_014570.1	67529	67799	201.799	-1.56418	0.316439	37.0706	5.79742e-07
NC_040010.1	40174	40376	2721.36	-1.54886	0.266974	36.786	6.6111e-07
NC_040010.1	84601	85001	4870.44	-1.57888	0.277993	35.3972	1.25349e-06
NC_040010.1	156607	158082	9598.15	-1.46146	0.258249	36.1201	8.98678e-07
NC_040010.1	195201	195866	8656.26	-1.46884	0.258573	35.5043	1.19326e-06
NC_040010.1	206489	206654	3024.12	-1.54278	0.267579	36.4033	7.88737e-07
NC_040010.1	228295	229014	9021.2	-1.45801	0.25758	35.0971	1.43895e-06
NC_040010.1	229199	229327	2371.49	-1.43085	0.256612	35.777	1.05251e-06
NC_040010.1	229914	230567	7998.1	-1.43692	0.25208	35.7614	1.06011e-06
NC_040010.1	230803	231537	9305.48	-1.44779	0.255397	35.552	1.16734e-06
NC_040010.1	241303	241786	5418.07	-1.4918	0.263561	36.1915	8.69606e-07
NC_040010.1	275134	275468	3208.48	-1.58327	0.274751	36.0921	9.10339e-07
NC_040010.1	290849	290956	1230.93	-1.73787	0.295805	37.3157	5.17708e-07
NC_040010.1	295989	296104	1278.61	-1.74029	0.307498	35.4613	1.21709e-06
NC_040010.1	301457	301732	2015.58	-1.83095	0.30893	37.5733	4.59624e-07
NC_040010.1	312259	312929	3935.04	-1.58778	0.27872	34.9627	1.53064e-06
NC_040010.1	324900	325012	321.522	-1.40975	0.278437	36.3116	8.22786e-07
NC_040010.1	333739	333951	559.15	-1.73662	0.307419	35.039	1.47793e-06
NC_040010.1	380717	380844	2294.3	-1.43201	0.259097	34.9169	1.56318e-06
NC_040010.1	390031	390155	2335.44	-1.58437	0.269578	37.3101	5.19037e-07
NC_040010.1	419280	420391	13671.2	-1.40881	0.250631	35.1314	1.41646e-06
NC_040010.1	427116	427999	10125.9	-1.47167	0.26056	34.9569	1.53476e-06
NC_040010.1	445037	445231	1717.73	-1.85285	0.306914	38.1795	3.47252e-07
NC_040010.1	461678	462136	5519.18	-1.4166	0.249985	36.0702	9.19601e-07
NC_040010.1	463116	463470	4903.24	-1.41828	0.255371	34.9498	1.53975e-06
NC_040010.1	465735	466239	6114.31	-1.42345	0.252997	34.9472	1.54157e-06
NC_052616.1	54704213	54704447	33.126	-2.2933	0.463508	35.4095	1.24648e-06
NC_052620.1	31846076	31846997	4635.2	-1.61173	0.271315	37.7593	4.21745e-07
NC_040010.1	18407	18653	1774.6	-1.45434	0.262598	34.3921	1.98918e-06
NC_040010.1	112016	112784	8494.09	-1.48734	0.264496	34.4651	1.92359e-06
NC_040010.1	224076	224245	2686.33	-1.4347	0.256649	34.471	1.91842e-06
NC_040010.1	259121	259483	4836.15	-1.42991	0.257942	34.5897	1.81666e-06
NC_040010.1	309312	309640	1904.87	-1.47236	0.259854	34.5906	1.81595e-06
NC_040010.1	365061	365988	10494	-1.43489	0.257128	34.3994	1.98247e-06
NC_040010.1	442419	442533	1222.97	-1.68181	0.301397	34.5685	1.8344e-06
NC_052620.1	31843216	31843371	109.328	-2.24114	0.403267	34.6634	1.75625e-06
NC_040010.1	29883	30122	3577.15	-1.45269	0.263942	34.2103	2.16209e-06
NC_040010.1	36116	38445	25387.9	-1.4008	0.255319	33.1581	3.50086e-06
NC_040010.1	48409	48628	2589.9	-1.40126	0.257103	33.3075	3.26964e-06
NC_040010.1	82766	83199	5478.24	-1.42763	0.260617	33.1501	3.51372e-06
NC_040010.1	85547	85770	3291.31	-1.46104	0.26516	33.819	2.58696e-06
NC_040010.1	87371	87654	3999.51	-1.44288	0.260242	33.3788	3.16475e-06
NC_040010.1	94557	95912	15777.5	-1.45472	0.263042	33.7144	2.71397e-06
NC_040010.1	111338	111648	3574.71	-1.4392	0.258867	33.5143	2.97441e-06
NC_040010.1	117546	118003	5661.96	-1.51894	0.272594	33.5054	2.9865e-06
NC_040010.1	120041	120150	1703.05	-1.48511	0.269139	33.6995	2.73255e-06
NC_040010.1	171732	171923	2664.82	-1.49081	0.268634	33.6688	2.7712e-06
NC_040010.1	174536	175540	11367.9	-1.42207	0.258363	33.4273	3.09527e-06
NC_040010.1	178345	178744	5243.05	-1.46	0.26421	34.216	2.15645e-06
NC_040010.1	183019	183281	3794.33	-1.42455	0.260835	33.7167	2.71108e-06
NC_040010.1	194083	195021	11390.3	-1.42228	0.258588	33.6915	2.7425e-06
NC_040010.1	212930	213117	3254.87	-1.49488	0.272659	33.3145	3.25914e-06
NC_040010.1	224577	226556	22233.4	-1.42793	0.258691	33.4989	2.99545e-06
NC_040010.1	247540	248016	6788.4	-1.37393	0.251635	33.1367	3.53544e-06
NC_040010.1	248174	248338	2626.21	-1.46715	0.265119	33.3019	3.27807e-06
NC_040010.1	268530	269451	7367.19	-1.48564	0.268953	33.2227	3.39895e-06
NC_040010.1	303191	303314	1187.12	-1.29248	0.242992	33.1387	3.53217e-06
NC_040010.1	305867	306067	1863.02	-1.5566	0.281689	33.716	2.7119e-06
NC_040010.1	347944	348237	1727.83	-1.53029	0.281849	33.4041	3.12825e-06
NC_040010.1	355628	355936	2434.28	-1.56679	0.279572	33.8256	2.57917e-06
NC_040010.1	380254	380560	4123.49	-1.43684	0.262243	33.4896	3.00814e-06
NC_040010.1	391820	392248	5674.49	-1.43517	0.260835	33.1334	3.5407e-06
NC_040010.1	410325	410429	1829.63	-1.54131	0.274399	34.1528	2.21988e-06
NC_040010.1	444519	444681	2082.37	-1.45374	0.263968	33.6676	2.77274e-06
NC_040010.1	462296	462504	3054.62	-1.44031	0.259026	33.5853	2.87924e-06
NC_052612.1	29242487	29242583	209.61	-1.4202	0.283087	34.0563	2.32029e-06
NC_052615.1	13851198	13851834	48.8452	-2.01966	0.414509	33.1298	3.5465e-06
NC_040010.1	396505	396647	2255.49	-1.49072	0.273061	33.0594	3.66256e-06
NC_040010.1	468251	469229	12256.4	-1.39705	0.257077	33.0072	3.75107e-06
NC_052620.1	31856048	31857750	14178.6	-1.38204	0.253486	33.0236	3.72307e-06
NC_040010.1	61565	62069	5992.32	-1.3733	0.253914	32.9295	3.88664e-06
NC_040010.1	276778	276886	1278.37	-1.46241	0.266733	32.944	3.8611e-06
NC_040010.1	275996	276249	2650.67	-1.44411	0.264659	32.8702	3.99341e-06
NC_040010.1	432272	432343	1854.3	-1.4995	0.274343	32.8781	3.97902e-06
NC_040010.1	271369	272816	10519.5	-1.49663	0.27089	32.815	4.09558e-06
NC_040010.1	197402	197555	2891.47	-1.34087	0.250228	32.7568	4.20587e-06
NC_040010.1	207535	208128	8665.29	-1.35893	0.251632	32.7222	4.27287e-06
NC_040010.1	83553	84420	10579.8	-1.38662	0.253718	32.5946	4.52935e-06
NC_040010.1	211681	212394	8809.13	-1.38932	0.256254	32.6396	4.43719e-06
NC_040010.1	302399	302721	2906.97	-1.52953	0.277011	32.6627	4.39072e-06
NC_040010.1	391477	391621	2571.3	-1.43818	0.264781	32.6207	4.47575e-06
NC_040010.1	430420	430850	5463.49	-1.37834	0.256022	32.6179	4.48151e-06
NC_040010.1	44757	46335	17908.7	-1.32377	0.245817	32.3125	5.152e-06
NC_040010.1	58418	59708	13809.5	-1.39151	0.25662	32.253	5.29371e-06
NC_040010.1	98786	99972	13558.4	-1.3657	0.25316	32.2417	5.32107e-06
NC_040010.1	118282	119123	9246.75	-1.37421	0.255166	32.3852	4.9838e-06
NC_040010.1	173709	174443	9098.71	-1.38751	0.254961	32.3774	5.00163e-06
NC_040010.1	219061	219477	6114.2	-1.38829	0.256582	32.2664	5.26146e-06
NC_040010.1	265972	266112	1600.33	-1.4669	0.270551	32.3072	5.16436e-06
NC_040010.1	294196	294370	1690.6	-1.44785	0.26896	32.4581	4.82077e-06
NC_040010.1	306909	307525	4492.83	-1.39336	0.259644	32.2991	5.18362e-06
NC_040010.1	348496	348725	1330.63	-1.52959	0.285718	32.3626	5.03555e-06
NC_040010.1	362672	362876	2637.02	-1.38505	0.258291	32.3926	4.96697e-06
NC_040010.1	393046	393751	8338.35	-1.37869	0.254317	32.508	4.71204e-06
NC_040010.1	394031	396397	26712.8	-1.3609	0.25176	32.3105	5.15652e-06
NC_040010.1	470027	470459	4703.46	-1.41246	0.259644	32.4848	4.76217e-06
NC_040010.1	412527	415748	35397.6	-1.34538	0.249752	32.2179	5.37917e-06
NC_040010.1	175666	178043	27289.9	-1.33991	0.249125	32.163	5.51571e-06
NC_040010.1	270548	271292	5401.09	-1.41969	0.260749	32.1331	5.59141e-06
NC_040010.1	289200	289688	4908.75	-1.41593	0.261179	32.1386	5.57741e-06
NC_040010.1	30390	30752	4473.27	-1.41952	0.265819	31.8692	6.30628e-06
NC_040010.1	115531	117275	19475.6	-1.35324	0.25239	31.8329	6.41152e-06
NC_040010.1	129652	133960	41199.1	-1.35196	0.251401	31.8448	6.3767e-06
NC_040010.1	164105	168025	41803.8	-1.35102	0.251447	31.8738	6.29306e-06
NC_040010.1	170383	171290	10748.1	-1.41277	0.262395	31.9037	6.20798e-06
NC_040010.1	215377	215707	4542.38	-1.36583	0.251331	31.8681	6.30959e-06
NC_040010.1	300573	301099	3661.3	-1.44642	0.271236	31.8817	6.27041e-06
NC_040010.1	349464	349985	3202.64	-1.40588	0.260312	31.8573	6.34047e-06
NC_040010.1	375836	376184	4628.38	-1.28972	0.242903	31.8651	6.318e-06
NC_040010.1	398209	399417	14128.3	-1.31672	0.24446	31.9448	6.09259e-06
NC_040010.1	463701	465359	19913.5	-1.31925	0.248175	32.0306	5.85895e-06
NC_040010.1	472465	476301	39327.5	-1.30663	0.244817	31.9232	6.15304e-06
NC_040010.1	31075	31697	8132.16	-1.37666	0.257363	31.7318	6.71387e-06
NC_040010.1	92555	92995	6111.56	-1.36721	0.254758	31.7412	6.68504e-06
NC_040010.1	93425	93594	2721.41	-1.40946	0.262442	31.7565	6.63854e-06
NC_040010.1	180028	182583	31372.4	-1.3191	0.247473	31.7737	6.58675e-06
NC_040010.1	208255	211241	35322	-1.36004	0.255269	31.7346	6.70526e-06
NC_040010.1	179648	179833	2651.69	-1.25751	0.244763	31.6236	7.05284e-06
NC_040010.1	169781	169874	1645.35	-1.43352	0.269728	31.5634	7.2491e-06
NC_040010.1	15108	18144	28746.8	-1.35684	0.253936	31.5426	7.31814e-06
NC_040010.1	213620	213763	2687.41	-1.39168	0.265757	31.4896	7.49665e-06
NC_040010.1	195992	196905	13186	-1.26403	0.241232	31.4634	7.58687e-06
NC_040010.1	34721	35832	12969.8	-1.31961	0.248504	31.4149	7.75592e-06
NC_040010.1	417318	417457	2237.64	-1.42613	0.263218	31.4285	7.7083e-06
NC_040010.1	456133	457306	14086.1	-1.28941	0.245804	31.3661	7.93028e-06
NC_040010.1	160775	160943	1382.8	-1.38832	0.286069	31.343	8.01397e-06
NC_040010.1	98090	98437	5025.19	-1.37435	0.260721	31.3205	8.0964e-06
NC_040010.1	366544	370442	41990.6	-1.35482	0.254944	31.2295	8.43878e-06
NC_040010.1	385278	385459	2848.77	-1.43051	0.272026	31.2226	8.46532e-06
NC_052618.1	14738795	14738927	309.566	-1.66486	0.352816	31.1937	8.57723e-06
NC_040010.1	311162	311821	4247.77	-1.37304	0.261344	31.1754	8.64904e-06
NC_040010.1	8505	14167	52368.8	-1.32857	0.251032	31.0909	8.98798e-06
NC_040010.1	252060	253235	14940.5	-1.28228	0.244726	31.0833	9.01918e-06
NC_040010.1	466378	466522	1768.19	-1.51492	0.288229	31.0928	8.9804e-06
NC_040010.1	105249	108420	34514.8	-1.34025	0.253121	31.0044	9.34854e-06
NC_040010.1	197676	198923	16835.7	-1.31742	0.251606	31.0103	9.32369e-06
NC_040010.1	288590	289078	3877.53	-1.46213	0.273832	31.0098	9.32569e-06
NC_040010.1	326530	326745	1124.48	-1.52572	0.288609	31.0475	9.16705e-06
NC_052612.1	2423434	2423602	99.4339	-1.90103	0.382592	31.0495	9.15892e-06
NC_040010.1	62198	62521	3429.72	-1.36669	0.259803	30.9682	9.50357e-06
NC_040010.1	441368	441589	2560.75	-1.42247	0.269485	30.9187	9.7199e-06
NC_040010.1	112927	115379	26407.9	-1.29983	0.247038	30.8394	1.00768e-05
NC_014570.1	23888	24317	470.138	-1.36745	0.300087	30.7333	1.05742e-05
NC_040010.1	242761	246687	45027.7	-1.3288	0.253596	30.7132	1.06712e-05
NC_040010.1	261268	263274	22892.4	-1.29348	0.247123	30.6635	1.09149e-05
NC_040010.1	435725	435806	1687.75	-1.3625	0.25593	30.6721	1.08725e-05
NC_040010.1	191528	193720	29532.7	-1.27963	0.24618	30.6062	1.12027e-05
NC_040010.1	64816	67026	24027.5	-1.29718	0.248468	30.5405	1.1542e-05
NC_040010.1	390453	390909	6079.9	-1.30234	0.248963	30.5665	1.14063e-05
NC_040010.1	423895	424583	8707.01	-1.31521	0.251572	30.5567	1.1457e-05
NC_040010.1	467423	467717	4557.32	-1.31989	0.253628	30.5505	1.14895e-05
NC_040010.1	226712	227425	8874.22	-1.30529	0.251087	30.523	1.16339e-05
NC_040010.1	172322	173582	14762	-1.31115	0.250221	30.4611	1.19655e-05
NC_040010.1	215949	218538	32989.7	-1.29878	0.249095	30.4254	1.21609e-05
NC_040010.1	373650	374120	4508.6	-1.2877	0.247735	30.3909	1.23526e-05
NC_040010.1	392468	392929	5826.71	-1.32438	0.253081	30.3171	1.27732e-05
NC_040010.1	96480	97920	16322.3	-1.32282	0.251366	30.2262	1.33108e-05
NC_040010.1	80239	81106	10355.9	-1.35825	0.258582	30.2011	1.34633e-05
NC_040010.1	280757	280916	1366.32	-1.4348	0.272325	30.182	1.35803e-05
NC_040010.1	63096	64611	16840.7	-1.33069	0.255226	30.1123	1.40165e-05
NC_040010.1	92089	92226	2093.8	-1.35524	0.259826	30.0831	1.42031e-05
NC_040010.1	100079	103092	33090.1	-1.26214	0.243194	30.1053	1.4061e-05
NC_040010.1	190288	190900	9274.77	-1.29367	0.251741	30.0832	1.42026e-05
NC_040010.1	466598	467208	7458.46	-1.24394	0.243167	30.1305	1.39013e-05
NC_052613.1	36544767	36545040	1182.2	-1.58373	0.299093	30.0988	1.41023e-05
NC_040010.1	470650	472360	19201.8	-1.26878	0.245483	30.0577	1.43678e-05
NC_040010.1	222544	223460	10585.7	-1.27407	0.246886	29.9857	1.48445e-05
NC_052618.1	55230396	55230760	212.333	-1.34363	0.278405	29.992	1.48018e-05
NC_040010.1	305327	305735	2565.9	-1.33066	0.258937	29.8906	1.5498e-05
NC_014570.1	39146	39339	347.306	-2.28284	0.44762	29.7874	1.62399e-05
NC_040010.1	103334	104306	11437.4	-1.30076	0.248682	29.8044	1.61152e-05
NC_040010.1	110603	111252	7663.1	-1.25761	0.244535	29.7963	1.61746e-05
NC_040010.1	422993	423715	9274.77	-1.34193	0.258284	29.8201	1.60012e-05
NC_040010.1	33405	34595	13919.7	-1.31772	0.253991	29.7592	1.64484e-05
NC_040010.1	86051	87172	14440.1	-1.29661	0.251879	29.7498	1.65186e-05
NC_040010.1	269996	270111	1301.93	-1.38121	0.264466	29.7245	1.67094e-05
NC_040010.1	23930	29695	66197.7	-1.27517	0.247485	29.7105	1.6815e-05
NC_040010.1	70226	70450	3202.3	-1.29509	0.254124	29.6855	1.70064e-05
NC_040010.1	32552	32987	5157.21	-1.31134	0.254445	29.6708	1.71202e-05
NC_040010.1	183862	185392	18879.6	-1.27627	0.247738	29.6275	1.74592e-05
NC_040010.1	364502	364712	2181.94	-1.35677	0.266071	29.631	1.74316e-05
NC_040010.1	189598	189959	5732.52	-1.27869	0.247672	29.5966	1.77048e-05
NC_040010.1	237115	239321	24904.1	-1.2889	0.250542	29.4853	1.86199e-05
NC_040010.1	279179	279741	5365.92	-1.33459	0.259131	29.4681	1.87655e-05
NC_040010.1	81347	81795	6323.25	-1.2828	0.251119	29.4099	1.92661e-05
NC_040010.1	206982	207208	3867.91	-1.37426	0.264861	29.3723	1.95959e-05
NC_040010.1	231730	232173	6149.57	-1.26639	0.248512	29.3801	1.95271e-05
NC_040010.1	266734	267266	4837.74	-1.35057	0.260117	29.4037	1.93203e-05
NC_040010.1	409647	409720	1392.36	-1.38224	0.268379	29.4181	1.91949e-05
NC_040010.1	469557	469917	4887.19	-1.30732	0.258184	29.3794	1.95337e-05
NC_052617.1	24161102	24161235	79.9748	-1.63019	0.411199	29.3883	1.94551e-05
NC_040010.1	443884	444224	2962	-1.42796	0.273869	29.357	1.97325e-05
NC_040010.1	399837	400138	4230.99	-1.19604	0.238232	29.3389	1.9895e-05
NC_040010.1	77270	79608	26434	-1.25705	0.246866	29.3067	2.01863e-05
NC_040010.1	400252	400700	5947.95	-1.27075	0.247748	29.2854	2.03816e-05
NC_040010.1	253345	254361	11716	-1.25493	0.246231	29.2539	2.0674e-05
NC_040010.1	402524	403341	10925.4	-1.23767	0.245378	29.2111	2.10784e-05
NC_040010.1	435931	436128	2970.98	-1.31389	0.259654	29.1568	2.16014e-05
NC_040010.1	53101	55612	27638.2	-1.25165	0.245407	29.1071	2.20926e-05
NC_040010.1	74877	74955	1661.11	-1.32704	0.264802	29.1375	2.17908e-05
NC_040010.1	277006	278777	17072.3	-1.31916	0.257403	29.118	2.19838e-05
NC_040010.1	383714	385127	16731.2	-1.24053	0.242995	29.1067	2.20964e-05
NC_040010.1	391132	391205	1322.59	-1.38975	0.271652	29.0566	2.26024e-05
NC_040010.1	381837	383613	21261.9	-1.21536	0.24237	28.9328	2.39021e-05
NC_040010.1	451605	451839	2999.44	-1.17089	0.238254	28.9272	2.39628e-05
NC_052613.1	23770453	23770731	796.065	-1.38932	0.277239	28.9462	2.37583e-05
NC_040010.1	185721	189069	47645.7	-1.24447	0.246185	28.8507	2.48049e-05
NC_040010.1	240437	241144	8242.82	-1.31521	0.25807	28.8696	2.45938e-05
NC_040010.1	420592	422111	17964.4	-1.26832	0.249444	28.8566	2.47393e-05
NC_014570.1	74516	74647	343.511	-1.35418	0.282356	28.8016	2.53612e-05
NC_040010.1	75547	75842	4024.61	-1.26473	0.248035	28.7697	2.57287e-05
NC_040010.1	50730	51966	14541.7	-1.25467	0.248356	28.7058	2.64817e-05
NC_040010.1	309941	310193	1673.82	-1.323	0.262231	28.7145	2.63777e-05
NC_040010.1	428199	429683	16432.7	-1.27597	0.252671	28.7264	2.6236e-05
NC_040010.1	431049	432026	10983.3	-1.29777	0.2563	28.698	2.65752e-05
NC_040010.1	74107	74194	1672.57	-1.31816	0.261866	28.6481	2.71803e-05
NC_040010.1	69467	69850	5066.07	-1.25048	0.245547	28.525	2.87313e-05
NC_040010.1	388060	389890	21721.7	-1.24383	0.246764	28.5165	2.88423e-05
NC_040010.1	352507	352945	2680.51	-1.32982	0.26275	28.4435	2.98069e-05
NC_040010.1	407326	407942	7167.35	-1.27299	0.252297	28.4485	2.97406e-05
NC_040010.1	443104	443518	4487.65	-1.33501	0.264224	28.4051	3.03281e-05
NC_040010.1	357581	360335	22215.2	-1.32008	0.260685	28.3643	3.08911e-05
NC_040010.1	296689	297560	7270.69	-1.27742	0.253689	28.3179	3.15439e-05
NC_040010.1	59838	61285	15318.4	-1.25791	0.250456	28.2766	3.21365e-05
NC_040010.1	447522	448106	5535.19	-1.27911	0.255266	28.2774	3.21248e-05
NC_052612.1	48796737	48796843	32.2249	-2.06741	0.463712	28.2898	3.19446e-05
NC_040010.1	451960	453476	17335.7	-1.25227	0.249802	28.1867	3.34643e-05
NC_040010.1	136970	141326	45052.3	-1.23314	0.246995	28.1109	3.46263e-05
NC_040010.1	41450	44425	36420.5	-1.22506	0.24478	28.0907	3.49424e-05
NC_040010.1	370646	370825	2931.24	-1.22895	0.248257	28.0435	3.56937e-05
NC_040010.1	234096	234548	5796.34	-1.23703	0.24773	28.0253	3.59873e-05
NC_040010.1	404527	406286	21394.5	-1.25111	0.250765	28.0203	3.6068e-05
NC_040010.1	40577	40693	1999.96	-1.30746	0.262277	27.9933	3.65083e-05
NC_052614.1	48343519	48343599	67.4479	-1.82832	0.410393	27.9918	3.65341e-05
NC_040010.1	76046	77063	12564.1	-1.23282	0.24805	27.9166	3.77914e-05
NC_040010.1	325236	325382	341.189	-1.4193	0.279563	27.9109	3.78885e-05
NC_040010.1	134290	135394	12449.2	-1.25026	0.249744	27.8615	3.87401e-05
NC_040010.1	82225	82649	4798.11	-1.28058	0.257207	27.8249	3.93819e-05
NC_040010.1	110271	110461	1563.57	-1.29999	0.259961	27.8235	3.94079e-05
NC_040010.1	385681	386563	10274.5	-1.21776	0.244704	27.8061	3.97167e-05
NC_040010.1	387583	387882	4274.75	-1.23619	0.25131	27.6757	4.21153e-05
NC_040010.1	298719	299448	5408.46	-1.25379	0.251197	27.6432	4.27345e-05
NC_040010.1	400884	401859	12683.9	-1.21695	0.245874	27.6387	4.2821e-05
NC_040010.1	85357	85433	1466.57	-1.36668	0.274298	27.5923	4.3724e-05
NC_040010.1	346165	346535	2471.78	-1.34623	0.269383	27.5731	4.4104e-05
NC_040010.1	48797	49190	4635.98	-1.29968	0.26013	27.5552	4.44593e-05
NC_040010.1	248503	251953	42106.7	-1.23672	0.249215	27.5633	4.42988e-05
NC_040010.1	38907	40062	13711.2	-1.21105	0.245646	27.535	4.4865e-05
NC_040010.1	450697	451404	8532.32	-1.21331	0.246828	27.5131	4.53083e-05
NC_040010.1	453621	454123	6023.75	-1.20402	0.243994	27.5207	4.51538e-05
NC_040010.1	448246	448927	8349.22	-1.23558	0.249283	27.4972	4.56337e-05
NC_040010.1	454260	455257	11802.8	-1.20944	0.245746	27.489	4.58012e-05
NC_040010.1	263412	265269	17283.4	-1.24478	0.249765	27.4408	4.68041e-05
NC_040010.1	376288	378350	25358.7	-1.20593	0.243911	27.4215	4.72124e-05
NC_014570.1	125951	126216	567.443	-1.92713	0.435225	27.367	4.83814e-05
NC_040010.1	67135	68758	19202.7	-1.19288	0.244463	27.3871	4.79477e-05
NC_040010.1	120361	122670	32521.6	-1.24572	0.25237	27.3992	4.76875e-05
NC_040010.1	279877	279957	1046.31	-1.28457	0.259004	27.3795	4.81097e-05
NC_040010.1	445994	446666	6162.78	-1.27809	0.257211	27.3699	4.83196e-05
NC_040010.1	455711	456067	4312.26	-1.18061	0.24221	27.2546	5.08848e-05
NC_040010.1	344790	345041	1360.99	-1.35157	0.273568	27.202	5.21e-05
NC_040010.1	430056	430321	3773.54	-1.23956	0.252256	27.2089	5.19397e-05
NC_040010.1	425144	426532	15720	-1.21715	0.249575	27.1655	5.29608e-05
NC_040010.1	462621	463012	5169.39	-1.1367	0.233862	27.1697	5.28605e-05
NC_052615.1	13882932	13883695	164.908	-1.51967	0.358832	27.138	5.36188e-05
NC_040010.1	96217	96318	1812.21	-1.31109	0.264014	27.1076	5.43542e-05
NC_040010.1	291145	294059	24697.7	-1.26937	0.257036	27.0955	5.46512e-05
NC_040010.1	329897	330414	3277.68	-1.31878	0.264802	27.1018	5.44966e-05
NC_040010.1	340138	340359	214	-2.64451	0.525982	26.9351	5.87278e-05
NC_040010.1	363784	363920	1842.72	-1.31949	0.266431	26.8871	6.00038e-05
NC_040010.1	201771	206148	55329	-1.21176	0.248367	26.8561	6.08428e-05
NC_040010.1	403501	404199	9461.27	-1.20598	0.246971	26.8105	6.20984e-05
NC_040010.1	303539	304185	4745.62	-1.30299	0.265413	26.7977	6.24568e-05
NC_014570.1	42012	42195	60.7247	-1.89331	0.420912	26.7543	6.36813e-05
NC_040010.1	189147	189397	4298.97	-1.19245	0.242986	26.746	6.39197e-05
NC_040010.1	229534	229744	3341.77	-1.15894	0.237787	26.7177	6.47365e-05
NC_040010.1	288124	288509	3416.1	-1.30128	0.264044	26.7187	6.47077e-05
NC_040010.1	295297	295607	2673.43	-1.23275	0.251377	26.7263	6.44867e-05
NC_052613.1	22255553	22255864	834.526	-1.27001	0.269427	26.7124	6.48903e-05
NC_040010.1	371015	373328	27359.3	-1.18504	0.242865	26.684	6.57189e-05
NC_040010.1	447319	447438	1656.34	-1.31167	0.267653	26.6788	6.5873e-05
NC_040010.1	88821	91913	38005.2	-1.18099	0.242997	26.629	6.73569e-05
NC_040010.1	227539	228032	7205.83	-1.2033	0.246453	26.638	6.70874e-05
NC_040010.1	436581	441048	47332.7	-1.20535	0.247897	26.6245	6.74945e-05
NC_040010.1	88054	88653	7430.65	-1.1801	0.244078	26.6151	6.77798e-05
NC_040010.1	445667	445858	1809.69	-1.17652	0.2467	26.5601	6.94692e-05
NC_040010.1	442786	442911	1475.95	-1.40423	0.280096	26.4967	7.14669e-05
NC_040010.1	412172	412272	1594.44	-1.35854	0.274642	26.3968	7.47329e-05
NC_040010.1	406398	407201	9227.8	-1.18087	0.245501	26.372	7.5568e-05
NC_040010.1	294507	294844	3244.93	-1.26593	0.263195	26.3469	7.64198e-05
NC_040010.1	374126	375700	17607.2	-1.16985	0.242535	26.3496	7.6328e-05
NC_040010.1	85176	85253	1245.19	-1.29384	0.265257	26.2852	7.85596e-05
NC_040010.1	265536	265649	1546.91	-1.27644	0.261366	26.2937	7.82602e-05
NC_040010.1	386658	387266	7677.98	-1.13824	0.238074	26.2876	7.8475e-05
NC_040010.1	350327	350634	2119.43	-1.34776	0.274715	26.2738	7.8962e-05
NC_040010.1	254673	256044	17107.7	-1.17927	0.244047	26.1957	8.17673e-05
NC_040010.1	432842	433035	2833.64	-1.26194	0.259848	26.1775	8.24331e-05
NC_040010.1	458770	458978	2625.75	-1.13924	0.241753	26.182	8.22694e-05
NC_040010.1	199053	199430	6323.15	-1.15709	0.243378	26.161	8.30433e-05
NC_040010.1	364071	364158	1258.74	-1.14269	0.240121	26.1261	8.43501e-05
NC_040010.1	408867	409052	2372.77	-1.32312	0.269742	26.1241	8.44243e-05
NC_040010.1	135474	135997	6130.38	-1.17819	0.245427	26.06	8.6875e-05
NC_040010.1	434359	435065	9157.3	-1.23344	0.255379	25.9159	9.26501e-05
NC_040010.1	221801	222455	8444.6	-1.20075	0.251086	25.8661	9.47333e-05
NC_014570.1	3377	3498	258.74	-1.3766	0.305077	25.8026	9.74566e-05
NC_040010.1	273374	274711	11519	-1.2237	0.256157	25.783	9.83124e-05
NC_040010.1	75333	75413	1666.95	-1.29793	0.268046	25.7347	0.000100451
NC_040010.1	260013	260941	11643	-1.17791	0.24819	25.7367	0.000100362
NC_040010.1	136335	136807	6233.33	-1.18624	0.247834	25.6651	0.000103618
NC_040010.1	300065	300399	4166.16	-1.1909	0.249582	25.6653	0.000103612
NC_040010.1	426629	426797	2608.45	-1.22136	0.254898	25.6556	0.000104062
NC_040010.1	299672	299766	1030.82	-1.14428	0.245702	25.6191	0.000105765
NC_040010.1	308270	308538	3008.26	-1.1895	0.255553	25.6198	0.000105737
NC_040010.1	220148	221437	14508.6	-1.24098	0.259539	25.5988	0.000106729
NC_040010.1	387372	387477	1697.63	-1.17091	0.250691	25.5201	0.000110541
NC_040010.1	306569	306803	2011.1	-1.18557	0.249826	25.5097	0.00011105
NC_040010.1	108950	110022	11652.2	-1.19685	0.249749	25.4836	0.000112351
NC_040010.1	56227	57470	12135.1	-1.17409	0.247704	25.3655	0.000118422
NC_040010.1	94079	94315	3100.94	-1.26715	0.264886	25.3484	0.000119324
NC_040010.1	185543	185624	1730.67	-1.12821	0.242407	25.355	0.000118978
NC_040010.1	402063	402389	4691.08	-1.1416	0.242884	25.3018	0.000121829
NC_040010.1	213951	215252	16821	-1.1646	0.246527	25.2435	0.000125032
NC_040010.1	234782	236973	27486.7	-1.13232	0.241029	25.1749	0.000128904
NC_040010.1	356573	356829	1828.08	-1.33835	0.279542	25.1541	0.000130103
NC_040010.1	219872	220035	2721.24	-1.19438	0.252732	25.116	0.000132331
NC_040010.1	417631	419189	19034.8	-1.14395	0.242299	25.1051	0.000132974
NC_040010.1	193836	193974	2419.39	-1.11681	0.24167	25.0782	0.000134574
NC_040010.1	183416	183738	4117.56	-1.17506	0.249019	25.0494	0.000136309
NC_040010.1	212495	212615	1983.3	-1.13752	0.244885	25.0074	0.000138875
NC_040010.1	266241	266565	3129.73	-1.16315	0.248466	24.8281	0.000150396
NC_040010.1	258499	258592	1804.67	-1.35639	0.286488	24.8138	0.000151354
NC_040010.1	55732	56029	4093.68	-1.14848	0.247981	24.6968	0.000159427
NC_040010.1	449128	450593	16753.6	-1.15067	0.24743	24.6858	0.000160206
NC_040010.1	364288	364430	1774.3	-1.22465	0.262585	24.6741	0.000161037
NC_040010.1	396890	398069	14684.6	-1.15909	0.247247	24.6279	0.000164379
NC_040010.1	4084	4181	785.202	-1.37194	0.293114	24.5543	0.000169834
NC_040010.1	350734	352372	10995.1	-1.25181	0.265402	24.5507	0.000170109
NC_040010.1	239574	240148	7341.13	-1.24893	0.266663	24.4797	0.000175548
NC_040010.1	70584	71434	9499.76	-1.16785	0.250513	24.4511	0.000177793
NC_040010.1	409881	410058	2434.01	-1.2396	0.268336	24.4126	0.000180852
NC_040010.1	44576	44651	1466.63	-1.11339	0.254692	24.4054	0.000181428
NC_040010.1	416077	416560	6963.18	-1.15906	0.247474	24.3996	0.000181894
NC_052620.1	31824018	31824643	145.608	-2.60651	0.549713	24.3773	0.000183702
NC_040010.1	232341	233918	19846.7	-1.16073	0.248551	24.3509	0.000185868
NC_040010.1	360855	362088	13286.9	-1.17897	0.253138	24.3466	0.000186217
NC_040010.1	457738	458660	10919.6	-1.0738	0.23398	24.3501	0.000185933
NC_052616.1	54735819	54735953	326.421	-1.03908	0.267437	24.2477	0.000194561
NC_040010.1	442153	442297	1907.62	-1.05398	0.235162	24.2369	0.000195497
NC_014570.1	68274	68347	70.3038	-1.85777	0.431431	24.185	0.000200042
NC_040010.1	411855	411937	1270.72	-1.49747	0.319773	24.1112	0.000206689
NC_040010.1	328902	329037	765.504	-1.16846	0.254587	24.0854	0.000209058
NC_040010.1	459573	461559	23754.4	-1.10816	0.241675	24.0893	0.000208701
NC_040010.1	298036	298216	1490.56	-1.30632	0.278069	24.0745	0.000210072
NC_040010.1	46488	48044	18043.5	-1.14656	0.248234	24.0007	0.000217047
NC_040010.1	72462	73901	15872.6	-1.15877	0.252046	23.9517	0.0002218
NC_040010.1	433232	434179	12577.4	-1.15198	0.251113	23.9163	0.000225302
NC_040010.1	199771	199940	2877.95	-1.24887	0.266592	23.8836	0.000228588
NC_040010.1	362269	362496	3036.19	-1.15816	0.253823	23.8806	0.000228888
NC_040010.1	306288	306440	1462.07	-1.21469	0.263467	23.7087	0.000246953
NC_040010.1	221518	221670	2385.43	-1.26217	0.272402	23.6909	0.000248908
NC_040010.1	308942	309198	1761.2	-1.09776	0.245605	23.6512	0.000253313
NC_040010.1	280460	280655	1614.2	-1.17994	0.256213	23.5501	0.000264879
NC_040010.1	168260	169019	10028.9	-1.16711	0.255202	23.459	0.000275744
NC_052614.1	60430535	60430659	541.838	-1.0881	0.266099	23.3975	0.000283321
NC_040010.1	110153	110267	1037.19	-1.25456	0.271811	23.2297	0.000305079
NC_040010.1	381287	381528	3214.36	-1.11916	0.250226	23.1608	0.000314482
NC_040010.1	341567	341832	1660.13	-1.22785	0.268758	23.1376	0.000317723
NC_040010.1	416759	417160	5716.44	-1.07407	0.237306	23.1386	0.000317573
NC_040010.1	57484	57578	908.745	-1.11305	0.245222	23.1037	0.000322495
NC_040010.1	304435	305163	5462.93	-1.19332	0.263317	23.0421	0.000331362
NC_052612.1	29236381	29236931	1181.14	-1.91043	0.447136	23.0451	0.000330928
NC_040010.1	443685	443760	1019.45	-1.20078	0.273057	22.9182	0.000349938
NC_040010.1	435410	435550	2434.29	-1.22739	0.270358	22.7688	0.000373713
NC_052618.1	14735169	14735350	208.967	-1.08309	0.278785	22.7455	0.000377548
NC_014570.1	118221	118546	1182.75	-2.38352	0.555831	22.7243	0.000381092
NC_040010.1	307877	308014	1047.15	-1.11084	0.250909	22.7288	0.000380335
NC_052613.1	22654238	22654631	154.006	-1.25107	0.302234	22.6424	0.000395048
NC_040010.1	410844	411463	7541.14	-1.17255	0.259366	22.6149	0.000399855
NC_040010.1	310564	310720	1053.08	-1.15392	0.259025	22.5104	0.000418629
NC_040010.1	62612	62762	2088.01	-1.11309	0.253441	22.4781	0.000424599
NC_040010.1	459081	459337	3050.25	-1.17583	0.262907	22.2338	0.000472623
NC_040010.1	1597	2794	18261.6	-1.11235	0.250543	22.1508	0.000490145
NC_040010.1	256520	257230	8637.94	-1.11897	0.253223	22.0156	0.000520042
NC_040010.1	284566	285520	8727.46	-1.1669	0.260909	22.0025	0.000523036
NC_040010.1	446838	447040	2655.27	-1.21459	0.272846	21.9896	0.000525976
NC_040010.1	294971	295159	2184.25	-1.09112	0.254691	21.9412	0.000537241
NC_040010.1	200171	201678	19355.4	-1.13305	0.256725	21.8827	0.000551183
NC_040010.1	436248	436506	3213.09	-1.13455	0.258379	21.445	0.0006673
NC_040010.1	172002	172224	2593.37	-1.08791	0.254564	21.3094	0.000707963
NC_040010.1	353223	353321	730.607	-1.0741	0.257856	21.2877	0.000714681
NC_040010.1	8306	8392	905.639	-1.05571	0.249963	21.1129	0.000771233
NC_040010.1	258137	258322	2607.03	-1.06681	0.253086	21.089	0.000779297
NC_040010.1	444796	444909	1333.32	-1.16158	0.269226	21.0101	0.000806501
NC_040010.1	409159	409309	1825.62	-1.26765	0.284596	20.9432	0.000830326
NC_040010.1	71742	72363	7054.41	-1.10216	0.25681	20.9043	0.000844497
NC_040010.1	74329	74779	5438.94	-1.09573	0.257149	20.8402	0.000868361
NC_040010.1	68860	69017	2063.87	-1.18202	0.273065	20.5071	0.00100343
NC_014570.1	119091	119707	3652.29	-2.26302	0.548524	20.3621	0.00106853
NC_040010.1	282756	284491	15615.9	-1.12319	0.262417	20.3171	0.00108956
NC_040010.1	278930	279030	1314.65	-1.03445	0.248962	20.2099	0.0011413
NC_040010.1	330888	331294	3081.19	-1.14559	0.267322	20.2112	0.00114064
NC_040010.1	287666	287950	3067.17	-1.1728	0.274167	20.1261	0.00118342
NC_014570.1	25757	26126	57.2415	-5.27065	1.192	19.8965	0.00130684
NC_040010.1	348964	349185	1431.05	-1.12043	0.26799	19.8741	0.00131954
NC_040010.1	285893	287251	11175.4	-1.11808	0.266235	19.7311	0.00140356
NC_052612.1	29239479	29239581	441.79	-0.848879	0.260347	19.7253	0.00140704
NC_014570.1	61316	61442	630.058	-0.919351	0.258428	19.6496	0.00145377
NC_052613.1	22638778	22639012	98.9736	-1.43147	0.360901	19.5574	0.00151264
NC_040010.1	49542	50362	8498.69	-1.13364	0.268679	19.4798	0.00156403
NC_014570.1	84145	84825	482.729	-3.57868	0.833008	19.4363	0.0015936
NC_014570.1	75605	75954	973.83	-1.94748	0.480587	19.3206	0.00167496
NC_052621.1	2108731	2108868	465.059	-0.946317	0.269765	19.1201	0.00182556
NC_052616.1	41936960	41937070	145.641	-0.968703	0.278249	18.9657	0.00195063
NC_040010.1	257388	258053	7879.31	-1.03979	0.254915	18.8955	0.0020102
NC_040010.1	274847	274929	1028.29	-1.08509	0.267178	18.8847	0.00201957
NC_040010.1	339181	339260	277.587	-0.95009	0.255584	18.8699	0.00203234
NC_052618.1	60040628	60040872	1595.24	-1.00138	0.247907	18.6914	0.00219377
NC_014570.1	133027	133386	55.8865	-3.98899	1.06982	18.6724	0.00221165
NC_014570.1	123428	123764	563.101	-3.78049	0.93389	18.4773	0.00240402
NC_014570.1	115792	117397	11588.3	-2.51948	0.624302	18.4537	0.00242834
NC_040010.1	329493	329651	640.934	-1.05593	0.271867	18.2717	0.00262444
NC_052616.1	33396772	33396903	414.839	-0.882369	0.260594	18.2479	0.00265121
NC_040010.1	346739	347156	3616.39	-1.0379	0.259454	18.2127	0.00269137
NC_040010.1	381606	381747	1577.34	-1.0505	0.261961	17.9333	0.00303123
NC_052613.1	22822690	22822779	137.141	-1.03226	0.274378	17.8925	0.00308424
NC_040010.1	347320	347718	3961.12	-0.964067	0.250287	17.8482	0.00314282
NC_040010.1	50513	50631	1266.11	-1.01242	0.257108	17.8139	0.00318889
NC_040010.1	280107	280365	2453.91	-1.01695	0.259253	17.7665	0.00325378
NC_040010.1	322458	322606	269.877	-1.02285	0.27472	17.6729	0.00338561
NC_052614.1	3801142	3801629	44.4582	-0.522991	0.386405	17.5337	0.00359136
NC_014570.1	123905	123981	576.894	-0.940588	0.27715	17.3216	0.0039286
NC_040010.1	328124	328262	583.26	-1.03124	0.267695	17.1034	0.00430786
NC_052614.1	28332715	28333650	66.8628	-1.05741	0.332231	17.1079	0.00429956
NC_014570.1	120220	121718	17126.3	-1.96759	0.527115	16.9466	0.00460213
NC_040010.1	445517	445594	720.223	-0.967689	0.265426	16.83	0.00483372
NC_040010.1	356945	357226	2256.15	-0.93435	0.252997	16.667	0.00517656
NC_014570.1	58179	58352	673.893	-2.14144	0.560488	16.2856	0.00607438
NC_052619.1	38418062	38418244	595.333	-0.977576	0.267599	16.2588	0.0061428
NC_040010.1	3718	3834	934.368	-0.933175	0.259428	15.9335	0.00703651
NC_014570.1	15757	15864	117.194	-2.59763	0.720983	15.8509	0.00728276
NC_052616.1	54704880	54705146	244.664	-2.00561	0.549333	15.5914	0.00811271
NC_014570.1	131195	131306	205.194	-2.05238	0.561728	15.369	0.00889689
NC_052618.1	53341427	53341550	147.392	-1.01187	0.301157	15.3726	0.0088835
NC_040010.1	357349	357467	1066.87	-1.02265	0.272225	15.3347	0.00902387
NC_052620.1	23662861	23663373	49.8195	-1.38079	0.376168	15.3308	0.00903855
NC_052615.1	12489207	12489735	35.3706	-1.20187	0.407759	15.3039	0.00913981
NC_014570.1	9869	10205	1592.86	-1.74915	0.500258	15.1596	0.00970162
NC_052617.1	45248653	45248848	54.2302	-1.23819	0.39614	15.1119	0.00989478
NC_014570.1	7	376	309.244	-1.97061	0.564839	15.0784	0.0100324
NC_014570.1	49611	50167	1468.32	-2.82757	0.767051	15.0639	0.0100928
NC_052612.1	29247019	29247106	108.006	-1.00536	0.30624	14.9873	0.0104169
NC_040010.1	48128	48329	2097.61	-0.941758	0.263517	14.9368	0.0106359
NC_052620.1	18446189	18446845	38.0304	-1.06213	0.418716	14.8929	0.01083
NC_040010.1	332868	332947	256.869	-0.95249	0.277067	14.5592	0.0124217
NC_052616.1	4304717	4305162	30.8879	-1.42806	0.406514	14.0282	0.0154315
NC_040010.1	159882	160160	1218.21	-2.61783	0.754115	14.0183	0.0154933
NC_052618.1	58769405	58770165	46.6967	-1.05157	0.380972	13.909	0.0161978
NC_052619.1	70929424	70929943	34.5259	-1.33412	0.429779	13.6951	0.0176666
NC_014570.1	18932	19395	1193.46	-2.54881	0.729367	13.625	0.0181756
NC_052616.1	14157961	14158657	42.6087	-0.858103	0.415344	13.4942	0.0191623
NC_052615.1	10213392	10213493	272.779	-0.818725	0.272397	13.3416	0.0203792
NC_052619.1	40136966	40138053	57.5103	-0.972756	0.343276	13.3239	0.0205253
NC_040010.1	340778	341326	2400.48	-0.900411	0.270789	13.2025	0.021553
NC_052618.1	59873916	59874413	34.5557	-1.22073	0.441908	13.0512	0.0229036
NC_052612.1	29245730	29246230	1437.99	-2.0635	0.634248	12.9516	0.0238362
NC_052617.1	56946161	56946580	31.2077	-1.30779	0.458558	12.9419	0.0239296
NC_014570.1	6253	6352	167.952	-1.87769	0.570696	12.9353	0.023993
NC_040010.1	308726	308859	680.092	-0.822728	0.258766	12.8737	0.024592
NC_052615.1	38136387	38136864	29.782	-1.38778	0.433597	12.8503	0.0248226
NC_052617.1	50153517	50153960	35.3943	-1.36119	0.447346	12.8113	0.0252123
NC_040010.1	145334	145472	328.265	-0.835133	0.274227	12.732	0.026024
NC_052620.1	16340735	16341241	31.0831	-0.866364	0.424232	12.6737	0.0266357
NC_052614.1	40334206	40334431	45.367	-1.43094	0.456908	12.5466	0.0280187
NC_014570.1	17599	17757	133.046	-3.24862	0.978781	12.495	0.0285995
NC_052613.1	22642913	22643536	208.842	-1.11357	0.353604	12.4853	0.0287106
NC_052613.1	53802947	53803396	39.182	-1.09604	0.381662	12.3964	0.0297424
NC_014570.1	3863	3999	115.584	-3.30057	0.972014	12.3871	0.0298514
NC_052620.1	6737923	6738719	60.1634	-1.0959	0.358912	12.383	0.0299007
NC_052618.1	54024994	54025526	31.2141	-0.712364	0.509129	12.3488	0.0303088
NC_052617.1	11790508	11790639	96.4293	-2.64013	0.827949	12.3172	0.0306902
NC_052618.1	488038	488483	40.4268	-0.875682	0.388781	12.2666	0.031312
NC_052612.1	36943599	36943708	86.3306	-0.891722	0.303999	12.1955	0.0322049
NC_052617.1	32990454	32990918	30.711	-1.01883	0.417432	12.1998	0.0321503
NC_052618.1	46412564	46413157	54.8494	-0.742958	0.377412	12.1043	0.0333862
NC_052618.1	57212757	57213445	86.8439	-0.656514	0.330476	12.0765	0.0337547
NC_052614.1	826422	826877	36.8982	-1.14116	0.41023	12.0301	0.0343772
NC_052614.1	9248384	9248970	35.3974	-0.63928	0.43837	12.0214	0.0344955
NC_052618.1	57610324	57611367	66.129	-0.83146	0.349342	11.9409	0.0356071
NC_052612.1	22156442	22156976	36.772	-1.04184	0.440677	11.8624	0.0367221
NC_052613.1	48856743	48857308	36.6755	-0.94302	0.400505	11.8524	0.036867
NC_040010.1	321991	322105	286.897	-0.843818	0.28164	11.7827	0.0378904
NC_052622.1	12934079	12934661	41.9465	-1.16264	0.400139	11.7867	0.0378298
NC_052613.1	51324458	51324800	30.3153	-1.06863	0.420188	11.7541	0.0383175
NC_052620.1	42742468	42744103	185.081	-0.793754	0.285197	11.7555	0.0382962
NC_014570.1	87250	87529	119.489	-2.46945	0.786788	11.7475	0.0384159
NC_052614.1	59458886	59459338	30.153	-0.35804	0.446814	11.7347	0.0386091
NC_052614.1	12531594	12532053	36.1931	-0.852623	0.395878	11.6546	0.0398403
NC_052615.1	8608390	8608780	34.7917	-0.700231	0.409948	11.6015	0.0406757
NC_052621.1	4907002	4907614	41.7432	-0.917577	0.376527	11.5748	0.0411017
NC_052622.1	16297520	16297952	44.0927	-1.14796	0.386721	11.5466	0.0415572
NC_052614.1	71203213	71203553	37.9879	-0.460359	0.380333	11.523	0.0419426
NC_052621.1	1407819	1408690	57.7682	-1.13857	0.345859	11.5255	0.0419016
NC_014570.1	50681	50872	298.519	-2.53462	0.913044	11.4407	0.0433095
NC_040010.1	344214	344367	1105.92	-0.762697	0.25868	11.4247	0.043581
NC_052613.1	26701330	26701896	31.545	-0.0567051	0.419751	11.4004	0.043994
NC_052619.1	35944600	35945283	40.8665	-1.25224	0.410345	11.4032	0.043946
NC_052618.1	58688068	58688504	36.0818	-0.867005	0.466856	11.3925	0.0441302
NC_052617.1	17738469	17738946	30.9621	-0.562004	0.433141	11.3354	0.0451215
NC_052617.1	38046009	38046533	42.854	-0.827092	0.404375	11.3301	0.0452143
NC_052619.1	68964504	68965396	65.2613	-0.79325	0.342837	11.318	0.0454269
NC_052613.1	11588099	11588837	44.5254	-1.06343	0.385306	11.3047	0.0456625
NC_052616.1	32743704	32744135	32.8184	-0.749149	0.495385	11.2782	0.0461349
NC_052618.1	28492895	28493940	59.9207	-1.11798	0.349311	11.2565	0.0465255
NC_052617.1	39956489	39957517	63.7612	-0.63255	0.337677	11.2382	0.0468559
NC_014570.1	69848	70293	1086.44	-2.55919	0.818082	11.1846	0.0478403
NC_052620.1	13051233	13051835	34.9997	-0.983133	0.465756	11.1532	0.0484252
NC_052619.1	36050482	36051186	42.0387	-1.05186	0.370148	11.1207	0.0490388
NC_040010.1	338095	338204	388.003	-0.72316	0.262115	11.0879	0.0496649
NC_014570.1	35124	35230	20.0503	-3.05876	0.674435	31.1298	8.83031e-06
NC_014570.1	145363	145581	7.40796	-2.91091	0.878924	14.9277	0.0106756
NC_052612.1	124873	125092	17.7407	-1.36288	0.558568	11.7357	0.0385941
NC_052612.1	570755	570875	3.93118	2.58455	1.18618	12.3097	0.0307819
NC_052612.1	766987	767128	5.24704	-0.155769	0.797278	11.4956	0.042392
NC_052612.1	1662921	1663101	6.40664	-0.857953	0.795241	12.3847	0.02988
NC_052612.1	1729280	1729489	9.12257	-1.96942	0.764135	12.0269	0.0344209
NC_052612.1	1934239	1934352	8.56571	-2.49627	0.792535	16.2224	0.00623695
NC_052612.1	2311467	2311864	13.9919	-0.348046	0.627698	11.4404	0.0433148
NC_052612.1	3936887	3937020	5.7869	-2.09615	0.938127	11.351	0.0448481
NC_052612.1	4921390	4921518	6.38011	-2.98749	0.943319	13.5015	0.0191058
NC_052612.1	5574491	5574626	10.3712	-0.388021	0.755863	12.16	0.0326595
NC_052612.1	5574709	5574886	7.20721	0.279426	0.736972	11.3008	0.0457324
NC_052612.1	7098062	7098190	6.6388	0.423029	0.83052	11.5478	0.041537
NC_052612.1	7111532	7111679	6.93556	0.373158	0.802051	11.9879	0.0349545
NC_052612.1	7434308	7434414	10.8018	0.27249	0.743548	11.6324	0.040187
NC_052612.1	8002415	8002549	6.22167	-1.49302	0.858273	12.8635	0.0246925
NC_052612.1	9735290	9735373	5.01979	2.85304	1.28112	11.7791	0.0379427
NC_052612.1	11157278	11157361	3.49836	1.50156	1.04263	11.3804	0.0443375
NC_052612.1	12055035	12055178	7.03165	-0.479357	0.725913	12.7477	0.0258612
NC_052612.1	14967893	14968371	24.2733	-1.13248	0.509607	14.721	0.0116232
NC_052612.1	16076874	16077078	13.2503	-1.46293	0.66146	11.1433	0.0486122
NC_052612.1	17670534	17670699	12.9953	-1.10838	0.683539	12.639	0.0270068
NC_052612.1	17756282	17756381	15.1263	-0.06682	0.573108	13.2808	0.0208845
NC_052612.1	18841424	18841666	18.6842	-1.36658	0.491153	11.3734	0.0444591
NC_052612.1	18898810	18899018	10.8371	-0.315492	0.599913	11.222	0.0471522
NC_052612.1	19063763	19064064	16.4768	-1.88393	0.588355	12.6618	0.0267624
NC_052612.1	19468135	19468207	3.92041	0.0737273	0.924876	12.4025	0.0296703
NC_052612.1	22327241	22327479	10.9523	1.46985	0.733875	11.9082	0.0360674
NC_052612.1	22353905	22354065	5.90325	-2.74361	1.30353	17.8812	0.00309904
NC_052612.1	25078866	25078995	5.34584	0.99742	0.845645	12.4438	0.0291881
NC_052612.1	25461575	25461651	5.76105	-0.144228	0.782329	11.4051	0.0439142
NC_052612.1	25655757	25655843	6.36874	3.39206	1.21728	11.7648	0.0381567
NC_052612.1	26901443	26901656	6.64359	0.00590724	0.711314	12.6266	0.0271407
NC_052612.1	27703518	27703600	3.79283	0.615692	0.931775	11.7594	0.0382381
NC_052612.1	27753925	27754115	20.1835	-1.70411	0.557143	12.7256	0.0260908
NC_052612.1	27754781	27755059	20.2803	-0.481775	0.518703	11.8914	0.0363067
NC_052612.1	28421091	28421414	23.1382	-1.62436	0.520297	14.1013	0.0149789
NC_052612.1	30026331	30026624	10.6302	-0.0654399	0.705961	11.1966	0.0476187
NC_052612.1	30109369	30109470	3.62907	2.56469	1.31944	14.0806	0.0151053
NC_052612.1	31629154	31629388	10.8579	-0.775923	0.678246	11.8522	0.0368696
NC_052612.1	32498995	32499116	9.62975	-1.27092	0.677024	14.7765	0.0113614
NC_052612.1	32824941	32825077	8.68826	1.59869	0.763928	14.6477	0.0119786
NC_052612.1	33112555	33112727	11.6749	-2.08221	0.732376	12.4545	0.0290637
NC_052612.1	33237915	33238029	9.06747	-1.70962	0.717023	13.4539	0.0194766
NC_052612.1	33243048	33243340	19.154	-1.47645	0.541254	11.2667	0.046342
NC_052612.1	35304842	35304994	11.9021	-1.96342	0.662189	12.1963	0.0321948
NC_052612.1	38861695	38861846	5.60356	-1.30535	1.1784	12.06	0.0339748
NC_052612.1	40880914	40881058	11.7526	-0.841242	0.778906	12.1916	0.0322548
NC_052612.1	40921676	40921916	12.7834	-1.80002	0.603889	11.7893	0.0377911
NC_052612.1	41146044	41146453	16.9365	-0.713991	0.550666	11.3884	0.0442004
NC_052612.1	41265938	41266224	11.7168	0.603729	0.601855	11.6489	0.0399287
NC_052612.1	41907920	41908290	20.3907	0.533551	0.560327	11.2063	0.04744
NC_052612.1	42178907	42179122	11.958	0.816148	0.719976	11.5459	0.041569
NC_052612.1	42566009	42566328	20.8212	-0.627766	0.570961	17.7634	0.00325799
NC_052612.1	42923000	42923444	28.9346	-0.963739	0.449395	11.2673	0.0463307
NC_052612.1	43102565	43102703	6.16472	-2.17442	0.822689	16.7767	0.00494325
NC_052612.1	43510894	43511379	22.7879	-1.47394	0.512743	11.4396	0.0433287
NC_052612.1	43553505	43553798	15.3963	-0.0485447	0.575152	11.5569	0.0413912
NC_052612.1	43570710	43570850	7.70252	1.09415	0.748878	13.0916	0.0225352
NC_052612.1	43733400	43733536	8.06661	-1.89009	0.723554	11.4114	0.0438063
NC_052612.1	45875462	45875592	12.201	-1.14195	0.711512	12.7394	0.0259472
NC_052612.1	46090491	46090703	9.75019	-1.98229	0.69679	11.9324	0.0357264
NC_052612.1	46544072	46544185	6.87411	-2.59826	0.921204	11.9838	0.035011
NC_052612.1	48301013	48301166	9.75361	0.684765	0.654882	12.6836	0.0265318
NC_052612.1	50561595	50561803	9.53737	-0.474275	0.702001	11.4755	0.0427264
NC_052612.1	51797820	51798044	12.6623	-0.056739	0.665859	13.4227	0.0197236
NC_052612.1	52144464	52144690	14.1568	-1.32688	0.59263	11.3236	0.0453275
NC_052612.1	52709805	52710130	26.7201	-0.99294	0.47081	12.9752	0.0236121
NC_052612.1	53223572	53223719	12.6381	-0.0898305	0.621738	11.4815	0.0426259
NC_052613.1	274142	274277	9.23326	-1.32691	0.755926	11.7301	0.0386793
NC_052613.1	851063	851170	8.88616	-1.95186	0.803694	12.3657	0.0301063
NC_052613.1	1143869	1144063	9.43513	-2.18401	0.797599	12.5724	0.0277333
NC_052613.1	2067964	2068085	7.42499	-2.82192	0.908807	16.6821	0.00514382
NC_052613.1	2147889	2148018	8.8037	0.372896	0.801824	13.003	0.0233508
NC_052613.1	2473080	2473382	17.5242	-1.14652	0.518005	11.2688	0.0463036
NC_052613.1	3275219	3275510	22.7082	-1.39515	0.456538	12.6056	0.0273691
NC_052613.1	3708954	3709116	8.70112	-2.42756	0.856494	11.8298	0.0371957
NC_052613.1	3899629	3899896	16.0896	-0.824731	0.568217	11.8986	0.0362037
NC_052613.1	3924167	3924375	13.4069	-0.919409	0.631438	11.5501	0.0415005
NC_052613.1	3947673	3947875	14.0396	-1.63533	0.583932	11.499	0.0423362
NC_052613.1	4333035	4333188	12.5205	-1.57621	0.640519	11.8853	0.036394
NC_052613.1	4864004	4864174	9.61945	-1.8533	0.742414	11.5279	0.0418613
NC_052613.1	5879791	5879958	6.99484	-0.426674	0.848584	12.6238	0.0271707
NC_052613.1	6575168	6575520	16.7727	0.0300159	0.565283	11.7725	0.0380412
NC_052613.1	6584710	6585246	23.705	-1.77557	0.52639	12.5873	0.0275692
NC_052613.1	6808876	6809099	12.8674	-0.919653	0.662377	11.5657	0.0412484
NC_052613.1	9312603	9312770	10.1923	-0.372693	0.777929	12.8386	0.024939
NC_052613.1	9905744	9906118	28.5319	-1.6505	0.500253	12.9634	0.023724
NC_052613.1	10294453	10294651	10.3733	0.975177	0.642906	12.634	0.0270611
NC_052613.1	11058748	11058860	5.17839	-1.7925	0.827842	13.876	0.0164165
NC_052613.1	18385270	18385466	15.1642	-1.23081	0.582327	11.1269	0.0489205
NC_052613.1	22887444	22887623	15.0672	-2.19582	0.622313	13.6169	0.0182353
NC_052613.1	23158225	23158490	12.2597	0.593018	0.647319	12.4736	0.0288443
NC_052613.1	24829875	24830136	9.28844	0.624044	0.646037	11.2709	0.0462658
NC_052613.1	25358771	25358918	8.83138	-1.02275	0.772118	11.7079	0.0390163
NC_052613.1	25365005	25365110	8.94129	-0.590698	0.752283	12.4809	0.0287608
NC_052613.1	25456878	25457209	12.4287	-0.30647	0.610389	12.0111	0.0346364
NC_052613.1	26364491	26364616	6.217	-2.89193	0.91858	12.9912	0.023461
NC_052613.1	26389618	26389729	6.30282	1.37365	1.02207	11.3693	0.0445301
NC_052613.1	26485888	26486105	10.9238	-0.48572	0.652045	12.1532	0.0327483
NC_052613.1	28630730	28630858	9.92069	-0.994599	0.844961	11.2651	0.0463706
NC_052613.1	29035745	29035978	14.6041	-1.60275	0.56399	11.714	0.0389235
NC_052613.1	30576231	30576446	9.75903	0.46934	0.884223	15.6998	0.0077556
NC_052613.1	31606476	31606732	6.59867	2.30943	0.92063	15.1843	0.00960315
NC_052613.1	32224210	32224369	9.25226	0.86059	0.66105	12.6159	0.0272571
NC_052613.1	34064611	34064929	21.5175	-1.31699	0.495673	11.2728	0.0462317
NC_052613.1	35156805	35156965	8.39556	1.60851	0.981706	11.7651	0.0381518
NC_052613.1	35216608	35216947	15.4687	0.60881	0.64695	15.455	0.00858517
NC_052613.1	35220242	35220542	16.1243	-2.08622	0.552359	15.622	0.00801042
NC_052613.1	35889280	35889463	9.75302	-1.72743	0.704703	14.6981	0.0117335
NC_052613.1	37248901	37249224	13.0593	-0.837167	0.582824	13.8059	0.0168902
NC_052613.1	38020736	38020987	18.4049	0.830868	0.580672	12.7154	0.0261966
NC_052613.1	38122203	38122392	15.315	-0.034793	0.562668	11.2874	0.04597
NC_052613.1	38434045	38434168	4.05294	-0.148114	1.53168	13.519	0.0189714
NC_052613.1	38679902	38680294	17.3064	-0.859241	0.546761	11.1256	0.0489464
NC_052613.1	39138958	39139249	14.2971	-1.29038	0.651387	14.9444	0.0106026
NC_052613.1	40097739	40097852	6.42106	-0.47371	0.760459	11.5974	0.04074
NC_052613.1	41177926	41178146	17.6465	0.627913	0.585124	13.0033	0.0233475
NC_052613.1	41270031	41270160	5.07057	0.167293	1.13445	13.6244	0.0181796
NC_052613.1	41568820	41568939	10.0904	-1.51975	0.791614	13.1426	0.0220786
NC_052613.1	42082393	42082498	10.7671	-0.908949	0.756044	11.9065	0.0360914
NC_052613.1	42098264	42098382	9.77915	-0.24711	0.786703	11.5682	0.0412088
NC_052613.1	43729207	43729516	23.8849	-1.73244	0.504281	17.9154	0.00305432
NC_052613.1	44268266	44268543	15.315	-2.3434	0.621024	15.7434	0.00761615
NC_052613.1	45962676	45963001	14.7582	-0.988498	0.61107	13.2537	0.0211142
NC_052613.1	46372899	46373028	3.26237	0.561508	0.999123	11.8149	0.0374138
NC_052613.1	46520020	46520165	8.51042	-2.64701	0.830855	11.8304	0.0371873
NC_052613.1	46907779	46907964	7.86926	0.307629	0.696855	12.0279	0.0344072
NC_052613.1	48224419	48224527	14.1369	-1.55148	0.66433	14.7487	0.0114917
NC_052613.1	48304536	48304801	19.4218	-1.31614	0.514815	11.1108	0.0492265
NC_052613.1	49232084	49232169	4.94095	-0.356371	0.84745	15.7988	0.00744259
NC_052613.1	50245232	50245380	7.81585	-1.40675	0.779952	13.3688	0.0201575
NC_052613.1	50795569	50795687	9.92969	-0.389686	0.792566	11.1938	0.0476698
NC_052613.1	50931500	50931612	9.34018	-0.725721	0.773911	12.1112	0.0332955
NC_052613.1	51332961	51333281	16.9747	-1.05634	0.545817	14.7308	0.0115768
NC_052613.1	51422819	51423053	15.3454	0.303326	0.56102	11.1167	0.0491144
NC_052613.1	51989000	51989092	3.41269	0.285972	0.972523	11.3825	0.0443016
NC_052613.1	52018102	52018189	5.29728	0.8319	0.887832	14.5787	0.0123226
NC_052613.1	53395564	53395695	9.64772	1.62427	0.939419	16.3898	0.00581489
NC_052613.1	53752082	53752190	8.48034	-0.783255	0.728087	11.2273	0.0470547
NC_052613.1	55656364	55656532	12.7766	-0.206092	0.656649	12.2663	0.0313158
NC_052613.1	55921403	55921582	6.65944	0.231557	0.730728	11.6902	0.0392887
NC_052613.1	56537246	56537401	7.28776	-2.391	0.760314	13.3483	0.0203249
NC_052613.1	58048431	58048644	16.6391	0.130028	0.596781	14.7054	0.0116982
NC_052614.1	695756	696190	19.4201	-0.991988	0.500849	12.6392	0.027005
NC_052614.1	1404324	1404464	12.2328	-2.26186	0.669908	11.956	0.035395
NC_052614.1	1659816	1659945	7.64602	-0.575273	0.85137	11.1211	0.0490316
NC_052614.1	2500608	2500775	10.5516	-0.48978	0.691581	13.0138	0.0232503
NC_052614.1	4700608	4700709	6.39404	-1.22718	1.0455	12.8324	0.0250013
NC_052614.1	7046009	7046338	21.5096	-1.12617	0.507398	12.1767	0.0324455
NC_052614.1	7120810	7121140	25.9076	-0.633762	0.481119	13.5304	0.0188846
NC_052614.1	7943243	7943449	9.92175	-2.58419	0.756484	13.2847	0.0208523
NC_052614.1	8138717	8138830	8.38699	-1.47427	0.750116	13.1567	0.0219534
NC_052614.1	8337353	8337609	17.6659	-0.812066	0.584554	11.4807	0.0426393
NC_052614.1	8472765	8472888	9.02876	-0.547452	0.838625	11.2523	0.0466005
NC_052614.1	9141247	9141447	13.4703	-0.919918	0.635116	12.6839	0.0265282
NC_052614.1	9249978	9250286	16.3667	-0.435034	0.584679	12.2742	0.0312183
NC_052614.1	9608146	9608439	20.2567	-1.56404	0.531819	12.5468	0.0280171
NC_052614.1	12564351	12564558	8.60199	-0.954666	0.658154	12.2391	0.0316545
NC_052614.1	12743664	12743893	10.5739	2.22127	0.796399	12.0083	0.0346736
NC_052614.1	13342048	13342198	9.53321	-1.21542	0.666264	12.3821	0.0299108
NC_052614.1	13391873	13392090	18.1868	-1.38331	0.539956	16.2337	0.0062075
NC_052614.1	14655199	14655390	8.47851	-0.57652	0.715793	11.1995	0.0475653
NC_052614.1	17204641	17204823	9.48369	-2.38847	0.708394	13.2787	0.0209023
NC_052614.1	17556661	17556767	6.71096	-1.63021	0.793502	11.6971	0.0391825
NC_052614.1	17600174	17600568	24.7624	-0.728055	0.464645	11.6749	0.0395238
NC_052614.1	17602471	17602618	11.9101	-1.67704	0.600085	16.3237	0.00597822
NC_052614.1	18088818	18089003	8.96638	2.48833	0.855673	11.1946	0.0476552
NC_052614.1	19980853	19981265	20.361	-1.14739	0.512769	11.9125	0.0360061
NC_052614.1	22541763	22541985	11.4635	-0.378058	0.737928	12.993	0.023444
NC_052614.1	25666013	25666141	6.48699	-2.42715	1.08135	11.538	0.0416973
NC_052614.1	30543050	30543427	12.8118	-1.06627	0.598282	11.9969	0.0348298
NC_052614.1	31799785	31799945	9.08148	-0.956707	0.838578	11.1213	0.0490278
NC_052614.1	31813074	31813211	6.54716	-1.94301	0.804252	13.6434	0.0180403
NC_052614.1	31988331	31988888	23.0911	-1.48552	0.52736	12.9152	0.0241864
NC_052614.1	33573182	33573302	5.50711	-1.21178	1.00963	12.2685	0.0312885
NC_052614.1	34576994	34577482	28.8824	-1.26398	0.450025	11.6284	0.0402508
NC_052614.1	36632785	36632914	7.35007	-0.138685	0.711671	12.4047	0.0296442
NC_052614.1	37441154	37441234	2.98749	1.42941	1.05801	12.2375	0.0316747
NC_052614.1	37697222	37697344	6.47359	0.831793	0.832971	12.6525	0.026862
NC_052614.1	37871117	37871331	7.39706	0.792871	0.733314	13.9542	0.015903
NC_052614.1	39039364	39039486	8.4666	-1.47567	0.781265	14.0134	0.0155244
NC_052614.1	43782762	43782890	7.43575	-1.14598	0.980396	12.8034	0.0252927
NC_052614.1	43786809	43787226	29.1332	-0.963892	0.465602	11.183	0.0478707
NC_052614.1	43787409	43787512	9.66129	-1.64487	0.732553	11.1921	0.0477012
NC_052614.1	43818029	43818185	8.34952	-0.447844	0.723282	11.1301	0.0488597
NC_052614.1	45346052	45346174	4.44463	1.70636	1.02366	12.8161	0.0251644
NC_052614.1	45788466	45788587	7.64093	1.42948	0.819338	12.0892	0.0335858
NC_052614.1	45893235	45893365	8.00539	-1.69007	0.857237	11.5631	0.0412909
NC_052614.1	52219682	52219787	6.70725	-3.04057	1.07888	22.2677	0.000465652
NC_052614.1	53007968	53008076	10.69	-0.344789	0.737898	11.5752	0.0410957
NC_052614.1	53635733	53636003	13.6278	-1.09115	0.594261	11.7126	0.0389455
NC_052614.1	54140083	54140198	6.28956	0.189778	0.835676	11.1822	0.0478847
NC_052614.1	54245682	54245936	18.3237	-1.5053	0.550503	15.0281	0.0102431
NC_052614.1	59441987	59442209	14.2216	-2.14887	0.656029	14.7137	0.0116581
NC_052614.1	61567782	61567928	9.31203	-0.461878	0.717571	11.9346	0.035695
NC_052614.1	61669321	61669622	12.2503	0.481793	0.573289	11.843	0.0370028
NC_052614.1	61730008	61730261	11.2097	-0.568146	0.584476	11.131	0.0488428
NC_052614.1	63566392	63566626	9.60873	0.0187591	0.719098	12.2256	0.0318243
NC_052614.1	65156084	65156228	6.53381	-3.35996	1.25438	17.5837	0.00351607
NC_052614.1	66138576	66138809	11.1139	0.499223	0.691815	11.876	0.0365268
NC_052614.1	66659099	66659247	6.83657	-1.98073	0.956799	16.1093	0.00653894
NC_052614.1	68041976	68042098	7.56995	-1.26601	0.906458	12.5459	0.0280268
NC_052614.1	70976118	70976302	9.5053	0.426916	0.860842	14.331	0.0136381
NC_052614.1	71127644	71127977	14.0541	-1.65387	0.542325	12.9301	0.0240429
NC_052614.1	71471596	71471975	25.1479	-1.40164	0.483445	13.8709	0.0164507
NC_052614.1	71485740	71485880	9.74182	-1.61761	0.687104	13.7388	0.0173566
NC_052615.1	2252568	2252705	8.40529	-3.11687	1.05142	20.9415	0.000830922
NC_052615.1	5193054	5193748	28.1995	-1.43591	0.436668	12.2665	0.0313136
NC_052615.1	5937740	5937880	6.09086	-2.63673	1.04144	11.8482	0.0369278
NC_052615.1	5997870	5998120	12.1625	-2.09025	0.619748	14.83	0.0111138
NC_052615.1	6128460	6128595	6.33297	-1.27072	0.772252	13.8111	0.0168551
NC_052615.1	6405914	6406080	10.0231	-1.34353	0.746422	11.8032	0.0375862
NC_052615.1	6441853	6441962	6.1569	0.0110344	1.03281	11.368	0.0445531
NC_052615.1	6648066	6648171	6.99888	0.0809608	0.804132	11.8346	0.0371253
NC_052615.1	7155360	7155959	21.3272	-0.996063	0.500098	11.3154	0.0454727
NC_052615.1	10326323	10326431	5.81111	-1.7973	0.797185	13.2074	0.0215111
NC_052615.1	12022711	12022791	5.68633	-0.332276	0.791535	15.2827	0.00922027
NC_052615.1	12433826	12434010	8.3544	-1.26688	0.71996	13.7515	0.0172674
NC_052615.1	13029792	13030043	12.3134	1.05506	0.604879	11.1669	0.0481693
NC_052615.1	13465798	13465910	6.58779	0.305929	1.01048	11.484	0.0425842
NC_052615.1	14346068	14346189	5.4466	-2.05151	0.912571	11.4356	0.0433959
NC_052615.1	14378977	14379127	4.92843	0.190246	1.05705	12.1274	0.0330837
NC_052615.1	17235380	17235511	7.83758	-2.23288	0.844903	13.502	0.0191025
NC_052615.1	20583627	20583876	14.9489	-1.56326	0.620661	15.4014	0.00877807
NC_052615.1	22202520	22202861	10.1667	-1.00199	0.690488	11.4013	0.0439785
NC_052615.1	22914614	22914805	9.57511	-2.21087	0.85387	13.3926	0.0199647
NC_052615.1	23673037	23673141	5.84545	-1.85367	0.953744	11.4879	0.0425192
NC_052615.1	24023340	24023455	5.5108	3.20818	1.22605	13.9959	0.0156353
NC_052615.1	24908325	24908455	7.59514	-2.50442	0.899239	18.6409	0.00224172
NC_052615.1	27724338	27724515	15.1309	-0.473554	0.546826	11.5319	0.0417957
NC_052615.1	28025527	28025690	10.7511	-0.649843	0.759943	13.3083	0.0206546
NC_052615.1	28376712	28376932	5.60799	1.98613	0.918979	14.002	0.0155968
NC_052615.1	29873340	29873452	8.38767	-1.10399	0.852988	16.0638	0.00666422
NC_052615.1	29970580	29970813	13.166	-1.24075	0.618762	11.957	0.0353818
NC_052615.1	30840624	30840821	15.2861	-1.23981	0.566267	12.0643	0.0339166
NC_052615.1	30892942	30893119	10.8194	-1.32874	0.679568	11.6085	0.0405642
NC_052615.1	31172900	31173052	14.3297	-1.31091	0.603277	11.949	0.0354927
NC_052615.1	31256690	31256985	17.3886	-0.829318	0.514458	11.2187	0.0472118
NC_052615.1	31954764	31955147	26.3619	-1.2756	0.468309	14.4362	0.0130636
NC_052615.1	32008855	32009017	8.93048	-0.317313	0.8324	13.0309	0.023091
NC_052615.1	32759902	32760220	18.5013	-0.788001	0.559574	11.6443	0.0400008
NC_052615.1	33046990	33047098	6.17247	0.332875	0.875465	12.8341	0.0249837
NC_052615.1	34834612	34834753	8.89899	-1.50434	0.887993	15.7445	0.00761259
NC_052615.1	34899153	34899269	9.76007	-1.80287	0.724184	11.1988	0.0475769
NC_052615.1	35061960	35062104	7.19033	-0.287758	0.916919	13.7989	0.0169388
NC_052615.1	36678577	36678696	5.88947	1.5262	0.851104	11.715	0.0389087
NC_052615.1	36777975	36778096	8.17259	-3.09668	0.88328	14.568	0.0123766
NC_052615.1	38470353	38470554	8.29377	1.2467	0.71295	14.2122	0.0143164
NC_052615.1	38906461	38906663	10.2641	-1.83264	0.741458	12.2349	0.0317072
NC_052616.1	210377	210522	9.70584	2.37968	0.86013	11.369	0.0445353
NC_052616.1	3454852	3454969	5.34253	-1.50225	0.932122	11.493	0.0424356
NC_052616.1	4029517	4029688	14.1262	-0.514804	0.598143	12.4884	0.0286755
NC_052616.1	4075132	4075248	10.3148	0.904401	0.77907	11.9235	0.0358507
NC_052616.1	4075701	4076113	29.4143	-1.15954	0.421932	11.46	0.0429842
NC_052616.1	5474985	5475176	7.5078	1.94967	1.0552	13.2537	0.0211137
NC_052616.1	6143899	6144029	6.66484	0.155619	0.735543	12.9642	0.0237168
NC_052616.1	6345160	6345268	16.585	-1.25697	0.582324	11.9684	0.0352232
NC_052616.1	6987550	6987684	9.00657	-0.0563279	0.815827	11.6217	0.0403561
NC_052616.1	7112568	7112647	5.08999	1.69781	1.01193	13.5325	0.0188684
NC_052616.1	11140718	11140972	12.1694	-0.0931875	0.593378	11.8616	0.0367338
NC_052616.1	14039174	14039287	8.5686	-1.74027	0.781436	13.3447	0.0203542
NC_052616.1	14336910	14337145	10.6285	-0.861686	0.65993	11.4159	0.0437289
NC_052616.1	14840577	14840650	3.96561	0.204375	0.906693	12.6465	0.0269264
NC_052616.1	16276615	16276744	7.98269	-1.65173	0.881476	11.4219	0.043627
NC_052616.1	16291522	16291853	28.1668	-1.18791	0.445945	14.1754	0.0145328
NC_052616.1	16696702	16696839	7.29067	-0.194531	0.787657	11.1639	0.0482262
NC_052616.1	20178852	20179003	7.54689	-1.97802	0.754999	17.1271	0.00426503
NC_052616.1	20227653	20227759	9.75629	-2.16931	0.741309	12.0898	0.0335781
NC_052616.1	22591873	22592071	9.12761	1.44675	0.680772	11.1708	0.0480964
NC_052616.1	24971404	24971500	4.42776	0.316824	0.875528	11.2733	0.046223
NC_052616.1	32340436	32340556	5.09101	0.954162	1.08594	12.5233	0.0282795
NC_052616.1	38475381	38475512	4.77856	1.22194	0.900648	12.4241	0.0294163
NC_052616.1	39973185	39973392	5.77655	1.04748	0.773412	11.3829	0.0442956
NC_052616.1	39986156	39986294	3.71268	1.94207	1.12011	11.937	0.0356618
NC_052616.1	42410994	42411176	9.53857	-2.36029	0.712156	15.0962	0.0099591
NC_052616.1	46674448	46674601	4.60453	-1.00636	0.910193	17.0886	0.00433473
NC_052616.1	48466378	48466541	9.62987	-1.42181	0.736776	13.0994	0.0224649
NC_052616.1	48748150	48748296	5.43546	4.4099	1.64851	17.2904	0.00398069
NC_052616.1	50793833	50794061	12.2312	-0.320413	0.590675	11.5439	0.0416016
NC_052616.1	54731354	54731536	14.8828	-2.3626	0.701016	18.1436	0.00277176
NC_052616.1	57859920	57860069	15.0872	-0.45636	0.621693	12.5359	0.0281386
NC_052616.1	59931100	59931268	13.1178	-1.83919	0.580094	11.5625	0.0412999
NC_052616.1	62133251	62133644	25.8294	-1.0832	0.453534	12.2637	0.0313479
NC_052617.1	1446105	1446367	14.7855	-0.172419	0.591945	14.2733	0.0139637
NC_052617.1	2048544	2048769	13.0204	0.106856	0.558874	11.4844	0.0425786
NC_052617.1	3222213	3222606	21.6077	-0.283948	0.529185	11.9406	0.0356113
NC_052617.1	3282990	3283184	12.9638	-0.562314	0.599179	11.8065	0.0375375
NC_052617.1	4987736	4987823	4.60511	2.00165	1.16442	13.2109	0.0214805
NC_052617.1	5748042	5748228	6.06457	0.0613929	1.03584	12.0413	0.0342264
NC_052617.1	5870770	5870939	9.87276	-2.05131	0.661511	13.5859	0.0184649
NC_052617.1	10570858	10570983	10.0891	-1.86185	0.726475	11.214	0.0472982
NC_052617.1	11388988	11389238	12.7175	-1.78136	0.626767	11.1671	0.0481653
NC_052617.1	11392740	11392941	12.6225	-0.801603	0.667693	12.0061	0.0347038
NC_052617.1	12149204	12149409	14.0855	-2.29956	0.65338	13.6087	0.0182959
NC_052617.1	12215742	12216195	25.8081	-1.26947	0.461529	12.6719	0.0266552
NC_052617.1	14601209	14601366	5.84047	-1.84642	0.967472	11.917	0.0359431
NC_052617.1	15212967	15213090	6.21991	-2.81572	1.27782	18.3511	0.00253714
NC_052617.1	15280578	15280782	15.3236	-1.91067	0.587013	11.3068	0.045626
NC_052617.1	16440769	16441079	19.3498	-1.83974	0.53157	12.3687	0.0300699
NC_052617.1	17565956	17566041	6.99479	0.383435	0.742291	12.3459	0.0303432
NC_052617.1	17777631	17777952	23.589	-1.42463	0.495696	20.5661	0.000978089
NC_052617.1	19066762	19067059	21.2816	-1.00221	0.492302	13.4394	0.0195916
NC_052617.1	21584479	21584597	5.7384	1.17584	0.972398	11.0932	0.0495638
NC_052617.1	22664505	22664618	5.21573	-1.15687	1.02558	12.3779	0.0299605
NC_052617.1	22679851	22680046	13.2468	-1.25272	0.636889	14.6683	0.0118777
NC_052617.1	22693199	22693332	8.39119	-0.703364	0.734185	11.7705	0.0380711
NC_052617.1	23100897	23101200	17.9707	-1.12651	0.578749	14.3099	0.013756
NC_052617.1	23134858	23134942	4.13798	-0.440809	0.873988	14.3232	0.0136818
NC_052617.1	23255089	23255230	11.0814	-1.71178	0.620175	11.6116	0.040516
NC_052617.1	24293325	24293742	19.7514	-1.90312	0.561891	13.5249	0.0189259
NC_052617.1	25587685	25587842	6.8197	-2.583	0.842588	12.364	0.0301264
NC_052617.1	26797749	26798057	13.3726	1.55411	0.637553	13.3073	0.0206629
NC_052617.1	28115986	28116112	9.36129	-0.713069	0.809234	11.6978	0.0391719
NC_052617.1	28502830	28503047	8.13935	0.084116	0.742316	11.6037	0.0406405
NC_052617.1	29540305	29540414	8.24948	-2.00403	0.851988	13.6801	0.0177742
NC_052617.1	29986794	29986908	7.08236	-2.22311	0.917747	16.1973	0.00630276
NC_052617.1	31058144	31058325	8.63339	1.12183	0.823177	11.8892	0.0363383
NC_052617.1	31833028	31833325	15.5598	-0.00543704	0.571844	13.2782	0.0209066
NC_052617.1	33286408	33286625	8.144	-0.727015	0.781166	12.7897	0.0254317
NC_052617.1	33619100	33619240	4.66559	0.137556	1.15025	11.9906	0.0349166
NC_052617.1	34160723	34161019	21.0008	-1.02134	0.506007	11.2152	0.0472767
NC_052617.1	35111243	35111372	11.1381	-1.82795	0.687067	12.6828	0.0265396
NC_052617.1	35419553	35419682	4.49823	-3.28543	1.28172	14.3575	0.0134911
NC_052617.1	35432587	35432707	6.69236	-1.36771	0.940345	11.62	0.040383
NC_052617.1	35443567	35443813	8.78822	-0.925352	0.700179	14.118	0.0148771
NC_052617.1	35465241	35465386	8.21414	0.0592803	0.743221	12.2579	0.0314199
NC_052617.1	35848162	35848277	8.96535	-2.4879	0.785	15.7817	0.0074957
NC_052617.1	36411904	36411985	3.62442	3.94071	1.61214	16.7286	0.00504441
NC_052617.1	37090198	37090427	15.9576	-0.895391	0.597231	12.9226	0.0241147
NC_052617.1	37227401	37227630	11.628	-0.253687	0.641691	11.9675	0.0352357
NC_052617.1	38855482	38855616	5.43024	-0.615087	0.844509	12.1207	0.033171
NC_052617.1	39929427	39929607	12.9109	0.0419378	0.600801	13.5903	0.0184324
NC_052617.1	40106503	40106605	8.86367	-1.38318	0.765505	13.1353	0.0221431
NC_052617.1	40812709	40812846	13.3975	-0.986537	0.626296	11.0776	0.049863
NC_052617.1	45122533	45122669	5.85884	-1.04543	0.83299	12.0821	0.0336804
NC_052617.1	46456931	46457061	6.82745	1.25482	0.78618	11.2774	0.0461498
NC_052617.1	46755199	46755282	5.44804	1.05428	0.883359	11.5614	0.041317
NC_052617.1	46839106	46839267	6.11019	-0.0329056	0.904375	11.0962	0.049506
NC_052617.1	47423631	47423765	7.62643	0.423847	0.71383	12.3027	0.0308668
NC_052617.1	47512955	47513109	10.6727	1.43423	0.761143	11.103	0.0493765
NC_052617.1	47927092	47927200	6.47718	-1.28068	0.909507	13.4017	0.0198914
NC_052617.1	48097492	48097948	24.2118	-1.21918	0.504198	12.2212	0.0318792
NC_052617.1	48548273	48548382	10.2847	-1.37955	0.625575	11.2544	0.0465635
NC_052617.1	50088817	50088981	8.55322	-2.3333	0.777114	14.3249	0.0136721
NC_052617.1	50829195	50829370	9.60951	-0.497903	0.837593	12.2936	0.0309794
NC_052617.1	51980528	51980721	11.1739	-2.12066	0.725759	13.764	0.0171802
NC_052617.1	52906601	52906774	6.02448	1.52499	0.818679	11.2705	0.046272
NC_052617.1	52995690	52995819	8.51449	-0.915464	0.720583	12.0358	0.0343011
NC_052617.1	53251093	53251203	8.08301	-0.566997	0.726025	11.6054	0.0406138
NC_052617.1	53933444	53933547	7.19392	-2.15182	0.924795	12.0183	0.0345376
NC_052617.1	54512502	54512611	8.89677	-2.05388	0.886667	11.9712	0.0351841
NC_052617.1	54737770	54737887	6.94804	-2.43348	0.959521	11.827	0.0372361
NC_052617.1	56484710	56485011	24.7585	-1.43899	0.449721	11.4741	0.0427494
NC_052617.1	56931092	56931359	26.1316	-1.61175	0.482858	15.3764	0.00886964
NC_052617.1	57226529	57226809	12.1509	-1.69301	0.590853	11.7666	0.0381293
NC_052618.1	887371	887594	18.8808	-1.61153	0.543096	17.6796	0.00337601
NC_052618.1	7542495	7542676	11.3751	-1.29536	0.684427	11.1155	0.0491367
NC_052618.1	11480067	11480175	5.53664	1.90209	1.03271	13.6335	0.0181126
NC_052618.1	16878231	16878338	6.54875	-0.966858	0.906277	11.295	0.0458354
NC_052618.1	17504869	17505333	23.9949	-1.69742	0.470548	13.4169	0.0197702
NC_052618.1	26118481	26118565	3.30011	0.872203	1.05411	14.1355	0.0147713
NC_052618.1	26277128	26277270	7.93402	-0.663082	0.75218	11.3765	0.0444063
NC_052618.1	26544536	26544693	5.56933	-3.06349	1.15869	13.1168	0.0223086
NC_052618.1	27035098	27035174	4.98728	-0.0420748	0.8724	11.7233	0.0387828
NC_052618.1	27397225	27397517	8.77174	-0.24892	0.746236	11.2221	0.0471495
NC_052618.1	27716077	27716308	17.4666	-1.6017	0.544333	11.2895	0.0459321
NC_052618.1	28819171	28819415	14.8666	-1.36961	0.610704	12.4601	0.0289993
NC_052618.1	30366612	30366917	22.3885	-0.20508	0.506127	11.2379	0.0468628
NC_052618.1	30625148	30625348	15.1173	-1.5181	0.677147	11.1966	0.0476183
NC_052618.1	32667945	32668374	16.0898	-1.42649	0.618059	13.1548	0.0219701
NC_052618.1	33300276	33300476	8.76029	0.0216158	0.804908	11.6913	0.0392718
NC_052618.1	35348553	35348738	12.0757	-2.18679	0.654285	11.9788	0.0350791
NC_052618.1	35876356	35876521	5.63674	0.633038	0.842092	11.1485	0.0485134
NC_052618.1	36182447	36182765	22.7111	-0.47503	0.496931	11.5279	0.0418614
NC_052618.1	36534916	36535155	12.0826	-0.233006	0.732359	12.6079	0.0273438
NC_052618.1	36757922	36758188	18.5367	-1.62561	0.572806	11.3113	0.045546
NC_052618.1	37442927	37443140	8.81509	-0.0708431	0.657318	11.7385	0.0385517
NC_052618.1	37477775	37478100	22.8657	-1.5921	0.500476	12.2669	0.0313085
NC_052618.1	37556266	37556540	10.3271	0.546923	0.610501	15.1326	0.00981058
NC_052618.1	38670254	38670372	4.43102	-1.72493	1.13779	11.9183	0.0359239
NC_052618.1	39600422	39600681	16.1265	-1.71342	0.600179	11.9766	0.0351093
NC_052618.1	41560532	41560648	11.1516	-1.6278	0.725378	12.0644	0.0339161
NC_052618.1	41576709	41576903	11.7964	1.1281	0.784245	12.1338	0.0329999
NC_052618.1	48055321	48055600	9.81076	-2.6194	0.768587	13.9692	0.015806
NC_052618.1	49487991	49488113	4.1645	2.07664	1.02585	11.6005	0.0406914
NC_052618.1	50367432	50367535	8.75619	0.47462	0.836494	13.0267	0.0231298
NC_052618.1	50377060	50377240	10.4377	-1.96298	0.764886	11.2813	0.046079
NC_052618.1	51137911	51138183	8.31849	-0.369954	0.686108	11.3857	0.0442465
NC_052618.1	51420299	51420446	7.6363	-1.10369	0.923058	14.0809	0.0151038
NC_052618.1	51526660	51526796	9.31173	-1.04923	0.711182	14.0403	0.0153552
NC_052618.1	52912951	52913133	17.0544	-1.12426	0.56954	12.4932	0.0286198
NC_052618.1	56063801	56063965	6.73709	-0.44831	0.765972	11.3574	0.044736
NC_052618.1	56802087	56802215	10.0509	0.526083	0.805572	12.8813	0.024517
NC_052618.1	58007027	58007216	14.9101	-1.51217	0.601483	12.3334	0.0304946
NC_052618.1	58293225	58293306	5.53327	0.551499	0.869946	14.4549	0.0129642
NC_052618.1	58381223	58381390	15.9699	-0.941881	0.604021	11.1786	0.0479511
NC_052618.1	58546119	58546281	11.7537	-1.77482	0.641035	17.5418	0.00357902
NC_052619.1	1909592	1909759	11.2339	-0.366712	0.637141	12.1108	0.0333005
NC_052619.1	3446154	3446475	15.8569	-2.44497	0.695421	14.7743	0.0113713
NC_052619.1	3456147	3456423	17.4295	-1.89744	0.531835	13.5891	0.0184417
NC_052619.1	3768242	3768445	7.68635	-1.87335	0.725494	12.1446	0.032859
NC_052619.1	4797808	4797974	8.07692	-1.2811	0.778095	13.821	0.0167871
NC_052619.1	5356230	5356444	13.3774	-1.05925	0.636407	13.1228	0.0222544
NC_052619.1	5518158	5518230	3.59664	1.44076	1.06323	11.5425	0.0416231
NC_052619.1	6434530	6434740	10.4956	-0.225321	0.686402	13.031	0.0230898
NC_052619.1	6510433	6510549	12.2005	-1.1573	0.729727	14.346	0.0135548
NC_052619.1	6786335	6786448	6.84266	-3.03909	0.891656	15.8012	0.00743515
NC_052619.1	9527719	9527882	13.4199	-0.93917	0.588673	11.3617	0.0446624
NC_052619.1	10211845	10211981	11.8428	-1.24509	0.655464	11.654	0.0398488
NC_052619.1	11079045	11079352	13.745	-0.0618696	0.637214	11.6459	0.039976
NC_052619.1	11137247	11137605	17.4352	-0.93512	0.549215	11.7852	0.0378529
NC_052619.1	11905572	11905970	26.6151	-1.38917	0.473579	14.8372	0.011081
NC_052619.1	12084752	12084947	12.2171	-1.12829	0.643622	17.1583	0.00420923
NC_052619.1	13801555	13801641	5.12761	0.905341	0.893423	11.7732	0.0380315
NC_052619.1	14070202	14070391	7.63483	-1.54325	0.804056	13.091	0.0225411
NC_052619.1	15030801	15030925	7.1629	-0.426773	0.899348	14.2444	0.0141294
NC_052619.1	15040349	15040538	9.11046	2.22056	0.921602	15.2405	0.00938285
NC_052619.1	16250916	16251144	9.39678	-0.476236	0.677541	11.4697	0.0428226
NC_052619.1	18605042	18605251	10.5135	0.320765	0.762779	11.6547	0.0398383
NC_052619.1	19130445	19130604	12.4554	-1.8571	0.63426	11.5302	0.0418244
NC_052619.1	20708224	20708324	12.2926	-1.10956	0.682357	11.3329	0.0451646
NC_052619.1	20900284	20900374	5.20795	0.478339	0.859935	12.9429	0.0239193
NC_052619.1	21932383	21932542	16.7707	-1.92615	0.639299	14.078	0.0151213
NC_052619.1	22918733	22918917	8.9764	-0.555038	0.7311	11.8002	0.037631
NC_052619.1	23247838	23248047	10.2424	-1.63138	0.759582	13.5422	0.0187945
NC_052619.1	24208643	24208782	7.52795	-0.952487	0.731701	12.1013	0.0334258
NC_052619.1	24531906	24532020	8.77484	-1.85076	0.804808	11.883	0.0364266
NC_052619.1	24632857	24633101	17.8459	-1.73917	0.564267	12.6185	0.0272286
NC_052619.1	28253748	28254023	20.4182	-1.55094	0.525785	11.2477	0.0466847
NC_052619.1	32212751	32213160	20.641	-1.04273	0.532285	12.3465	0.0303366
NC_052619.1	38993818	38994138	10.8683	0.130073	0.664711	11.4181	0.0436932
NC_052619.1	39214015	39214176	11.2648	-1.79807	0.712714	14.1706	0.0145611
NC_052619.1	42041114	42041486	23.6951	-1.48691	0.468723	11.5452	0.0415798
NC_052619.1	42638752	42638873	7.93407	-1.1029	0.722172	12.0558	0.0340307
NC_052619.1	42693265	42693409	9.87096	0.87998	0.680692	12.2403	0.0316399
NC_052619.1	46018153	46018338	7.69937	0.463301	0.69983	11.7249	0.0387587
NC_052619.1	46999893	47000044	7.03869	1.2182	0.821203	12.9238	0.0241034
NC_052619.1	47175221	47175359	7.90184	2.54589	1.04845	12.2396	0.0316478
NC_052619.1	48840335	48840452	8.13387	-1.52152	0.87791	11.3341	0.0451444
NC_052619.1	49620231	49620343	4.52435	-0.0564553	1.00751	11.3006	0.0457347
NC_052619.1	49913876	49914060	8.87366	0.906935	0.661409	12.3075	0.0308083
NC_052619.1	50796101	50796375	14.2055	-0.872864	0.604676	11.5793	0.0410296
NC_052619.1	51071331	51071564	24.2791	-1.56404	0.539304	12.0836	0.0336595
NC_052619.1	52336067	52336263	8.66496	-1.78473	0.81218	11.513	0.0421062
NC_052619.1	53087333	53087463	9.47084	-2.26834	0.734174	14.719	0.0116329
NC_052619.1	54699371	54699448	4.53875	1.86309	1.12341	11.1166	0.0491159
NC_052619.1	55373902	55374170	14.4692	1.30816	0.604771	11.5179	0.0420251
NC_052619.1	56314906	56315078	9.63028	-1.39401	0.815984	11.0983	0.0494655
NC_052619.1	56501792	56501918	5.20849	-1.16697	0.851054	11.2592	0.0464767
NC_052619.1	56724835	56725185	27.6063	-1.47969	0.474522	11.3058	0.0456435
NC_052619.1	57116297	57116516	12.2925	-1.71544	0.612643	13.9659	0.0158272
NC_052619.1	57846099	57846272	7.55914	0.609021	0.793725	11.117	0.0491082
NC_052619.1	58047126	58047217	4.95054	3.13004	1.25723	13.2165	0.0214323
NC_052619.1	59253623	59253946	25.082	-1.59162	0.482576	11.2352	0.0469118
NC_052619.1	61006655	61006950	26.3244	-1.49881	0.50807	11.4526	0.0431096
NC_052619.1	61577726	61578144	16.169	-0.505184	0.534631	11.3189	0.0454106
NC_052619.1	62579119	62579206	6.0773	-0.520834	0.783352	12.5259	0.0282503
NC_052619.1	63016540	63016840	13.7871	-1.60317	0.643229	11.5079	0.0421897
NC_052619.1	63600715	63600888	11.798	-0.0710486	0.570258	14.3048	0.0137849
NC_052619.1	63961829	63962103	17.802	-1.42108	0.583449	11.125	0.0489578
NC_052619.1	65396759	65397001	26.747	-0.491769	0.437998	11.46	0.0429849
NC_052619.1	65468450	65468671	17.4946	-1.3833	0.559309	11.3271	0.0452674
NC_052619.1	66017206	66017348	11.2783	-1.06404	0.696596	12.6727	0.0266468
NC_052619.1	67329897	67330098	13.007	-1.75438	0.623795	15.0832	0.0100127
NC_052619.1	67530809	67530946	8.62348	-1.41007	0.774258	12.4115	0.0295644
NC_052619.1	67546696	67546824	7.66251	0.0885763	0.750197	13.0487	0.0229263
NC_052619.1	71090958	71091114	7.9966	-1.29386	0.992176	11.0871	0.0496808
NC_052619.1	74112981	74113180	10.7386	-1.04518	0.662949	11.4788	0.0426708
NC_052620.1	975156	975291	9.01114	-0.633129	0.753889	12.5406	0.0280857
NC_052620.1	2945142	2945346	9.09008	-0.773808	0.692476	13.0605	0.022818
NC_052620.1	4406678	4406814	13.59	-1.79713	0.639218	11.6378	0.0401016
NC_052620.1	4484622	4484879	11.3727	0.606229	0.602855	13.6935	0.0176779
NC_052620.1	4608848	4609001	10.2577	-1.63201	0.654898	11.2055	0.0474544
NC_052620.1	4873104	4873223	11.318	-1.64547	0.647206	12.587	0.0275719
NC_052620.1	6843314	6843743	21.9678	-1.91192	0.513098	15.7951	0.00745416
NC_052620.1	6961477	6961573	5.39086	1.47931	1.01946	11.6491	0.0399257
NC_052620.1	7285509	7285636	4.73096	2.93283	1.28638	11.2266	0.0470674
NC_052620.1	7788791	7788938	12.8485	-1.78186	0.702387	12.2892	0.0310326
NC_052620.1	10321400	10321549	10.3622	-0.488288	0.624953	11.5404	0.0416573
NC_052620.1	13006433	13006518	3.38042	0.8556	0.971356	11.5252	0.0419054
NC_052620.1	13104079	13104280	12.1695	-0.430246	0.684805	11.5078	0.042191
NC_052620.1	16293330	16293449	9.47117	-1.1049	0.744685	13.5005	0.0191137
NC_052620.1	17065735	17065953	13.9957	-0.915277	0.569792	14.0219	0.0154706
NC_052620.1	17493644	17493877	10.4622	-2.25608	0.748555	11.3105	0.0455602
NC_052620.1	17902761	17902976	8.1096	-1.34765	0.734937	11.0831	0.0497576
NC_052620.1	18066154	18066335	11.8272	-1.70114	0.59663	12.7245	0.0261019
NC_052620.1	18445821	18446133	10.0028	-2.0022	0.861603	13.2175	0.0214234
NC_052620.1	21641517	21641640	10.3177	-2.25185	0.681175	12.8016	0.0253102
NC_052620.1	22940899	22941008	9.85878	-1.62917	0.650073	12.6418	0.0269768
NC_052620.1	23273980	23274425	16.8118	0.0969459	0.557484	13.7355	0.01738
NC_052620.1	24109093	24109636	23.1522	0.1581	0.512338	15.833	0.0073373
NC_052620.1	24464024	24464413	26.7165	-1.33211	0.48014	12.5853	0.0275913
NC_052620.1	24603781	24604009	7.81962	1.10141	0.762266	11.2998	0.0457494
NC_052620.1	24731257	24731566	25.0008	-1.27312	0.473914	12.9968	0.0234085
NC_052620.1	25228666	25228821	6.96487	1.02167	0.949021	15.0089	0.0103244
NC_052620.1	25321291	25321445	15.6997	-0.849588	0.600494	11.5797	0.0410233
NC_052620.1	26222682	26222794	9.8777	-1.99567	0.74775	11.5894	0.0408681
NC_052620.1	26295283	26295590	21.0954	0.606164	0.510802	11.0875	0.0496726
NC_052620.1	26668422	26668533	13.8812	-1.30716	0.659393	11.5309	0.0418132
NC_052620.1	27283699	27283802	6.46403	0.708972	0.781211	13.022	0.0231739
NC_052620.1	27599828	27600011	12.557	-0.231707	0.624333	11.7618	0.0382009
NC_052620.1	27814691	27814863	10.6001	-1.84866	0.692987	16.6836	0.00514074
NC_052620.1	28408746	28408980	14.9275	-1.55778	0.537724	12.6589	0.0267933
NC_052620.1	28731169	28731442	14.2129	-1.80116	0.60816	12.0135	0.0346032
NC_052620.1	28873021	28873140	4.18669	2.91562	1.3227	11.4534	0.0430952
NC_052620.1	29306056	29306216	10.2451	-2.04712	0.709543	12.5849	0.0275954
NC_052620.1	29430737	29430855	7.01594	-0.0883196	0.738167	11.2839	0.046032
NC_052620.1	29588643	29588840	13.8957	-0.937634	0.592047	11.6937	0.039235
NC_052620.1	31460857	31461045	12.8579	-0.542131	0.636038	11.1428	0.0486215
NC_052620.1	31934382	31934549	12.6334	-1.97887	0.688418	15.3021	0.00914655
NC_052620.1	31936791	31936982	18.0913	-1.60776	0.56849	14.7864	0.0113151
NC_052620.1	32617891	32618021	4.58245	-1.31377	1.06353	12.7386	0.0259558
NC_052620.1	32858620	32858726	8.97575	-1.87035	0.799304	11.2507	0.0466296
NC_052620.1	33181598	33181702	6.94424	-0.784839	0.878968	11.53	0.0418275
NC_052620.1	33226666	33226785	7.04031	-0.581299	0.824536	11.3684	0.0445461
NC_052620.1	33599987	33600229	10.9753	-1.86932	0.691248	12.6961	0.0263996
NC_052620.1	34054746	34054908	8.89563	-1.17112	0.689556	11.7826	0.0378914
NC_052620.1	34253187	34253278	3.71052	1.89829	1.09354	14.372	0.0134112
NC_052620.1	37412826	37412954	7.50929	-1.17194	0.698025	11.5249	0.0419111
NC_052620.1	37537372	37537610	18.5406	-1.56363	0.567678	16.2795	0.00608988
NC_052620.1	37775833	37776097	17.3542	-1.20034	0.554965	12.0004	0.0347816
NC_052620.1	37779401	37779565	14.3295	-1.99173	0.598248	14.5184	0.0126309
NC_052620.1	38048098	38048205	4.90878	0.705924	0.853536	11.7605	0.0382207
NC_052620.1	38230137	38230278	7.86924	-1.04129	0.704946	13.723	0.0174682
NC_052620.1	38313955	38314067	7.31013	-1.35417	0.890269	12.3218	0.0306349
NC_052620.1	38481751	38481996	12.2738	-2.02545	0.646586	16.4677	0.00562811
NC_052620.1	38528561	38528747	14.8327	-1.21759	0.584522	11.5322	0.0417922
NC_052620.1	38809040	38809156	5.66453	3.04887	1.22809	12.8362	0.0249629
NC_052620.1	41743983	41744207	19.7717	-1.62328	0.536835	11.7133	0.0389343
NC_052620.1	41846779	41846862	5.73466	-0.293288	0.800765	11.9389	0.035635
NC_052620.1	43487542	43487684	7.92674	-0.309474	0.856533	11.3142	0.0454946
NC_052621.1	278183	278424	23.2527	-1.73977	0.503957	17.4722	0.00368604
NC_052621.1	2926402	2926597	9.65757	-0.943616	0.63232	11.434	0.0434225
NC_052621.1	3209633	3209952	20.2736	-1.5158	0.476885	12.2172	0.0319301
NC_052621.1	4486661	4486777	8.31089	-1.35142	0.825889	11.3403	0.0450349
NC_052621.1	4553429	4553530	8.43647	2.1237	0.970892	11.4832	0.0425982
NC_052621.1	5781428	5781576	13.2553	-1.24165	0.654169	11.2518	0.0466096
NC_052621.1	6014874	6015002	7.38627	0.314754	0.742961	11.4027	0.0439543
NC_052621.1	6322662	6322783	7.56605	-0.891667	0.83432	11.3511	0.0448457
NC_052621.1	6715973	6716094	10.3344	-1.72171	0.698789	13.5794	0.0185138
NC_052621.1	7184920	7185205	11.0739	1.43655	0.638388	12.3075	0.0308088
NC_052621.1	8888733	8888942	8.1586	-1.73455	0.778209	11.447	0.0432026
NC_052621.1	9461360	9461470	6.75213	-1.86881	0.785757	13.6812	0.0177664
NC_052621.1	9761274	9761502	11.192	-1.06897	0.673254	13.4292	0.0196718
NC_052621.1	10021530	10021668	10.2233	-1.62378	0.722779	11.3498	0.0448684
NC_052621.1	10310512	10310854	21.7758	-1.35695	0.50546	12.701	0.0263475
NC_052621.1	10311298	10311444	11.1472	-0.988367	0.643542	12.7102	0.0262512
NC_052621.1	10858671	10858879	14.4462	-0.482883	0.609229	15.8655	0.0072388
NC_052621.1	11032566	11032836	15.2492	-0.795749	0.595512	16.1555	0.00641387
NC_052621.1	11571892	11572127	17.329	-1.36949	0.577922	14.643	0.0120016
NC_052621.1	11750070	11750211	15.9967	-2.02803	0.587608	14.9704	0.0104897
NC_052621.1	11879106	11879234	6.93911	1.98396	0.959456	12.1087	0.0333277
NC_052621.1	12119950	12120139	8.44285	1.31693	0.921454	11.3096	0.0455749
NC_052621.1	12214711	12214822	8.85666	-2.2771	0.853068	16.18	0.00634851
NC_052621.1	12819408	12819609	7.86102	-0.754912	0.949818	14.2825	0.0139111
NC_052621.1	13679745	13680068	12.4733	0.17608	0.64608	11.0726	0.0499596
NC_052621.1	16600917	16601330	17.5387	0.739737	0.51944	11.0823	0.0497731
NC_052621.1	17797596	17797695	8.4576	-1.57515	0.739031	11.5914	0.040836
NC_052621.1	18924215	18924348	5.64886	1.90471	1.01696	14.1668	0.014584
NC_052621.1	19572265	19572410	6.83235	-0.673565	0.804744	13.9434	0.0159732
NC_052621.1	20281798	20281959	6.20078	2.01913	0.869553	11.2654	0.0463638
NC_052621.1	20595059	20595230	6.86092	-0.552423	0.843871	12.1463	0.0328368
NC_052621.1	20691419	20691601	13.3543	-0.460799	0.616065	12.4799	0.0287718
NC_052621.1	20815708	20815924	15.4521	-1.57756	0.562925	12.2579	0.03142
NC_052621.1	20986976	20987252	24.0285	-1.32903	0.468216	11.7749	0.0380058
NC_052621.1	23638783	23639173	22.5363	-0.874174	0.523826	15.0122	0.0103101
NC_052621.1	24468305	24468569	14.3492	0.387136	0.56364	15.1694	0.00966251
NC_052621.1	24893856	24894073	14.8724	-1.91984	0.586339	13.1885	0.0216753
NC_052621.1	25448553	25448658	5.81597	0.485349	0.76677	12.9552	0.0238027
NC_052621.1	25663497	25663611	5.49763	-0.462779	0.791935	12.4848	0.028716
NC_052621.1	27945036	27945212	6.68257	-1.55436	0.755708	11.595	0.0407785
NC_052621.1	27993436	27993599	9.48052	-2.06929	0.756325	16.7222	0.00505788
NC_052621.1	29279821	29280080	18.5673	-0.979885	0.535215	12.2116	0.0320003
NC_052621.1	29401832	29402037	14.4701	-1.34023	0.635417	12.2253	0.0318272
NC_052621.1	30078912	30079107	12.3658	-1.06736	0.611174	11.1397	0.0486789
NC_052621.1	30828568	30828688	7.75058	1.24891	0.99021	11.6047	0.0406253
NC_052621.1	34828941	34829107	8.89301	-0.869347	0.813845	11.8806	0.0364613
NC_052621.1	35516752	35517059	15.9283	-1.72283	0.558091	11.7697	0.0380839
NC_052621.1	36673126	36673317	15.1052	-0.829026	0.634786	12.518	0.0283392
NC_052621.1	36943631	36943950	10.9318	-1.65624	0.591808	18.1399	0.00277603
NC_052621.1	37495471	37495618	12.5744	-0.747336	0.647001	15.882	0.00718908
NC_052621.1	37503038	37503291	18.1283	-1.41102	0.535493	11.5649	0.0412607
NC_052621.1	37503768	37503992	16.0543	-0.930992	0.587022	13.9648	0.0158349
NC_052621.1	37615331	37615434	6.52137	-0.302067	0.764128	11.8429	0.0370046
NC_052621.1	37726290	37726418	4.45057	-1.30552	1.1573	13.1066	0.0224004
NC_052621.1	38301058	38301231	7.33876	0.806685	0.841109	11.5474	0.0415446
NC_052622.1	302305	302406	4.20625	-1.19187	1.08106	15.5039	0.00841281
NC_052622.1	438439	438829	15.6029	0.695246	0.658195	13.288	0.0208244
NC_052622.1	438860	439004	8.66115	-0.815331	0.67857	11.4437	0.043258
NC_052622.1	478625	478823	13.748	-1.653	0.604944	12.0793	0.0337172
NC_052622.1	532425	532608	16.842	-1.10207	0.552222	11.385	0.0442589
NC_052622.1	2821477	2821557	5.54769	0.241163	0.777473	12.3808	0.0299267
NC_052622.1	2918953	2919070	7.14307	-1.28132	0.840946	12.7462	0.0258766
NC_052622.1	3157671	3157991	21.401	0.0876318	0.54572	14.1133	0.0149055
NC_052622.1	4444041	4444272	11.043	-0.12714	0.773421	11.2459	0.0467172
NC_052622.1	9615800	9615920	4.16116	1.61019	0.998386	11.3652	0.0446017
NC_052622.1	10760015	10760130	7.93445	-1.09174	0.827381	14.0259	0.0154458
NC_052622.1	12711328	12711551	14.7725	-2.26345	0.667276	14.0184	0.015493
NC_052622.1	13921128	13921599	21.2183	-1.67246	0.486168	12.5104	0.0284255
NC_052622.1	17003657	17003819	9.18949	-2.0168	0.834769	11.4622	0.0429486
NC_052622.1	17185658	17185950	24.7709	-1.10037	0.489425	11.1185	0.0490805
NC_052622.1	17501303	17501453	8.53485	-1.63969	0.739683	14.3899	0.0133135
NC_052622.1	19648009	19648108	3.56903	3.82041	1.60258	11.9636	0.0352906
NC_052622.1	21027424	21027534	11.0631	-0.76209	0.713437	12.2912	0.031008
NC_052622.1	21263949	21264262	24.2178	-1.86444	0.553187	14.3589	0.0134835
NC_052622.1	23683545	23683713	11.9536	-0.436446	0.618187	11.7276	0.0387165
NC_052622.1	23717873	23718126	11.9588	-1.95136	0.668754	13.4695	0.0193543
NC_052622.1	23829791	23829966	9.44642	-1.55642	0.792437	12.5614	0.0278546
NC_052622.1	25852999	25853194	11.9314	-1.90293	0.664205	12.7285	0.0260605
NC_052622.1	25863309	25863526	12.2716	-2.06139	0.638643	12.6199	0.0272135
NC_052622.1	25921619	25921732	7.09895	-2.10399	0.87192	12.6109	0.0273107
NC_052622.1	26571085	26571236	5.44616	0.863228	0.979653	12.5809	0.0276394
NC_052622.1	27095737	27095924	7.40546	1.50781	0.7511	12.1872	0.0323109
NC_052622.1	27494692	27494784	4.75409	-0.175097	0.821473	11.13	0.0488627
NC_052622.1	27977599	27977833	20.449	-1.63859	0.557435	16.0921	0.00658601
NC_052622.1	28094192	28094405	16.9989	-1.33034	0.563778	11.395	0.044087
NC_052622.1	28172912	28173024	4.60251	-0.0292782	0.819577	12.7346	0.0259971
NC_052622.1	30998842	30999081	23.6154	-1.48856	0.517141	11.2866	0.0459849
NC_052622.1	31587179	31587455	19.7304	-0.696982	0.491788	11.5522	0.0414669
NC_052622.1	31885720	31885851	8.89654	-2.96492	0.84626	14.1982	0.0143985
NC_052622.1	31902561	31903054	27.7577	-1.42867	0.433676	14.9126	0.0107423
NC_052622.1	32219098	32219262	10.9092	-1.48648	0.715348	14.9396	0.0106234
NC_052622.1	32309192	32309386	15.6134	-1.78162	0.579367	12.1408	0.0329087
NC_052622.1	34417231	34417386	7.09641	1.91497	0.809592	12.6584	0.0267987
NC_052622.1	35071976	35072159	10.036	-1.76122	0.740444	11.6586	0.0397767
NC_052622.1	35304973	35305099	10.7045	-1.89395	0.697549	11.3094	0.0455798
NC_052622.1	35622927	35623072	12.5228	-1.77109	0.670489	11.2293	0.0470191
NC_052622.1	36218199	36218531	23.3405	-0.95882	0.5254	17.1779	0.00417446
NC_052622.1	36219206	36219326	10.0541	-1.7138	0.710706	11.4789	0.0426696
NC_052622.1	38499389	38499871	23.6876	-0.942729	0.462346	14.0502	0.0152935
NC_052622.1	38567020	38567296	16.8845	-1.90452	0.581489	13.7544	0.0172468
NC_052622.1	39302503	39302768	13.566	-1.79155	0.731625	11.6889	0.0393088
NC_052622.1	40034474	40034641	10.4958	-1.66465	0.692353	12.7669	0.0256644
NC_052622.1	41335798	41335905	9.64264	-0.431658	0.756195	12.6415	0.0269806
NC_052622.1	41457581	41457729	11.1557	-1.51276	0.724911	16.2735	0.00610514
NC_052622.1	41744751	41744896	9.38388	-0.391096	0.831897	12.7831	0.0254982
NC_052622.1	42690214	42690320	6.13881	0.244191	0.779766	11.8505	0.0368943
NC_052622.1	42980457	42980780	19.6687	-1.02472	0.553932	11.2174	0.0472363
NC_052622.1	43519641	43519787	8.57482	-0.459809	0.755361	13.2811	0.0208822
NC_052622.1	44946311	44946456	9.84774	-2.33737	0.75967	11.5928	0.0408148
NC_052622.1	45772318	45772516	8.8561	-0.502424	0.727535	11.8713	0.0365952
NC_052622.1	46653297	46653459	9.68227	-0.306017	0.668618	11.3835	0.0442848
NC_052622.1	46809008	46809267	15.7225	-1.18257	0.584377	12.0583	0.0339972
NC_052622.1	48601409	48601531	8.99261	-1.72059	0.754075	12.2148	0.0319604
NC_052622.1	48628672	48628774	6.90521	3.05181	1.22017	18.8873	0.00201732

## Sheet: S3-2.ATAC-seq_0h_high_ACR
seqnames	start	end	width	strand	mcols.ATAC0h.2	mcols.ATAC0h.3	mcols.ATAC0h.4	mcols.ATAC12h.1	mcols.ATAC12h.2	mcols.ATAC12h.3	mcols.ATAC24h.1	mcols.ATAC24h.2	mcols.ATAC24h.3	mcols.ATAC2h.2	mcols.ATAC2h.3	mcols.ATAC30min.2	mcols.ATAC30min.3	mcols.ATAC6h.2	mcols.ATAC6h.3	mcols.peakid	peak	feature	start_position	end_position	feature_strand	insideFeature	distancetoFeature	shortestDistance	fromOverlappingOrNearest
NC_052612.1	19002427	19002600	174	*	20	11	9	12	9	5	19	2	12	7	6	3	4	5	5	peak2020	peak2020	LOC104453202	19000711	19003232	+	inside	1716	632	NearestLocation
NC_052612.1	41439779	41439836	58	*	10	6	3	3	2	1	7	1	3	7	2	6	4	2	0	peak5753	peak5753	LOC120286770	41445012	41449852	+	upstream	-5233	5176	NearestLocation
NC_052612.1	42259649	42259719	71	*	12	10	11	7	14	7	12	2	1	7	9	3	8	6	13	peak5895	peak5895	LOC104444062	42251965	42258186	-	upstream	-1463	1463	NearestLocation
NC_052612.1	42671384	42671691	308	*	27	26	16	20	27	14	22	13	12	11	20	9	22	20	19	peak5994	peak5994	LOC104414483	42671890	42673602	+	upstream	-506	199	NearestLocation
NC_052612.1	49662496	49662598	103	*	19	12	12	10	12	4	14	7	8	6	6	6	7	8	9	peak7140	peak7140	LOC104449009	49662738	49665774	+	upstream	-242	140	NearestLocation
NC_052612.1	51662404	51662509	106	*	12	10	5	8	7	1	11	3	4	1	1	0	3	2	1	peak7528	peak7528	LOC104415608	51662454	51663872	-	overlapEnd	1468	50	NearestLocation
NC_052613.1	11058748	11058876	129	*	11	13	4	8	7	4	7	5	2	2	3	2	5	1	1	peak10082	peak10082	LOC120290493	11054498	11056010	-	upstream	-2738	2738	NearestLocation
NC_052613.1	15963057	15963112	56	*	11	4	8	7	8	4	5	2	2	3	2	7	6	3	10	peak10630	peak10630	LOC104424746	15962833	15968103	-	inside	5046	224	NearestLocation
NC_052613.1	20278030	20278127	98	*	9	15	1	8	9	4	2	2	3	5	6	6	5	3	7	peak10902	peak10902	LOC104425796	20280708	20281457	-	downstream	3427	2581	NearestLocation
NC_052613.1	22150204	22150350	147	*	16	10	13	8	13	5	11	9	4	7	6	3	5	0	6	peak11109	peak11109	LOC104434739	22150164	22150763	-	inside	559	40	NearestLocation
NC_052613.1	41099027	41099244	218	*	40	22	11	19	34	14	26	15	13	19	11	14	30	17	23	peak13494	peak13494	LOC104432830	41099431	41103839	+	upstream	-404	187	NearestLocation
NC_052613.1	54943831	54943893	63	*	9	4	8	1	6	7	10	2	3	1	0	2	1	1	5	peak15884	peak15884	LOC104433848	54941956	54942578	-	upstream	-1253	1253	NearestLocation
NC_052614.1	12571059	12571262	204	*	13	15	16	13	7	7	16	8	6	8	7	8	11	8	11	peak18276	peak18276	LOC104436580	12570848	12589315	-	inside	18256	211	NearestLocation
NC_052614.1	15317039	15317157	119	*	12	8	13	11	6	5	12	5	3	4	2	3	8	3	6	peak18677	peak18677	LOC104436634	15314862	15318784	+	inside	2177	1627	NearestLocation
NC_052614.1	32979666	32979715	50	*	10	7	0	4	6	3	1	1	0	2	2	1	4	2	2	peak20083	peak20083	LOC104437261	32976926	32983429	-	inside	3763	2740	NearestLocation
NC_052614.1	36808644	36808713	70	*	9	6	5	4	5	0	3	3	1	2	1	3	2	1	3	peak20599	peak20599	LOC104431133	36794880	36800136	-	upstream	-8508	8508	NearestLocation
NC_052614.1	46791637	46791702	66	*	10	8	0	5	3	5	0	0	2	3	6	2	3	6	4	peak21635	peak21635	LOC104437560	46788851	46792929	-	inside	1292	1227	NearestLocation
NC_052614.1	56054789	56054842	54	*	13	9	0	4	4	2	0	2	4	3	5	1	0	1	8	peak22632	peak22632	LOC104437868	56055769	56063021	-	downstream	8232	927	NearestLocation
NC_052614.1	59499548	59499621	74	*	11	1	12	4	1	2	8	10	2	4	2	7	4	2	4	peak22890	peak22890	LOC104438014	59493838	59496360	-	upstream	-3188	3188	NearestLocation
NC_052614.1	70580925	70580976	52	*	8	7	8	9	6	0	5	2	1	4	2	5	3	2	5	peak24283	peak24283	LOC104440449	70581375	70583582	-	downstream	2657	399	NearestLocation
NC_052614.1	71127640	71128016	377	*	31	26	8	15	21	7	22	9	21	12	9	8	10	11	17	peak24397	peak24397	LOC104438394	71119697	71127705	+	overlapEnd	7943	65	NearestLocation
NC_052615.1	4910349	4910422	74	*	9	10	8	10	4	1	13	4	4	9	1	2	0	4	3	peak25026	peak25026	LOC104440737	4909048	4927698	-	inside	17349	1301	NearestLocation
NC_052615.1	12640751	12640846	96	*	7	12	12	10	5	6	13	7	4	4	2	2	4	1	5	peak26242	peak26242	LOC104441044	12638402	12641101	-	inside	350	255	NearestLocation
NC_052615.1	24020547	24020601	55	*	12	8	1	5	3	1	1	0	2	2	2	1	4	1	1	peak27791	peak27791	LOC104442849	24018945	24025981	+	inside	1602	1602	NearestLocation
NC_052616.1	794076	794126	51	*	10	4	6	5	5	4	1	5	2	2	0	2	7	0	4	peak30436	peak30436	LOC108959334	793191	794106	-	overlapStart	30	20	NearestLocation
NC_052616.1	5141133	5141183	51	*	11	10	1	4	10	2	3	5	2	8	3	0	1	1	2	peak31121	peak31121	LOC104441333	5134989	5135835	+	downstream	6144	5298	NearestLocation
NC_052616.1	10026444	10026493	50	*	4	10	5	4	5	2	4	2	1	2	2	0	2	2	4	peak31949	peak31949	LOC104444000	10016596	10067099	+	inside	9848	9848	NearestLocation
NC_052616.1	43534127	43534212	86	*	15	6	7	8	3	3	6	3	4	6	2	3	1	1	1	peak34311	peak34311	LOC120293928	43537246	43541287	+	upstream	-3119	3034	NearestLocation
NC_052617.1	12325377	12325463	87	*	12	17	4	7	7	6	6	5	4	6	4	3	7	6	9	peak37848	peak37848	LOC104448428	12319672	12330337	+	inside	5705	4874	NearestLocation
NC_052617.1	16737027	16737096	70	*	15	9	3	6	9	8	3	3	3	6	0	7	3	4	7	peak38261	peak38261	LOC104448632	16722452	16740108	-	inside	3081	3012	NearestLocation
NC_052617.1	19102351	19102402	52	*	11	6	5	3	10	4	4	5	4	1	1	2	3	6	5	peak38705	peak38705	LOC104448783	19097453	19102817	-	inside	466	415	NearestLocation
NC_052617.1	35156828	35156887	60	*	18	11	4	6	9	6	6	3	4	5	8	8	10	5	7	peak41079	peak41079	LOC104449381	35153632	35155507	-	upstream	-1321	1321	NearestLocation
NC_052617.1	35526528	35526597	70	*	14	10	4	7	6	3	10	1	3	1	2	3	4	1	2	peak41184	peak41184	LOC104449417	35523716	35527028	+	inside	2812	431	NearestLocation
NC_052617.1	36963353	36963454	102	*	14	10	0	3	6	2	2	1	2	3	4	6	2	5	3	peak41463	peak41463	LOC104451944	36972320	36974536	+	upstream	-8967	8866	NearestLocation
NC_052617.1	43032186	43032269	84	*	9	15	6	5	12	3	11	4	4	4	1	3	7	1	3	peak42702	peak42702	LOC104452043	43036168	43038235	+	upstream	-3982	3899	NearestLocation
NC_052617.1	43148091	43148176	86	*	6	11	2	2	3	3	4	7	3	2	2	3	3	1	0	peak42733	peak42733	LOC104450022	43156413	43158358	-	downstream	10267	8237	NearestLocation
NC_052617.1	48548273	48548454	182	*	33	16	14	16	20	10	23	9	14	10	8	20	14	7	11	peak43871	peak43871	LOC104450425	48545219	48550676	+	inside	3054	2222	NearestLocation
NC_052617.1	51621788	51621879	92	*	18	13	7	8	7	3	5	11	9	8	11	10	10	7	13	peak44460	peak44460	LOC104450618	51616402	51618456	-	upstream	-3332	3332	NearestLocation
NC_052617.1	57387608	57387787	180	*	27	18	17	18	12	14	24	7	7	12	9	6	24	7	9	peak45479	peak45479	LOC104451034	57388035	57392846	+	upstream	-427	248	NearestLocation
NC_052618.1	10014904	10014960	57	*	10	4	3	3	4	1	1	0	2	6	3	0	2	5	4	peak46144	peak46144	LOC104452689	10009264	10015439	+	inside	5640	479	NearestLocation
NC_052618.1	18571066	18571137	72	*	11	11	1	4	5	3	3	3	0	2	3	2	3	7	5	peak46587	peak46587	LOC120295931	18562197	18576623	-	inside	5557	5486	NearestLocation
NC_052618.1	27140226	27140334	109	*	6	10	2	7	6	1	5	5	3	2	4	0	0	3	2	peak47329	peak47329	LOC104455372	27110779	27141018	-	inside	792	684	NearestLocation
NC_052618.1	30654932	30655026	95	*	7	9	5	4	7	4	9	3	4	2	2	5	3	0	2	peak47663	peak47663	LOC104455336	30650251	30657448	+	inside	4681	2422	NearestLocation
NC_052618.1	44807959	44808024	66	*	8	3	7	4	5	1	6	0	1	6	1	0	0	2	4	peak49476	peak49476	LOC104453662	44808491	44809950	+	upstream	-532	467	NearestLocation
NC_052618.1	45811561	45811975	415	*	68	45	30	45	47	26	68	34	20	24	40	26	37	25	38	peak49587	peak49587	LOC104453708	45805561	45811569	-	overlapStart	8	8	NearestLocation
NC_052618.1	56631102	56631194	93	*	16	11	12	7	10	2	17	9	3	11	10	4	10	4	11	peak51344	peak51344	LOC104454380	56627398	56629394	-	upstream	-1708	1708	NearestLocation
NC_052618.1	58413160	58413230	71	*	14	11	5	2	14	7	6	5	3	3	3	6	4	7	9	peak51739	peak51739	LOC104454536	58406963	58411989	-	upstream	-1171	1171	NearestLocation
NC_052618.1	59863246	59863299	54	*	17	10	14	6	19	3	12	8	10	10	6	4	5	5	6	peak51918	peak51918	LOC104454653	59859167	59863534	-	inside	288	235	NearestLocation
NC_052619.1	544269	544328	60	*	5	10	4	3	5	0	6	0	2	2	0	4	5	2	6	peak52165	peak52165	LOC104456191	544252	545111	-	inside	842	17	NearestLocation
NC_052619.1	3961503	3961750	248	*	29	39	17	24	32	17	42	14	17	18	9	18	17	27	23	peak52547	peak52547	LOC104456295	3966233	3966963	+	upstream	-4730	4483	NearestLocation
NC_052619.1	5310676	5310734	59	*	9	5	13	5	8	0	11	1	2	4	4	1	5	3	4	peak52765	peak52765	LOC104456023	5306997	5310856	-	inside	180	122	NearestLocation
NC_052619.1	19631141	19631199	59	*	8	8	8	4	4	3	10	5	3	5	0	3	7	4	0	peak54977	peak54977	LOC120287051	19628297	19629414	-	upstream	-1727	1727	NearestLocation
NC_052619.1	30423888	30424154	267	*	20	13	13	10	6	7	21	8	8	10	5	5	18	8	16	peak56117	peak56117	LOC104414057	30422047	30426030	-	inside	2142	1841	NearestLocation
NC_052619.1	39165047	39165113	67	*	10	10	4	5	5	2	4	1	6	7	1	1	1	3	3	peak56968	peak56968	LOC104414382	39164209	39169670	-	inside	4623	838	NearestLocation
NC_052619.1	40113727	40113846	120	*	23	7	6	5	13	4	10	10	7	7	7	10	10	4	3	peak57054	peak57054	LOC104414399	40115794	40116287	-	downstream	2560	1948	NearestLocation
NC_052619.1	42233704	42233822	119	*	16	15	11	9	10	10	12	6	6	7	4	11	7	9	8	peak57222	peak57222	LOC104414481	42237924	42243769	-	downstream	10065	4102	NearestLocation
NC_052619.1	51164375	51164441	67	*	11	7	1	3	5	1	1	1	1	4	4	2	4	5	3	peak58185	peak58185	LOC120287620	51167014	51170051	-	downstream	5676	2573	NearestLocation
NC_052619.1	52661801	52661861	61	*	13	4	3	3	5	1	4	2	1	2	1	4	3	5	4	peak58354	peak58354	LOC104414963	52661603	52663787	-	inside	1986	198	NearestLocation
NC_052619.1	59056656	59056765	110	*	19	8	6	7	5	3	6	6	7	6	7	7	6	7	9	peak58997	peak58997	LOC104415363	59056231	59061520	+	inside	425	425	NearestLocation
NC_052619.1	61493803	61493856	54	*	10	5	7	4	3	1	5	4	6	2	1	7	4	3	7	peak59209	peak59209	LOC104415449	61491933	61494154	-	inside	351	298	NearestLocation
NC_052620.1	17518479	17518618	140	*	14	9	16	15	9	7	13	4	5	7	5	4	8	6	9	peak63196	peak63196	LOC104418450	17519127	17522024	+	upstream	-648	509	NearestLocation
NC_052620.1	18066178	18066329	152	*	19	20	3	12	16	9	12	7	5	6	4	9	12	7	13	peak63286	peak63286	LOC104418469	18075388	18077386	+	upstream	-9210	9059	NearestLocation
NC_052620.1	20791687	20791784	98	*	12	14	8	4	5	4	12	3	8	9	7	4	12	3	7	peak63562	peak63562	LOC108955181	20779077	20780352	+	downstream	12610	11335	NearestLocation
NC_052620.1	25440846	25440896	51	*	9	4	9	5	4	3	9	3	6	3	0	3	1	2	2	peak64403	peak64403	LOC104418757	25440597	25442553	+	inside	249	249	NearestLocation
NC_052620.1	26959965	26960056	92	*	9	12	11	9	7	5	16	7	4	6	2	3	2	5	11	peak64760	peak64760	LOC104418914	26961143	26963307	+	upstream	-1178	1087	NearestLocation
NC_052620.1	27734904	27734990	87	*	14	14	3	6	13	6	8	5	4	4	2	6	10	2	2	peak64941	peak64941	LOC104419054	27735322	27737088	+	upstream	-418	332	NearestLocation
NC_052620.1	32791258	32791530	273	*	24	13	17	10	12	7	20	12	6	12	4	9	15	10	8	peak65896	peak65896	LOC120288511	32779572	32781476	+	downstream	11686	9782	NearestLocation
NC_052621.1	192539	192611	73	*	4	13	7	7	6	6	4	4	1	5	0	5	1	2	3	peak67598	peak67598	LOC104420879	192851	196019	-	downstream	3480	240	NearestLocation
NC_052621.1	2085803	2085858	56	*	7	15	6	4	6	1	12	2	5	12	1	2	7	2	1	peak68000	peak68000	LOC120289253	2082815	2082924	+	downstream	2988	2879	NearestLocation
NC_052621.1	3273502	3273577	76	*	6	7	7	2	3	1	9	2	3	2	2	1	2	3	6	peak68212	peak68212	LOC104421111	3273905	3278420	+	upstream	-403	328	NearestLocation
NC_052621.1	4351753	4351825	73	*	13	9	6	7	0	3	10	6	3	4	2	4	4	1	5	peak68404	peak68404	LOC120289139	4351921	4358615	+	upstream	-168	96	NearestLocation
NC_052621.1	6356157	6356300	144	*	24	9	9	6	15	6	10	10	6	13	7	4	7	6	4	peak68858	peak68858	LOC104423464	6350808	6355556	-	upstream	-601	601	NearestLocation
NC_052621.1	8421601	8421673	73	*	10	4	5	4	0	1	6	3	4	5	1	1	1	1	1	peak69189	peak69189	LOC104421551	8425358	8426010	-	downstream	4409	3685	NearestLocation
NC_052621.1	10652012	10652069	58	*	10	6	7	4	4	1	2	3	6	3	2	4	5	3	4	peak69639	peak69639	LOC104421686	10651247	10653116	+	inside	765	765	NearestLocation
NC_052621.1	19648894	19649122	229	*	19	17	9	7	17	5	18	9	10	11	4	4	1	6	3	peak71235	peak71235	LOC104422146	19655455	19656891	-	downstream	7997	6333	NearestLocation
NC_052621.1	19861282	19861340	59	*	13	13	5	7	7	6	8	7	5	7	5	5	1	2	4	peak71248	peak71248	LOC104422148	19861453	19862851	-	downstream	1569	113	NearestLocation
NC_052621.1	24430505	24430554	50	*	8	8	10	4	5	3	1	3	5	1	1	4	1	5	2	peak71999	peak71999	LOC104422374	24427169	24430765	+	inside	3336	211	NearestLocation
NC_052621.1	24467586	24467673	88	*	10	6	9	5	5	0	7	1	4	8	3	1	5	3	3	peak72009	peak72009	LOC104422377	24467483	24478258	+	inside	103	103	NearestLocation
NC_052621.1	26439910	26439966	57	*	6	7	0	2	0	1	2	4	3	0	0	3	3	1	0	peak72283	peak72283	LOC104423851	26440332	26443764	-	downstream	3854	366	NearestLocation
NC_052621.1	30745132	30745182	51	*	9	10	6	7	4	4	7	6	4	2	1	5	5	5	8	peak73094	peak73094	LOC108955606	30739500	30741611	-	upstream	-3521	3521	NearestLocation
NC_052622.1	21314159	21314250	92	*	8	8	11	5	3	2	5	7	0	4	4	3	8	3	3	peak76956	peak76956	LOC120289317	21312531	21314631	-	inside	472	381	NearestLocation
NC_052622.1	23268264	23268385	122	*	12	8	4	9	6	4	8	4	3	7	3	4	4	2	0	peak77183	peak77183	LOC104425498	23266262	23270731	+	inside	2002	2002	NearestLocation
NC_052622.1	27090513	27090576	64	*	9	8	6	1	4	2	6	4	4	3	0	3	2	1	5	peak77703	peak77703	LOC120289856	27083916	27085199	-	upstream	-5314	5314	NearestLocation
NC_052622.1	29126358	29126860	503	*	44	26	22	29	29	16	33	30	15	18	20	25	23	22	21	peak78030	peak78030	LOC108956006	29118633	29119639	-	upstream	-6719	6719	NearestLocation
NC_052622.1	33417054	33417106	53	*	8	8	6	5	6	3	8	0	3	2	0	2	3	3	4	peak78577	peak78577	LOC104426144	33414073	33417161	-	inside	107	55	NearestLocation

## Sheet: S3-3. ATAC-seq_0h_low_ACR
seqnames	start	end	width	strand	mcols.ATAC0h.2	mcols.ATAC0h.3	mcols.ATAC0h.4	mcols.ATAC12h.1	mcols.ATAC12h.2	mcols.ATAC12h.3	mcols.ATAC24h.1	mcols.ATAC24h.2	mcols.ATAC24h.3	mcols.ATAC2h.2	mcols.ATAC2h.3	mcols.ATAC30min.2	mcols.ATAC30min.3	mcols.ATAC6h.2	mcols.ATAC6h.3	mcols.peakid	peak	feature	start_position	end_position	feature_strand	insideFeature	distancetoFeature	shortestDistance	fromOverlappingOrNearest
NC_052612.1	2311313	2311876	564	*	17	14	4	38	35	26	21	14	14	18	14	21	14	16	23	peak679	peak679	LOC104445264	2309400	2313087	+	inside	1913	1211	NearestLocation
NC_052612.1	5765559	5765668	110	*	1	2	1	9	15	8	8	4	3	6	4	5	7	7	6	peak930	peak930	LOC104452045	5762848	5771098	+	inside	2711	2711	NearestLocation
NC_052612.1	7434308	7434414	107	*	9	2	3	11	9	6	18	5	18	17	18	6	11	13	13	peak1032	peak1032	LOC104440499	7433083	7439300	+	inside	1225	1225	NearestLocation
NC_052612.1	14968046	14968371	326	*	17	11	3	19	22	4	11	12	18	17	20	17	29	21	25	peak1662	peak1662	LOC120295673	14969538	14985789	+	upstream	-1492	1167	NearestLocation
NC_052612.1	19276515	19276635	121	*	2	3	1	14	21	5	8	6	6	7	7	6	11	9	5	peak2079	peak2079	LOC104423256	19276021	19280381	-	inside	3866	494	NearestLocation
NC_052612.1	19740132	19740456	325	*	10	1	2	16	13	14	23	12	19	20	9	12	7	20	15	peak2176	peak2176	LOC104447933	19740244	19743265	-	overlapEnd	3133	112	NearestLocation
NC_052612.1	22214213	22214365	153	*	1	2	0	8	6	6	12	16	8	4	4	7	6	6	5	peak2561	peak2561	LOC104433097	22220393	22223818	-	downstream	9605	6028	NearestLocation
NC_052612.1	22942735	22942857	123	*	3	3	1	19	16	6	30	8	11	6	5	8	8	8	11	peak2721	peak2721	LOC104436778	22937467	22943407	-	inside	672	550	NearestLocation
NC_052612.1	29239479	29239581	103	*	488	370	179	615	591	459	454	338	440	444	416	459	392	391	442	peak3674	peak3674	LOC120293080	29237199	29238391	-	upstream	-1088	1088	NearestLocation
NC_052612.1	29469570	29469806	237	*	4	6	4	11	13	9	17	19	21	17	9	11	18	16	23	peak3683	peak3683	LOC104439048	29467010	29468090	+	downstream	2560	1480	NearestLocation
NC_052612.1	29582841	29583013	173	*	4	2	1	6	5	4	14	13	13	12	9	4	9	4	9	peak3708	peak3708	LOC104438975	29551538	29555011	+	downstream	31303	27830	NearestLocation
NC_052612.1	37934284	37934514	231	*	4	3	1	9	10	3	4	7	4	9	2	5	9	13	16	peak5090	peak5090	LOC104457049	37888032	37889097	-	upstream	-45187	45187	NearestLocation
NC_052612.1	39635263	39635387	125	*	4	3	0	8	9	6	3	6	6	6	2	8	7	13	10	peak5384	peak5384	LOC104457302	39629699	39633527	+	downstream	5564	1736	NearestLocation
NC_052612.1	40880914	40881058	145	*	9	5	1	18	19	15	12	2	10	6	13	6	18	18	17	peak5606	peak5606	LOC104442955	40877004	40882179	-	inside	1265	1121	NearestLocation
NC_052612.1	42566009	42566328	320	*	13	12	5	33	28	10	14	13	27	25	30	27	19	17	15	peak5971	peak5971	LOC104444360	42557282	42563137	-	upstream	-2872	2872	NearestLocation
NC_052612.1	43721365	43721481	117	*	5	5	0	22	11	12	10	8	8	6	8	9	15	7	7	peak6217	peak6217	LOC104423370	43719678	43723362	+	inside	1687	1687	NearestLocation
NC_052612.1	44717424	44717529	106	*	1	0	0	13	8	4	13	11	10	6	4	7	7	4	4	peak6372	peak6372	LOC120285898	44715800	44731488	-	inside	14064	1624	NearestLocation
NC_052612.1	48542939	48543088	150	*	2	2	1	17	15	10	5	8	8	8	5	6	10	7	9	peak6915	peak6915	LOC108957750	48539464	48541290	+	downstream	3475	1649	NearestLocation
NC_052612.1	50468641	50468751	111	*	2	2	0	7	13	10	5	5	7	9	8	4	2	9	3	peak7258	peak7258	LOC104427458	50468173	50468928	-	inside	287	177	NearestLocation
NC_052612.1	50514870	50514992	123	*	9	2	0	5	14	9	9	10	14	17	16	8	6	7	10	peak7275	peak7275	LOC104425393	50512027	50521477	-	inside	6607	2843	NearestLocation
NC_052612.1	50780133	50780253	121	*	5	1	0	14	12	6	16	8	5	20	12	6	4	8	5	peak7311	peak7311	LOC104425372	50779084	50786334	-	inside	6201	1049	NearestLocation
NC_052613.1	2121289	2121434	146	*	5	5	0	16	23	16	10	14	8	10	13	5	13	11	7	peak8422	peak8422	LOC104417758	2119674	2126165	+	inside	1615	1615	NearestLocation
NC_052613.1	3197584	3197800	217	*	9	6	0	15	26	13	14	5	6	12	10	8	9	12	12	peak8571	peak8571	LOC104418014	3176522	3196547	-	upstream	-1037	1037	NearestLocation
NC_052613.1	3545990	3546099	110	*	7	1	2	13	17	6	17	6	12	22	9	6	9	9	15	peak8649	peak8649	LOC104418312	3548001	3554232	+	upstream	-2011	1902	NearestLocation
NC_052613.1	4549630	4549950	321	*	8	6	1	26	21	23	14	16	11	16	10	8	13	12	9	peak8949	peak8949	LOC104443284	4560885	4562721	+	upstream	-11255	10935	NearestLocation
NC_052613.1	10725763	10725909	147	*	6	0	2	14	22	12	20	15	10	14	4	7	9	7	17	peak10012	peak10012	LOC104440351	10715807	10720243	-	upstream	-5520	5520	NearestLocation
NC_052613.1	25344331	25344544	214	*	3	2	2	8	15	8	23	12	18	11	9	8	8	10	2	peak11563	peak11563	LOC104427078	25347042	25358799	+	upstream	-2711	2498	NearestLocation
NC_052613.1	25468101	25468288	188	*	6	2	0	19	11	9	26	7	15	8	9	8	8	14	11	peak11600	peak11600	LOC104434809	25455697	25460008	-	upstream	-8093	8093	NearestLocation
NC_052613.1	26389618	26389729	112	*	3	1	1	4	4	6	6	10	7	14	7	10	6	4	6	peak11776	peak11776	LOC104426644	26387798	26388545	+	downstream	1820	1073	NearestLocation
NC_052613.1	28465521	28465656	136	*	3	2	0	16	11	7	12	13	5	14	8	3	10	8	2	peak11892	peak11892	LOC104431266	28467505	28471403	-	downstream	5882	1849	NearestLocation
NC_052613.1	30576231	30576446	216	*	5	1	1	12	18	10	5	8	10	9	7	12	10	12	20	peak12126	peak12126	LOC104432304	30573774	30578887	-	inside	2656	2441	NearestLocation
NC_052613.1	30622341	30622481	141	*	9	3	1	20	22	13	12	13	9	16	16	6	18	5	13	peak12135	peak12135	LOC104435120	30609389	30636138	-	inside	13797	12952	NearestLocation
NC_052613.1	31230601	31230768	168	*	2	0	2	17	13	11	10	10	4	7	4	3	4	1	11	peak12185	peak12185	LOC104435149	31228594	31233413	-	inside	2812	2007	NearestLocation
NC_052613.1	35156805	35156965	161	*	2	2	3	11	10	6	17	5	7	12	1	10	15	12	10	peak12567	peak12567	LOC104430636	35127020	35133062	-	upstream	-23743	23743	NearestLocation
NC_052613.1	35216593	35216984	392	*	7	5	3	26	45	21	20	14	17	19	10	14	22	13	17	peak12582	peak12582	LOC120291017	35215301	35215460	+	downstream	1292	1133	NearestLocation
NC_052613.1	38434045	38434168	124	*	2	0	1	6	2	1	2	1	5	9	6	2	5	5	9	peak13059	peak13059	LOC104432661	38345574	38432968	-	upstream	-1077	1077	NearestLocation
NC_052613.1	41270054	41270373	320	*	3	4	2	30	24	12	16	10	17	17	9	10	7	10	8	peak13544	peak13544	LOC104432846	41258857	41280792	+	inside	11197	10419	NearestLocation
NC_052613.1	42098264	42098382	119	*	8	2	0	9	14	6	8	5	6	17	13	10	7	11	10	peak13755	peak13755	TRNAV-AAC-4	42099961	42100034	-	downstream	1770	1579	NearestLocation
NC_052613.1	48261646	48261866	221	*	9	5	0	29	29	9	12	14	8	16	6	10	9	12	14	peak14523	peak14523	LOC104433272	48259124	48262258	+	inside	2522	392	NearestLocation
NC_052613.1	48522823	48522945	123	*	4	6	4	20	12	13	26	13	14	16	10	20	13	8	8	peak14600	peak14600	LOC104433294	48525506	48531955	+	upstream	-2683	2561	NearestLocation
NC_052613.1	50443238	50443338	101	*	1	4	1	17	15	14	11	5	11	3	8	10	12	7	6	peak14978	peak14978	LOC104433430	50439196	50447458	+	inside	4042	4042	NearestLocation
NC_052613.1	50899087	50899254	168	*	11	5	3	16	12	10	13	5	6	12	10	11	20	5	19	peak15109	peak15109	LOC104433606	50892395	50899073	-	upstream	-14	14	NearestLocation
NC_052613.1	54003143	54003258	116	*	3	4	1	3	7	6	8	6	7	6	4	9	7	13	12	peak15676	peak15676	LOC108957814	54002598	54004927	+	inside	545	545	NearestLocation
NC_052613.1	55021684	55021802	119	*	6	4	0	22	16	11	16	6	6	15	11	5	12	8	12	peak15900	peak15900	LOC104433859	55023436	55024938	-	downstream	3254	1634	NearestLocation
NC_052613.1	56740683	56740808	126	*	1	2	0	3	8	2	3	5	8	4	8	2	4	6	17	peak16286	peak16286	LOC104434066	56736940	56740170	-	upstream	-513	513	NearestLocation
NC_052613.1	58048431	58048644	214	*	12	5	1	28	25	17	23	9	22	18	15	9	14	22	32	peak16483	peak16483	LOC104434125	58044301	58047014	-	upstream	-1417	1417	NearestLocation
NC_052614.1	1258388	1258529	142	*	3	1	1	10	11	10	30	8	6	8	9	4	9	7	10	peak16798	peak16798	LOC104438756	1257818	1260080	-	inside	1692	570	NearestLocation
NC_052614.1	1362318	1362672	355	*	34	23	13	35	38	19	42	23	27	31	33	23	50	22	58	peak16823	peak16823	LOC104435985	1352413	1353328	-	upstream	-8990	8990	NearestLocation
NC_052614.1	2500608	2500775	168	*	10	6	0	7	12	7	11	8	10	10	7	17	20	10	6	peak16982	peak16982	LOC104436110	2500551	2504437	+	inside	57	57	NearestLocation
NC_052614.1	3764159	3764288	130	*	1	2	0	11	9	4	9	13	7	5	11	6	5	7	8	peak17053	peak17053	LOC104436147	3765220	3774558	-	downstream	10399	932	NearestLocation
NC_052614.1	7120810	7121140	331	*	23	16	4	26	38	26	24	18	26	24	23	21	28	37	35	peak17504	peak17504	LOC104436330	7119241	7125318	+	inside	1569	1569	NearestLocation
NC_052614.1	11328071	11328333	263	*	10	6	5	16	15	16	36	35	21	21	13	11	18	16	15	peak18141	peak18141	LOC104436541	11326776	11330776	-	inside	2705	1295	NearestLocation
NC_052614.1	12354481	12354585	105	*	2	2	1	5	3	3	10	13	8	12	5	3	5	3	9	peak18211	peak18211	LOC104439056	12353995	12356813	-	inside	2332	486	NearestLocation
NC_052614.1	19998715	19998895	181	*	6	5	0	13	10	7	11	9	9	14	14	11	18	10	8	peak19030	peak19030	LOC104436818	19991523	20000406	-	inside	1691	1511	NearestLocation
NC_052614.1	22541763	22541985	223	*	13	2	4	10	7	11	9	9	12	23	14	8	11	19	10	peak19226	peak19226	LOC104436936	22531548	22571910	+	inside	10215	10215	NearestLocation
NC_052614.1	34664923	34665239	317	*	15	14	1	35	36	18	18	15	12	21	11	14	23	15	21	peak20349	peak20349	LOC104437308	34669660	34674184	+	upstream	-4737	4421	NearestLocation
NC_052614.1	34747872	34748088	217	*	6	4	5	18	13	13	41	20	22	14	6	13	17	15	15	peak20368	peak20368	LOC104439568	34743240	34744427	+	downstream	4632	3445	NearestLocation
NC_052614.1	37849292	37849402	111	*	2	0	0	11	8	6	11	8	8	4	5	7	7	6	6	peak20694	peak20694	LOC104439656	37755376	37755744	-	upstream	-93548	93548	NearestLocation
NC_052614.1	38054375	38054490	116	*	0	4	1	11	5	16	23	11	11	16	9	8	9	6	6	peak20717	peak20717	LOC104437422	38053219	38056331	+	inside	1156	1156	NearestLocation
NC_052614.1	45541678	45541930	253	*	14	7	1	23	25	16	11	12	10	31	13	14	9	14	16	peak21520	peak21520	LOC104424235	45566269	45568124	+	upstream	-24591	24339	NearestLocation
NC_052614.1	48205091	48205259	169	*	5	1	0	14	25	7	10	8	8	5	4	3	9	7	10	peak21750	peak21750	LOC104437600	48196225	48204015	-	upstream	-1076	1076	NearestLocation
NC_052614.1	53216627	53216737	111	*	4	5	1	5	12	9	10	5	4	10	9	14	12	7	9	peak22207	peak22207	LOC104437715	53215839	53224325	+	inside	788	788	NearestLocation
NC_052614.1	54531058	54531218	161	*	8	4	1	10	16	9	21	10	12	14	9	20	13	13	10	peak22449	peak22449	LOC104439940	54527660	54531356	+	inside	3398	138	NearestLocation
NC_052614.1	56727738	56728022	285	*	1	3	1	6	7	6	17	14	17	11	5	5	7	3	7	peak22646	peak22646	LOC120286309	56726656	56732136	+	inside	1082	1082	NearestLocation
NC_052614.1	59458886	59459338	453	*	26	18	3	41	37	26	39	20	32	23	27	29	24	34	50	peak22876	peak22876	LOC104438012	59464488	59465928	+	upstream	-5602	5150	NearestLocation
NC_052614.1	65098208	65098317	110	*	12	6	2	11	13	8	7	11	9	10	15	14	20	13	15	peak23444	peak23444	LOC104438272	65092642	65096566	-	upstream	-1642	1642	NearestLocation
NC_052614.1	65959523	65959865	343	*	12	5	7	31	38	20	40	20	33	24	9	15	17	25	28	peak23568	peak23568	LOC104438474	65957387	65962295	+	inside	2136	2136	NearestLocation
NC_052614.1	70976118	70976302	185	*	3	4	2	9	9	15	9	7	7	11	23	9	6	6	14	peak24341	peak24341	LOC104438414	70973907	70978343	-	inside	2225	2041	NearestLocation
NC_052615.1	7432119	7432310	192	*	9	1	0	20	18	13	13	7	6	9	7	7	8	8	12	peak25559	peak25559	LOC104440836	7427892	7435405	+	inside	4227	3095	NearestLocation
NC_052615.1	8547309	8547585	277	*	13	8	7	21	30	16	18	15	6	19	16	15	16	20	26	peak25653	peak25653	LOC104440868	8545728	8549611	-	inside	2302	1581	NearestLocation
NC_052615.1	9524066	9524309	244	*	9	11	0	23	21	17	13	11	8	19	11	21	15	12	18	peak25814	peak25814	LOC104440900	9514394	9538355	+	inside	9672	9672	NearestLocation
NC_052615.1	13036319	13036439	121	*	3	4	1	17	12	17	13	6	9	7	5	5	9	5	18	peak26321	peak26321	LOC108959194	13029682	13049108	+	inside	6637	6637	NearestLocation
NC_052615.1	13465798	13465910	113	*	5	0	1	7	8	6	6	4	4	12	11	3	6	10	7	peak26375	peak26375	LOC104441082	13473042	13479026	+	upstream	-7244	7132	NearestLocation
NC_052615.1	17604062	17604237	176	*	7	3	0	13	18	12	12	5	14	16	12	11	11	5	8	peak26986	peak26986	LOC104441431	17602346	17611176	-	inside	7114	1716	NearestLocation
NC_052615.1	17643037	17643150	114	*	4	2	1	10	11	9	23	13	21	10	16	7	7	5	11	peak27005	peak27005	LOC104441434	17635685	17641759	-	upstream	-1278	1278	NearestLocation
NC_052615.1	20661289	20661445	157	*	4	1	0	19	16	11	10	10	8	11	6	8	9	7	7	peak27375	peak27375	LOC104441197	20658913	20663101	-	inside	1812	1656	NearestLocation
NC_052615.1	27710923	27711184	262	*	9	4	2	11	16	3	20	10	18	22	9	15	16	12	11	peak28073	peak28073	LOC104441593	27715727	27721069	+	upstream	-4804	4543	NearestLocation
NC_052615.1	28290519	28290626	108	*	2	2	0	9	6	2	11	10	11	14	8	4	7	4	13	peak28222	peak28222	LOC104441639	28287646	28291128	+	inside	2873	502	NearestLocation
NC_052615.1	31265397	31265590	194	*	4	4	2	17	23	12	16	11	10	13	7	3	10	10	15	peak28774	peak28774	LOC104441827	31258725	31260060	-	upstream	-5337	5337	NearestLocation
NC_052615.1	35061960	35062104	145	*	5	1	0	5	6	8	8	2	3	13	12	6	8	8	8	peak29561	peak29561	LOC104442078	35065686	35071450	+	upstream	-3726	3582	NearestLocation
NC_052616.1	210377	210530	154	*	5	2	2	16	9	7	32	13	16	12	8	4	8	14	12	peak30271	peak30271	LOC104443323	203166	208569	-	upstream	-1808	1808	NearestLocation
NC_052616.1	5474985	5475176	192	*	2	1	3	11	11	6	10	9	9	16	9	5	3	10	8	peak31194	peak31194	LOC104443651	5476260	5478754	-	downstream	3769	1084	NearestLocation
NC_052616.1	10742419	10742794	376	*	16	7	1	21	33	18	15	18	21	32	13	9	22	24	23	peak32065	peak32065	LOC104444160	10737754	10741036	-	upstream	-1383	1383	NearestLocation
NC_052616.1	19328256	19328371	116	*	3	2	0	6	8	6	19	10	8	11	7	5	8	4	6	peak32854	peak32854	LOC104446349	19325950	19328899	+	inside	2306	528	NearestLocation
NC_052616.1	30952420	30952675	256	*	10	7	3	17	9	12	11	7	8	19	15	11	11	14	14	peak33462	peak33462	LOC104444878	30955905	30959115	+	upstream	-3485	3230	NearestLocation
NC_052616.1	42869985	42870159	175	*	2	1	0	8	13	9	6	6	8	7	4	2	5	2	5	peak34283	peak34283	LOC104446905	42862624	42867498	+	downstream	7361	2487	NearestLocation
NC_052616.1	48748178	48748359	182	*	0	1	0	15	15	8	4	9	6	6	4	5	6	6	8	peak34873	peak34873	LOC104445320	48749764	48757138	+	upstream	-1586	1405	NearestLocation
NC_052616.1	57843996	57844293	298	*	14	19	9	22	33	20	25	16	15	21	27	28	32	20	33	peak35492	peak35492	LOC104445711	57850909	57852262	+	upstream	-6913	6616	NearestLocation
NC_052617.1	1446105	1446367	263	*	15	5	0	8	10	10	22	12	15	19	23	13	14	13	13	peak36243	peak36243	LOC104447915	1446644	1448251	-	downstream	2146	277	NearestLocation
NC_052617.1	3252212	3252311	100	*	11	5	4	26	25	12	13	10	9	8	11	8	17	15	21	peak36534	peak36534	LOC104447815	3253090	3254326	-	downstream	2114	779	NearestLocation
NC_052617.1	4894214	4894606	393	*	40	20	9	45	49	25	40	21	25	36	36	31	23	28	59	peak36951	peak36951	LOC104447978	4895659	4897032	-	downstream	2818	1053	NearestLocation
NC_052617.1	8951604	8951767	164	*	4	1	0	11	21	14	5	6	5	12	7	3	8	4	9	peak37328	peak37328	LOC104448212	8949416	8956170	+	inside	2188	2188	NearestLocation
NC_052617.1	12325981	12326139	159	*	6	5	3	9	10	3	13	9	11	16	12	8	12	13	15	peak37849	peak37849	LOC104448428	12319672	12330337	+	inside	6309	4198	NearestLocation
NC_052617.1	18922565	18922685	121	*	3	5	0	19	17	10	19	10	10	14	8	4	8	3	11	peak38654	peak38654	LOC104448760	18921157	18925214	+	inside	1408	1408	NearestLocation
NC_052617.1	19899587	19899766	180	*	3	1	0	10	21	16	6	7	7	9	8	3	9	6	11	peak38867	peak38867	LOC104455688	19917365	19919146	-	downstream	19559	17599	NearestLocation
NC_052617.1	31919708	31919865	158	*	3	3	1	16	9	6	18	18	10	6	4	10	10	2	8	peak40618	peak40618	LOC104449323	31927577	31931911	+	upstream	-7869	7712	NearestLocation
NC_052617.1	38585802	38585936	135	*	3	2	2	10	22	11	3	7	9	11	8	4	9	4	9	peak41832	peak41832	LOC104449657	38581524	38588069	-	inside	2267	2133	NearestLocation
NC_052617.1	39956489	39957526	1038	*	66	44	22	85	97	50	72	49	50	67	55	54	66	47	91	peak42048	peak42048	LOC104449706	39948748	39954658	-	upstream	-1831	1831	NearestLocation
NC_052617.1	46432523	46432628	106	*	2	2	1	6	6	5	5	6	5	3	7	6	5	10	12	peak43413	peak43413	LOC104450324	46429830	46431764	+	downstream	2693	759	NearestLocation
NC_052617.1	47512955	47513109	155	*	7	1	1	12	14	7	17	17	10	11	7	18	15	5	11	peak43618	peak43618	LOC104453783	47513340	47515247	+	upstream	-385	231	NearestLocation
NC_052617.1	47679072	47679211	140	*	3	2	1	10	13	15	10	7	2	10	8	7	3	5	8	peak43655	peak43655	LOC104453795	47685255	47688927	+	upstream	-6183	6044	NearestLocation
NC_052617.1	47998757	47998909	153	*	5	5	3	10	13	6	31	17	15	11	8	13	12	15	9	peak43726	peak43726	LOC104452148	47998372	47999195	-	inside	438	286	NearestLocation
NC_052617.1	48055515	48055785	271	*	8	9	3	26	34	20	24	6	20	23	11	15	14	15	23	peak43732	peak43732	LOC104450368	48052327	48057228	-	inside	1713	1443	NearestLocation
NC_052617.1	50090967	50091287	321	*	10	9	1	21	25	17	11	14	16	12	10	16	6	24	23	peak44224	peak44224	LOC104450523	50087184	50096701	-	inside	5734	3783	NearestLocation
NC_052617.1	51683702	51684130	429	*	22	16	7	45	57	35	31	25	29	32	16	26	25	28	32	peak44475	peak44475	LOC104450623	51679797	51682340	+	downstream	3905	1362	NearestLocation
NC_052618.1	24055050	24055184	135	*	2	1	1	8	5	3	10	11	10	10	8	3	5	6	6	peak47031	peak47031	LOC104453110	24056778	24060248	+	upstream	-1728	1594	NearestLocation
NC_052618.1	28048969	28049076	108	*	5	3	0	10	11	11	9	6	1	7	7	13	10	9	6	peak47487	peak47487	LOC104423446	28005893	28008033	+	downstream	43076	40936	NearestLocation
NC_052618.1	37264257	37264960	704	*	31	20	11	58	45	33	45	27	25	33	27	29	46	24	50	peak48479	peak48479	LOC104453435	37271254	37276025	+	upstream	-6997	6294	NearestLocation
NC_052618.1	41576709	41576903	195	*	3	4	5	15	19	13	15	11	13	12	11	12	9	9	29	peak49007	peak49007	LOC104453533	41574810	41578340	+	inside	1899	1437	NearestLocation
NC_052618.1	41632359	41632706	348	*	7	8	1	27	21	15	11	7	10	14	5	8	12	11	12	peak49016	peak49016	LOC104455571	41625848	41628529	-	upstream	-3830	3830	NearestLocation
NC_052618.1	48573399	48573545	147	*	4	2	0	5	4	4	7	12	3	8	6	11	9	3	4	peak50176	peak50176	LOC104455752	48556485	48558332	-	upstream	-15067	15067	NearestLocation
NC_052618.1	50367432	50367535	104	*	4	3	3	7	5	5	8	8	5	6	6	14	11	12	11	peak50373	peak50373	LOC104432444	50366248	50370923	-	inside	3491	1184	NearestLocation
NC_052618.1	53622058	53622539	482	*	18	12	10	48	36	32	70	32	48	28	21	36	26	29	41	peak50912	peak50912	LOC104454203	53620609	53631036	+	inside	1449	1449	NearestLocation
NC_052618.1	54024994	54025528	535	*	20	26	2	56	75	30	33	17	27	18	36	19	31	22	43	peak51022	peak51022	LOC104454164	54025942	54033608	+	upstream	-948	414	NearestLocation
NC_052618.1	57116428	57116568	141	*	8	1	2	15	19	12	9	6	7	13	10	6	9	8	15	peak51470	peak51470	LOC104450925	57115335	57121170	+	inside	1093	1093	NearestLocation
NC_052619.1	3341872	3342234	363	*	21	20	3	34	44	18	28	14	18	25	28	22	26	21	30	peak52412	peak52412	LOC104416184	3333733	3339247	-	upstream	-2625	2625	NearestLocation
NC_052619.1	5520157	5520431	275	*	8	7	1	10	15	14	8	11	10	17	11	6	16	16	20	peak52824	peak52824	LOC120287797	5522476	5523596	+	upstream	-2319	2045	NearestLocation
NC_052619.1	9700366	9700555	190	*	9	3	3	27	32	15	26	13	16	15	9	9	9	12	11	peak53445	peak53445	LOC104456360	9698147	9702514	+	inside	2219	1959	NearestLocation
NC_052619.1	11698332	11698605	274	*	8	5	1	26	26	15	20	24	6	17	10	6	10	16	12	peak53721	peak53721	LOC104416291	11708344	11711840	+	upstream	-10012	9739	NearestLocation
NC_052619.1	12872755	12872871	117	*	4	3	0	16	14	6	21	10	11	8	4	8	9	3	7	peak54013	peak54013	LOC104429154	12874065	12874841	-	downstream	2086	1194	NearestLocation
NC_052619.1	14616484	14616582	99	*	8	5	0	23	19	10	17	8	8	15	13	3	11	12	15	peak54338	peak54338	LOC104456725	14612180	14617508	+	inside	4304	926	NearestLocation
NC_052619.1	15030801	15030925	125	*	8	5	1	11	11	5	13	9	6	24	14	16	13	3	12	peak54386	peak54386	LOC104456739	15033940	15036389	+	upstream	-3139	3015	NearestLocation
NC_052619.1	15688121	15688222	102	*	4	0	0	11	12	6	11	3	7	5	8	7	9	4	6	peak54533	peak54533	LOC104456794	15688028	15693301	-	inside	5180	93	NearestLocation
NC_052619.1	21420840	21421343	504	*	13	12	5	40	32	24	26	27	17	17	18	22	26	15	18	peak55180	peak55180	LOC104456901	21408701	21410024	+	downstream	12139	10816	NearestLocation
NC_052619.1	22908637	22908913	277	*	12	5	4	25	16	12	19	16	9	18	13	12	17	24	20	peak55372	peak55372	LOC104457215	22909883	22911523	-	downstream	2886	970	NearestLocation
NC_052619.1	24473140	24473314	175	*	5	7	0	17	19	9	8	8	6	15	4	15	9	11	12	peak55636	peak55636	LOC104457273	24451067	24452927	+	downstream	22073	20213	NearestLocation
NC_052619.1	38166772	38166906	135	*	7	7	0	12	19	7	3	12	9	20	17	13	9	6	11	peak56839	peak56839	LOC104414346	38174776	38180534	+	upstream	-8004	7870	NearestLocation
NC_052619.1	40136966	40138053	1088	*	58	59	23	70	74	36	63	40	48	71	39	50	53	58	71	peak57059	peak57059	LOC104417159	40127990	40133153	-	upstream	-3813	3813	NearestLocation
NC_052619.1	47175221	47175401	181	*	3	2	5	12	6	5	28	10	15	19	7	10	10	7	12	peak57681	peak57681	LOC120287291	47176255	47177623	-	downstream	2402	854	NearestLocation
NC_052619.1	47253675	47254264	590	*	34	29	17	54	38	31	48	22	20	31	38	31	55	31	42	peak57704	peak57704	LOC104414788	47250868	47253657	+	downstream	2807	18	NearestLocation
NC_052619.1	58886702	58886965	264	*	4	3	0	17	10	10	18	17	16	12	1	8	9	6	8	peak58968	peak58968	LOC104415353	58883756	58884791	-	upstream	-1911	1911	NearestLocation
NC_052619.1	59191715	59192198	484	*	38	21	12	38	30	15	47	22	23	26	30	29	44	29	49	peak59016	peak59016	LOC104415369	59189930	59191759	-	overlapStart	44	44	NearestLocation
NC_052619.1	60926371	60926565	195	*	3	4	2	15	10	9	10	13	8	20	13	6	8	4	9	peak59152	peak59152	LOC104417641	60925609	60926195	-	upstream	-176	176	NearestLocation
NC_052620.1	830946	831276	331	*	9	4	3	26	27	20	33	8	9	17	4	8	11	9	9	peak61222	peak61222	LOC104417997	839309	849248	+	upstream	-8363	8033	NearestLocation
NC_052620.1	3978641	3978952	312	*	2	5	0	24	22	9	8	10	10	10	5	8	6	11	7	peak61513	peak61513	LOC104418123	3967710	3973773	-	upstream	-4868	4868	NearestLocation
NC_052620.1	13104079	13104280	202	*	11	5	2	8	18	7	13	7	10	10	13	18	19	11	11	peak62387	peak62387	LOC104418334	13102025	13111797	-	inside	7718	2054	NearestLocation
NC_052620.1	13297614	13297720	107	*	1	4	1	5	7	1	7	9	3	11	7	3	8	11	10	peak62438	peak62438	LOC104418344	13306096	13312696	-	downstream	15082	8376	NearestLocation
NC_052620.1	18430383	18430889	507	*	12	11	6	29	42	33	22	19	21	30	14	14	27	19	24	peak63355	peak63355	LOC104420348	18426961	18429989	+	downstream	3422	394	NearestLocation
NC_052620.1	22975145	22975269	125	*	0	0	0	4	6	2	10	7	2	5	2	1	2	8	4	peak63895	peak63895	LOC104418604	22973007	22979015	+	inside	2138	2138	NearestLocation
NC_052620.1	24109093	24109487	395	*	5	8	4	23	17	13	25	10	17	22	16	17	23	10	15	peak64143	peak64143	LOC104418645	24116361	24126722	+	upstream	-7268	6874	NearestLocation
NC_052620.1	25742106	25742331	226	*	9	7	2	13	13	4	13	15	11	16	5	13	24	9	8	peak64464	peak64464	LOC104418792	25732828	25745085	-	inside	2979	2754	NearestLocation
NC_052620.1	31208828	31209276	449	*	18	11	6	40	43	30	33	20	28	38	14	18	20	23	32	peak65544	peak65544	LOC104419254	31206994	31215535	+	inside	1834	1834	NearestLocation
NC_052620.1	32027737	32028121	385	*	13	6	7	37	38	19	31	16	8	28	12	13	15	17	20	peak65702	peak65702	LOC104419314	32026518	32028223	-	inside	486	102	NearestLocation
NC_052620.1	33944617	33944775	159	*	11	4	1	13	13	9	14	13	17	22	9	11	9	24	16	peak66148	peak66148	LOC104419469	33942378	33945237	+	inside	2239	462	NearestLocation
NC_052620.1	36452212	36452332	121	*	5	4	0	9	23	8	16	9	13	13	10	10	11	5	6	peak66511	peak66511	LOC104424870	36449596	36453288	-	inside	1076	956	NearestLocation
NC_052621.1	561801	561958	158	*	4	3	4	20	26	8	16	21	12	8	10	11	8	18	17	peak67692	peak67692	LOC104420898	557551	560787	+	downstream	4250	1014	NearestLocation
NC_052621.1	8719442	8719680	239	*	3	3	2	4	15	5	18	17	14	16	4	10	11	3	9	peak69235	peak69235	LOC104421562	8703967	8709519	+	downstream	15475	9923	NearestLocation
NC_052621.1	10858671	10858879	209	*	12	8	2	10	15	17	14	10	22	22	21	17	18	8	15	peak69676	peak69676	LOC104421700	10857046	10860600	+	inside	1625	1625	NearestLocation
NC_052621.1	11179037	11179190	154	*	3	4	1	14	15	9	20	15	13	18	8	10	12	6	6	peak69758	peak69758	LOC104421727	11181620	11187634	-	downstream	8597	2430	NearestLocation
NC_052621.1	12819408	12819628	221	*	5	3	1	21	18	14	6	6	16	8	13	7	8	8	10	peak70174	peak70174	LOC104421821	12815902	12817352	+	downstream	3506	2056	NearestLocation
NC_052621.1	15877097	15877262	166	*	6	4	0	12	9	5	6	10	9	22	12	5	9	7	6	peak70660	peak70660	LOC104422012	15874785	15878891	+	inside	2312	1629	NearestLocation
NC_052621.1	30828566	30828688	123	*	2	2	4	22	17	11	13	4	4	7	7	5	11	3	11	peak73135	peak73135	LOC104423977	30832284	30833318	+	upstream	-3718	3596	NearestLocation
NC_052621.1	35566895	35567100	206	*	4	3	0	11	10	9	17	16	11	13	8	9	11	11	8	peak73737	peak73737	LOC104423023	35578619	35586173	-	downstream	19278	11519	NearestLocation
NC_052621.1	35743600	35743747	148	*	7	2	0	7	11	11	8	5	5	16	10	3	8	8	8	peak73790	peak73790	LOC120288918	35736841	35737602	-	upstream	-5998	5998	NearestLocation
NC_052621.1	37206833	37207392	560	*	19	18	5	28	40	23	28	19	18	20	20	16	20	29	39	peak74035	peak74035	LOC104423162	37211000	37219248	+	upstream	-4167	3608	NearestLocation
NC_052621.1	37559302	37559521	220	*	13	18	3	27	25	27	20	19	20	18	26	21	35	17	34	peak74132	peak74132	LOC104423205	37559527	37564236	+	upstream	-225	6	NearestLocation
NC_052622.1	3157543	3157991	449	*	13	13	5	33	45	24	21	19	23	32	25	20	24	26	25	peak74819	peak74819	LOC104424443	3154935	3157400	-	upstream	-143	143	NearestLocation
NC_052622.1	3850214	3850408	195	*	2	4	2	15	8	4	15	8	7	12	8	5	6	13	15	peak74923	peak74923	LOC120289587	3847895	3848398	-	upstream	-1816	1816	NearestLocation
NC_052622.1	13121569	13121676	108	*	3	4	2	19	19	13	12	7	12	11	4	3	9	8	16	peak75791	peak75791	LOC104424932	13121452	13122945	-	inside	1376	117	NearestLocation
NC_052622.1	16260088	16260293	206	*	12	4	4	17	19	16	8	12	12	19	18	12	19	11	9	peak76164	peak76164	LOC104425085	16250829	16261336	-	inside	1248	1043	NearestLocation
NC_052622.1	17593835	17593975	141	*	8	13	3	14	18	8	14	14	21	30	18	14	14	14	17	peak76440	peak76440	LOC104416141	17597233	17599589	+	upstream	-3398	3258	NearestLocation
NC_052622.1	21461552	21461770	219	*	7	4	1	14	17	8	16	11	9	19	15	8	8	8	8	peak77009	peak77009	LOC104425330	21476991	21479419	+	upstream	-15439	15221	NearestLocation
NC_052622.1	23569754	23569852	99	*	2	1	1	9	15	9	5	5	6	5	2	5	5	5	9	peak77218	peak77218	LOC108956847	23567643	23570640	+	inside	2111	788	NearestLocation
NC_052622.1	36218199	36218567	369	*	19	20	5	31	35	15	23	13	29	26	25	25	42	12	29	peak79081	peak79081	LOC104426327	36203961	36207706	+	downstream	14238	10493	NearestLocation
NC_052622.1	36307656	36307829	174	*	4	1	1	16	13	9	7	8	10	11	10	4	8	9	10	peak79095	peak79095	LOC104438098	36305975	36308543	-	inside	887	714	NearestLocation
NC_052622.1	39501308	39501406	99	*	4	3	1	21	14	3	5	6	4	8	8	3	8	14	10	peak79516	peak79516	LOC104426341	39506778	39509660	+	upstream	-5470	5372	NearestLocation
NC_052622.1	41335798	41335905	108	*	6	5	3	9	10	5	9	5	9	18	13	9	10	10	10	peak79887	peak79887	LOC104426501	41335489	41339375	-	inside	3577	309	NearestLocation
NC_052622.1	41744751	41744896	146	*	6	4	2	6	16	12	4	8	14	18	17	9	5	7	10	peak80014	peak80014	LOC104426535	41741695	41744239	+	downstream	3056	512	NearestLocation
NC_052622.1	42340490	42340782	293	*	8	5	2	22	26	14	12	14	17	13	11	17	12	5	12	peak80080	peak80080	LOC104426556	42309403	42311156	-	upstream	-29334	29334	NearestLocation
NC_052622.1	43251700	43251837	138	*	4	2	0	9	14	6	3	8	4	4	7	13	11	8	6	peak80276	peak80276	LOC104425876	43250801	43255513	+	inside	899	899	NearestLocation
NC_052622.1	43519641	43519787	147	*	7	5	0	6	7	9	10	5	9	8	5	15	15	7	11	peak80342	peak80342	LOC104425855	43515737	43522561	-	inside	2920	2774	NearestLocation
NC_052622.1	44478350	44478524	175	*	14	8	2	18	19	10	20	6	9	17	13	18	20	10	16	peak80581	peak80581	LOC104426622	44477532	44482858	+	inside	818	818	NearestLocation
NC_052622.1	45185246	45185377	132	*	5	11	3	13	13	6	12	10	6	14	12	14	18	11	11	peak80763	peak80763	LOC104426681	45168249	45186437	-	inside	1191	1060	NearestLocation
NC_052622.1	48048852	48049042	191	*	2	0	2	6	4	3	15	9	14	6	5	7	6	6	8	peak81177	peak81177	LOC104447519	48032126	48034472	-	upstream	-14380	14380	NearestLocation
NC_052622.1	49323275	49323571	297	*	11	8	2	21	19	17	42	16	25	26	16	11	13	17	19	peak81466	peak81466	LOC104431268	49320350	49324455	-	inside	1180	884	NearestLocation
NC_052622.1	49792340	49792499	160	*	8	4	3	10	15	11	21	7	8	16	9	17	16	4	14	peak81577	peak81577	LOC104426870	49787447	49792649	-	inside	309	150	NearestLocation

## Sheet: S3-4. ATAC-seq_0.5h_high_ACR
seqnames	start	end	width	strand	mcols.ATAC0h.2	mcols.ATAC0h.3	mcols.ATAC0h.4	mcols.ATAC12h.1	mcols.ATAC12h.2	mcols.ATAC12h.3	mcols.ATAC24h.1	mcols.ATAC24h.2	mcols.ATAC24h.3	mcols.ATAC2h.2	mcols.ATAC2h.3	mcols.ATAC30min.2	mcols.ATAC30min.3	mcols.ATAC6h.2	mcols.ATAC6h.3	mcols.peakid	peak	feature	start_position	end_position	feature_strand	insideFeature	distancetoFeature	shortestDistance	fromOverlappingOrNearest
NC_052612.1	32498995	32499116	122	*	16	8	2	8	8	5	12	5	8	11	7	17	13	3	6	peak4107	peak4107	LOC104437996	32499829	32503772	-	downstream	4777	713	NearestLocation
NC_052612.1	35077887	35078087	201	*	14	8	4	9	8	8	20	11	7	13	8	14	22	8	12	peak4689	peak4689	LOC104435173	35077914	35083583	+	overlapStart	-27	27	NearestLocation
NC_052612.1	42178907	42179122	216	*	10	1	5	13	22	5	18	13	6	10	11	17	21	4	11	peak5872	peak5872	LOC104443944	42175375	42178967	+	overlapEnd	3532	60	NearestLocation
NC_052612.1	48543144	48543346	203	*	7	5	3	5	11	6	8	8	10	7	15	9	17	1	6	peak6916	peak6916	LOC108957750	48539464	48541290	+	downstream	3680	1854	NearestLocation
NC_052613.1	22592476	22592633	158	*	10	3	0	10	7	7	8	7	6	6	11	14	13	3	7	peak11152	peak11152	LOC104448452	22575753	22582144	-	upstream	-10332	10332	NearestLocation
NC_052613.1	25365005	25365110	106	*	9	4	1	12	14	6	7	7	10	10	9	14	16	5	5	peak11571	peak11571	LOC104427069	25359549	25371726	-	inside	6721	5456	NearestLocation
NC_052613.1	26995074	26995295	222	*	13	19	4	11	14	8	16	11	8	14	8	15	24	10	17	peak11808	peak11808	LOC104431783	26997466	26998647	-	downstream	3573	2171	NearestLocation
NC_052613.1	38122203	38122392	190	*	18	8	7	19	12	10	22	19	13	17	14	24	20	6	9	peak13002	peak13002	LOC104432635	38121883	38125253	-	inside	3050	320	NearestLocation
NC_052613.1	43729207	43729509	303	*	27	32	11	23	26	15	19	11	19	20	28	25	30	12	23	peak13987	peak13987	LOC104433017	43725060	43729550	-	inside	343	41	NearestLocation
NC_052613.1	50246048	50246455	408	*	15	13	4	15	17	10	16	18	11	13	5	19	30	15	7	peak14929	peak14929	LOC104433403	50236591	50241937	-	upstream	-4111	4111	NearestLocation
NC_052613.1	50899087	50899254	168	*	11	5	3	16	12	10	13	5	6	12	10	11	20	5	19	peak15109	peak15109	LOC104433606	50892395	50899073	-	upstream	-14	14	NearestLocation
NC_052614.1	1659816	1659945	130	*	7	3	2	7	4	3	6	5	4	9	6	15	8	6	13	peak16915	peak16915	LOC104436003	1660904	1661630	+	upstream	-1088	959	NearestLocation
NC_052614.1	2500608	2500775	168	*	10	6	0	7	12	7	11	8	10	10	7	17	20	10	6	peak16982	peak16982	LOC104436110	2500551	2504437	+	inside	57	57	NearestLocation
NC_052614.1	3330516	3330652	137	*	7	6	0	8	8	6	7	5	1	6	6	10	12	7	10	peak17016	peak17016	LOC104436128	3317325	3331769	-	inside	1253	1117	NearestLocation
NC_052614.1	7103637	7103822	186	*	3	4	0	5	7	6	6	3	4	5	2	8	13	3	4	peak17494	peak17494	LOC104436325	7102570	7106029	-	inside	2392	1067	NearestLocation
NC_052614.1	9141247	9141447	201	*	9	13	6	18	20	7	11	9	10	9	10	15	27	9	11	peak17827	peak17827	LOC104436421	9144897	9150077	+	upstream	-3650	3450	NearestLocation
NC_052614.1	11132176	11132302	127	*	10	11	1	8	7	2	11	7	5	16	4	8	16	3	5	peak18086	peak18086	LOC104436526	11133143	11135970	-	downstream	3794	841	NearestLocation
NC_052614.1	43782762	43782890	129	*	3	5	1	14	10	4	2	4	3	10	1	10	13	8	9	peak21261	peak21261	LOC104436718	43792427	43794378	+	upstream	-9665	9537	NearestLocation
NC_052614.1	51261072	51261146	75	*	15	9	3	13	7	6	6	3	5	6	3	6	15	3	8	peak21888	peak21888	LOC120285906	51260945	51264951	+	inside	127	127	NearestLocation
NC_052614.1	52219682	52219787	106	*	9	6	0	8	8	4	1	2	9	4	1	15	11	4	8	peak22077	peak22077	LOC104437689	52221013	52228610	+	upstream	-1331	1226	NearestLocation
NC_052614.1	53216627	53216737	111	*	4	5	1	5	12	9	10	5	4	10	9	14	12	7	9	peak22207	peak22207	LOC104437715	53215839	53224325	+	inside	788	788	NearestLocation
NC_052614.1	54531058	54531218	161	*	8	4	1	10	16	9	21	10	12	14	9	20	13	13	10	peak22449	peak22449	LOC104439940	54527660	54531356	+	inside	3398	138	NearestLocation
NC_052614.1	65098208	65098317	110	*	12	6	2	11	13	8	7	11	9	10	15	14	20	13	15	peak23444	peak23444	LOC104438272	65092642	65096566	-	upstream	-1642	1642	NearestLocation
NC_052615.1	911664	911773	110	*	6	4	0	9	9	11	6	9	3	9	3	13	12	5	4	peak24690	peak24690	LOC104440632	905801	908458	+	downstream	5863	3206	NearestLocation
NC_052615.1	6648066	6648171	106	*	4	7	1	11	10	4	11	9	3	4	1	15	10	1	5	peak25400	peak25400	LOC104440802	6645340	6652593	+	inside	2726	2726	NearestLocation
NC_052615.1	18575757	18575957	201	*	10	4	2	9	10	4	12	4	5	10	6	9	21	8	2	peak27198	peak27198	LOC104441461	18592584	18599189	+	upstream	-16827	16627	NearestLocation
NC_052615.1	32008855	32009017	163	*	9	1	5	16	10	4	8	5	5	13	6	10	21	4	7	peak28952	peak28952	LOC104441874	32011386	32012289	+	upstream	-2531	2369	NearestLocation
NC_052615.1	38077248	38077363	116	*	3	14	3	10	7	3	9	4	4	4	10	9	20	5	5	peak30036	peak30036	LOC104442276	38075224	38079376	-	inside	2128	2013	NearestLocation
NC_052616.1	14039174	14039287	114	*	11	7	0	8	12	3	5	4	3	8	5	11	17	6	7	peak32357	peak32357	LOC104444300	14037805	14040609	-	inside	1435	1322	NearestLocation
NC_052616.1	57843996	57844293	298	*	14	19	9	22	33	20	25	16	15	21	27	28	32	20	33	peak35492	peak35492	LOC104445711	57850909	57852262	+	upstream	-6913	6616	NearestLocation
NC_052616.1	59347851	59347994	144	*	7	11	4	6	6	1	12	7	3	7	3	15	10	6	10	peak35554	peak35554	LOC104445658	59348770	59353430	-	downstream	5579	776	NearestLocation
NC_052617.1	17738469	17738946	478	*	43	22	12	45	25	24	41	31	21	33	26	32	47	15	23	peak38420	peak38420	LOC104448686	17734758	17738312	+	downstream	3711	157	NearestLocation
NC_052617.1	17777631	17777952	322	*	30	21	6	24	31	7	19	13	17	23	25	23	40	12	17	peak38429	peak38429	LOC104448688	17777602	17780175	-	inside	2544	29	NearestLocation
NC_052617.1	18925645	18925843	199	*	10	12	7	15	11	6	18	12	10	6	11	15	25	18	17	peak38657	peak38657	LOC104451641	18928032	18930098	+	upstream	-2387	2189	NearestLocation
NC_052617.1	22693199	22693332	134	*	9	10	4	10	8	4	8	11	10	11	2	11	17	2	3	peak39291	peak39291	LOC120294376	22691792	22719651	+	inside	1407	1407	NearestLocation
NC_052617.1	26322339	26322489	151	*	15	16	6	11	14	13	11	9	5	12	8	11	19	6	9	peak39712	peak39712	LOC104449095	26316622	26325527	-	inside	3188	3038	NearestLocation
NC_052617.1	36390667	36390830	164	*	10	8	1	12	6	6	6	5	3	13	5	14	12	10	8	peak41365	peak41365	LOC104449481	36394306	36401826	+	upstream	-3639	3476	NearestLocation
NC_052617.1	38855482	38855616	135	*	13	10	0	5	4	7	11	9	13	6	7	12	17	1	4	peak41862	peak41862	LOC120294608	38853925	38856044	+	inside	1557	428	NearestLocation
NC_052617.1	39929427	39929607	181	*	16	5	8	16	18	10	20	15	12	15	9	18	22	4	5	peak42044	peak42044	LOC108960498	39927172	39927539	+	downstream	2255	1888	NearestLocation
NC_052617.1	43968833	43968939	107	*	7	11	1	12	9	4	11	6	8	11	10	13	19	8	5	peak42946	peak42946	LOC104450115	43962481	43963646	+	downstream	6352	5187	NearestLocation
NC_052617.1	46560322	46560606	285	*	30	25	11	27	30	19	42	23	26	34	22	30	42	21	26	peak43435	peak43435	LOC104450337	46557607	46559604	+	downstream	2715	718	NearestLocation
NC_052617.1	54728028	54728154	127	*	10	2	1	8	8	4	6	7	5	3	5	8	21	6	9	peak45105	peak45105	LOC104450856	54727600	54730071	+	inside	428	428	NearestLocation
NC_052617.1	54737770	54737887	118	*	7	9	4	8	7	4	2	3	5	4	8	6	15	3	7	peak45114	peak45114	LOC104450857	54734749	54736390	-	upstream	-1380	1380	NearestLocation
NC_052618.1	28468588	28468772	185	*	18	15	16	7	21	3	26	10	15	21	11	18	22	9	17	peak47528	peak47528	LOC104453225	28467753	28468926	+	inside	835	154	NearestLocation
NC_052618.1	33084534	33084643	110	*	6	5	4	8	4	1	11	3	7	11	8	6	16	6	7	peak47827	peak47827	LOC104453345	33085476	33090649	-	downstream	6115	833	NearestLocation
NC_052618.1	48573399	48573545	147	*	4	2	0	5	4	4	7	12	3	8	6	11	9	3	4	peak50176	peak50176	LOC104455752	48556485	48558332	-	upstream	-15067	15067	NearestLocation
NC_052619.1	1770445	1770636	192	*	17	9	3	18	15	10	14	15	8	18	15	20	18	8	7	peak52247	peak52247	LOC104444238	1769730	1776005	-	inside	5560	715	NearestLocation
NC_052619.1	1909592	1909759	168	*	9	11	7	9	16	6	16	12	14	5	3	20	16	6	12	peak52292	peak52292	LOC104444255	1908164	1912355	-	inside	2763	1428	NearestLocation
NC_052619.1	6266264	6266468	205	*	8	7	3	12	10	6	14	6	8	8	7	11	17	4	3	peak53019	peak53019	LOC104445407	6274937	6282085	+	upstream	-8673	8469	NearestLocation
NC_052619.1	22918733	22918917	185	*	13	3	3	7	4	3	12	6	9	11	8	15	14	5	9	peak55377	peak55377	LOC104457216	22922382	22923982	+	upstream	-3649	3465	NearestLocation
NC_052619.1	23247838	23248047	210	*	12	7	1	11	10	5	4	6	3	3	9	8	20	5	6	peak55421	peak55421	LOC104457225	23248097	23250378	-	downstream	2540	50	NearestLocation
NC_052619.1	32212687	32213160	474	*	23	19	10	23	34	12	21	12	16	18	25	23	30	12	23	peak56178	peak56178	LOC104414090	32199860	32206317	-	upstream	-6370	6370	NearestLocation
NC_052620.1	6732766	6733421	656	*	48	46	15	47	59	31	48	32	17	34	45	31	71	20	46	peak61853	peak61853	LOC104418199	6733975	6737867	+	upstream	-1209	554	NearestLocation
NC_052620.1	13104079	13104280	202	*	11	5	2	8	18	7	13	7	10	10	13	18	19	11	11	peak62387	peak62387	LOC104418334	13102025	13111797	-	inside	7718	2054	NearestLocation
NC_052620.1	19095095	19095204	110	*	7	7	0	6	11	2	9	8	12	6	3	11	18	5	12	peak63445	peak63445	LOC104418508	19089888	19097318	-	inside	2223	2114	NearestLocation
NC_052620.1	25742106	25742331	226	*	9	7	2	13	13	4	13	15	11	16	5	13	24	9	8	peak64464	peak64464	LOC104418792	25732828	25745085	-	inside	2979	2754	NearestLocation
NC_052621.1	10887720	10887894	175	*	6	6	4	9	12	4	7	11	4	4	5	11	20	5	7	peak69689	peak69689	LOC104421704	10895282	10897885	+	upstream	-7562	7388	NearestLocation
NC_052621.1	11032566	11032836	271	*	20	6	8	14	10	10	17	8	13	20	11	20	27	13	16	peak69730	peak69730	LOC104423522	11029335	11033952	+	inside	3231	1116	NearestLocation
NC_052621.1	11610014	11610127	114	*	7	3	0	8	14	7	4	6	5	14	3	7	18	7	2	peak69871	peak69871	LOC104421746	11606604	11609315	-	upstream	-699	699	NearestLocation
NC_052621.1	19572265	19572410	146	*	13	5	3	14	4	6	13	6	2	2	0	12	11	5	2	peak71231	peak71231	LOC120288737	19547522	19552019	-	upstream	-20246	20246	NearestLocation
NC_052621.1	20595059	20595230	172	*	5	8	2	6	15	7	8	5	5	2	3	11	17	5	9	peak71411	peak71411	LOC104422207	20583050	20596507	-	inside	1448	1277	NearestLocation
NC_052621.1	20691419	20691601	183	*	8	12	4	10	12	6	14	11	16	13	7	17	22	14	18	peak71432	peak71432	LOC104422216	20689895	20693115	+	inside	1524	1514	NearestLocation
NC_052621.1	20815708	20815924	217	*	24	18	4	20	16	12	15	9	7	10	11	13	26	9	16	peak71487	peak71487	LOC104422221	20816791	20820037	+	upstream	-1083	867	NearestLocation
NC_052621.1	35494892	35494942	51	*	4	4	7	2	1	1	8	2	3	6	1	5	7	3	2	peak73727	peak73727	LOC120289004	35481234	35487202	-	upstream	-7690	7690	NearestLocation
NC_052621.1	37495471	37495618	148	*	12	9	7	19	23	9	12	9	12	12	2	16	27	6	10	peak74106	peak74106	LOC104423199	37495340	37496459	+	inside	131	131	NearestLocation
NC_052622.1	302305	302406	102	*	3	5	0	3	0	6	3	3	1	3	3	7	13	2	1	peak74392	peak74392	LOC104424290	298372	301059	-	upstream	-1246	1246	NearestLocation
NC_052622.1	11184440	11184621	182	*	20	13	8	11	10	12	22	9	6	16	12	10	27	9	8	peak75646	peak75646	LOC104424841	11184464	11190172	+	overlapStart	-24	24	NearestLocation
NC_052622.1	21027424	21027550	127	*	9	11	7	17	18	6	16	5	6	11	3	13	23	14	10	peak76925	peak76925	LOC104429655	21024439	21025626	+	downstream	2985	1798	NearestLocation
NC_052622.1	30998842	30999081	240	*	30	26	8	28	27	14	24	11	13	17	25	16	35	14	32	peak78264	peak78264	LOC104425771	30996737	30998968	+	overlapEnd	2105	113	NearestLocation
NC_052622.1	31587179	31587442	264	*	22	21	10	28	24	17	33	14	17	12	12	26	26	8	16	peak78289	peak78289	LOC104425930	31583546	31586136	+	downstream	3633	1043	NearestLocation
NC_052622.1	34250822	34250978	157	*	14	11	5	13	12	2	16	10	6	4	11	14	22	7	11	peak78719	peak78719	LOC108956065	34248515	34249585	-	upstream	-1237	1237	NearestLocation
NC_052622.1	34976135	34976306	172	*	12	17	1	12	13	8	13	13	11	9	13	15	26	11	20	peak78807	peak78807	LOC104414200	34976552	34988205	+	upstream	-417	246	NearestLocation
NC_052622.1	36218199	36218567	369	*	19	20	5	31	35	15	23	13	29	26	25	25	42	12	29	peak79081	peak79081	LOC104426327	36203961	36207706	+	downstream	14238	10493	NearestLocation
NC_052622.1	41457581	41457729	149	*	10	10	2	7	14	11	7	5	9	10	15	17	17	5	10	peak79932	peak79932	LOC104426512	41453071	41455335	-	upstream	-2246	2246	NearestLocation
NC_052622.1	43251700	43251837	138	*	4	2	0	9	14	6	3	8	4	4	7	13	11	8	6	peak80276	peak80276	LOC104425876	43250801	43255513	+	inside	899	899	NearestLocation
NC_052622.1	43519641	43519787	147	*	7	5	0	6	7	9	10	5	9	8	5	15	15	7	11	peak80342	peak80342	LOC104425855	43515737	43522561	-	inside	2920	2774	NearestLocation
NC_052622.1	44478350	44478524	175	*	14	8	2	18	19	10	20	6	9	17	13	18	20	10	16	peak80581	peak80581	LOC104426622	44477532	44482858	+	inside	818	818	NearestLocation
NC_052622.1	45185246	45185377	132	*	5	11	3	13	13	6	12	10	6	14	12	14	18	11	11	peak80763	peak80763	LOC104426681	45168249	45186437	-	inside	1191	1060	NearestLocation
NC_052622.1	48004632	48004785	154	*	10	6	0	9	8	4	6	7	2	5	4	11	15	6	5	peak81166	peak81166	LOC120290055	48003579	48015595	-	inside	10963	1053	NearestLocation
NC_052622.1	49792340	49792499	160	*	8	4	3	10	15	11	21	7	8	16	9	17	16	4	14	peak81577	peak81577	LOC104426870	49787447	49792649	-	inside	309	150	NearestLocation

## Sheet: S3-5.ATAC-seq_0.5h_low_ACR
seqnames	start	end	width	strand	mcols.ATAC0h.2	mcols.ATAC0h.3	mcols.ATAC0h.4	mcols.ATAC12h.1	mcols.ATAC12h.2	mcols.ATAC12h.3	mcols.ATAC24h.1	mcols.ATAC24h.2	mcols.ATAC24h.3	mcols.ATAC2h.2	mcols.ATAC2h.3	mcols.ATAC30min.2	mcols.ATAC30min.3	mcols.ATAC6h.2	mcols.ATAC6h.3	mcols.peakid	peak	feature	start_position	end_position	feature_strand	insideFeature	distancetoFeature	shortestDistance	fromOverlappingOrNearest
NC_052612.1	7442916	7443434	519	*	21	19	11	19	20	9	61	30	19	26	15	12	8	26	24	peak1034	peak1034	LOC104440641	7442532	7443861	-	inside	945	384	NearestLocation
NC_052612.1	8002415	8002549	135	*	6	9	1	6	5	3	4	5	3	14	9	2	1	4	9	peak1129	peak1129	LOC120285996	8010571	8011351	+	upstream	-8156	8022	NearestLocation
NC_052612.1	19074835	19074940	106	*	5	5	4	6	7	7	7	4	3	8	6	4	1	11	13	peak2041	peak2041	LOC104425115	19070570	19075120	-	inside	285	180	NearestLocation
NC_052612.1	20789693	20789984	292	*	18	18	14	23	19	13	40	18	14	10	14	6	2	7	16	peak2352	peak2352	LOC104433145	20769485	20790200	-	inside	507	216	NearestLocation
NC_052612.1	21525129	21525239	111	*	13	3	1	11	16	6	23	15	10	8	2	2	1	6	11	peak2413	peak2413	LOC104429900	21523683	21526215	-	inside	1086	976	NearestLocation
NC_052612.1	22354365	22354856	492	*	55	25	18	34	22	22	49	30	22	22	13	14	9	17	21	peak2611	peak2611	LOC104433089	22351498	22354903	-	inside	538	47	NearestLocation
NC_052612.1	29862648	29862751	104	*	8	2	2	3	5	4	16	13	9	12	4	3	0	3	8	peak3739	peak3739	LOC104438850	29862433	29866328	-	inside	3680	215	NearestLocation
NC_052612.1	31579180	31579459	280	*	19	18	7	26	20	8	39	31	21	30	21	9	7	14	25	peak3995	peak3995	LOC104438285	31572367	31575546	-	upstream	-3634	3634	NearestLocation
NC_052613.1	25948483	25948595	113	*	8	5	2	11	12	8	10	10	8	4	4	1	0	7	7	peak11729	peak11729	LOC104426804	25943284	25945491	+	downstream	5199	2992	NearestLocation
NC_052613.1	37248901	37249224	324	*	17	15	8	18	21	8	20	11	18	27	11	5	1	11	12	peak12782	peak12782	LOC104424608	37245274	37249550	+	inside	3627	326	NearestLocation
NC_052613.1	39227549	39227614	66	*	13	3	12	7	9	7	13	8	5	6	8	0	2	4	15	peak13239	peak13239	LOC104432733	39224182	39228082	+	inside	3367	468	NearestLocation
NC_052613.1	40097801	40097866	66	*	8	9	6	4	17	6	11	5	2	5	5	0	1	1	6	peak13410	peak13410	LOC104428369	40094098	40096293	-	upstream	-1508	1508	NearestLocation
NC_052613.1	49257468	49257651	184	*	10	6	3	8	12	8	23	15	21	10	5	3	3	9	13	peak14776	peak14776	LOC104433344	49255602	49260431	+	inside	1866	1866	NearestLocation
NC_052613.1	52872560	52872691	132	*	4	4	6	9	7	4	21	7	8	10	3	0	0	3	4	peak15484	peak15484	LOC104435657	52872164	52877713	-	inside	5153	396	NearestLocation
NC_052613.1	58062320	58062527	208	*	21	14	4	13	17	4	22	8	8	27	16	7	11	10	22	peak16488	peak16488	LOC104434132	58063000	58063777	-	downstream	1457	473	NearestLocation
NC_052614.1	3734079	3734212	134	*	4	9	4	11	12	13	3	2	6	5	7	3	0	4	8	peak17051	peak17051	LOC120285867	3724403	3733224	-	upstream	-855	855	NearestLocation
NC_052614.1	8138717	8138830	114	*	9	10	4	16	20	11	8	4	11	14	8	2	3	4	10	peak17562	peak17562	LOC104436346	8135529	8136857	-	upstream	-1860	1860	NearestLocation
NC_052614.1	16009736	16009855	120	*	13	3	3	5	3	6	22	11	8	6	4	0	2	3	7	peak18723	peak18723	LOC104436653	16004174	16010744	-	inside	1008	889	NearestLocation
NC_052614.1	23190560	23190743	184	*	9	11	6	12	13	15	29	14	15	16	10	2	5	11	26	peak19262	peak19262	LOC104431044	23192218	23201472	-	downstream	10912	1475	NearestLocation
NC_052614.1	27617319	27617557	239	*	22	13	5	18	13	6	16	16	13	26	14	4	5	18	10	peak19645	peak19645	LOC104419867	27621329	27622406	-	downstream	5087	3772	NearestLocation
NC_052614.1	39283930	39284040	111	*	11	7	10	15	6	11	15	13	6	9	2	2	1	4	6	peak20839	peak20839	LOC104439614	39279818	39284261	+	inside	4112	221	NearestLocation
NC_052614.1	40115212	40115383	172	*	13	14	12	14	9	7	22	9	14	12	9	4	3	7	7	peak20960	peak20960	LOC104415269	40115281	40120832	+	overlapStart	-69	69	NearestLocation
NC_052614.1	53635733	53636003	271	*	12	20	6	12	16	12	14	12	10	25	15	7	5	13	17	peak22270	peak22270	LOC104437752	53625866	53628293	-	upstream	-7440	7440	NearestLocation
NC_052614.1	54245620	54245969	350	*	26	23	4	30	37	21	28	10	19	20	28	9	9	23	24	peak22415	peak22415	LOC104437784	54241444	54245653	-	overlapStart	33	33	NearestLocation
NC_052614.1	56054789	56054842	54	*	13	9	0	4	4	2	0	2	4	3	5	1	0	1	8	peak22632	peak22632	LOC104437868	56055769	56063021	-	downstream	8232	927	NearestLocation
NC_052614.1	58042151	58042309	159	*	5	5	1	9	15	10	7	4	4	10	4	2	1	10	8	peak22704	peak22704	LOC104437931	58044916	58045792	-	downstream	3641	2607	NearestLocation
NC_052614.1	65467130	65467179	50	*	7	3	3	2	2	3	1	6	2	5	2	0	0	6	4	peak23484	peak23484	LOC104440354	65459767	65469178	+	inside	7363	1999	NearestLocation
NC_052614.1	67168586	67168707	122	*	5	2	6	7	6	7	13	8	8	6	2	0	0	6	6	peak23813	peak23813	LOC104429479	67158266	67160092	+	downstream	10320	8494	NearestLocation
NC_052614.1	71485863	71485957	95	*	20	10	4	15	14	6	4	8	8	5	4	1	2	12	6	peak24469	peak24469	LOC120291148	71484302	71486804	-	inside	941	847	NearestLocation
NC_052615.1	913606	913782	177	*	16	8	3	13	14	7	19	7	9	29	12	5	6	9	8	peak24691	peak24691	LOC104440632	905801	908458	+	downstream	7805	5148	NearestLocation
NC_052615.1	4910349	4910422	74	*	9	10	8	10	4	1	13	4	4	9	1	2	0	4	3	peak25026	peak25026	LOC104440737	4909048	4927698	-	inside	17349	1301	NearestLocation
NC_052615.1	5465533	5466051	519	*	33	19	20	28	23	10	41	30	18	31	20	11	10	11	24	peak25128	peak25128	LOC104440758	5476164	5482823	+	upstream	-10631	10113	NearestLocation
NC_052615.1	12460546	12460709	164	*	13	7	5	5	7	7	19	19	20	6	6	1	5	6	10	peak26178	peak26178	LOC104441030	12455912	12463161	-	inside	2615	2452	NearestLocation
NC_052615.1	12939685	12939754	70	*	17	10	0	16	16	8	9	6	5	11	10	2	2	8	11	peak26280	peak26280	LOC104441048	12940726	12944474	+	upstream	-1041	972	NearestLocation
NC_052615.1	17120610	17120688	79	*	12	13	3	8	11	5	8	5	11	6	3	0	2	6	11	peak26841	peak26841	LOC104441397	17113248	17120623	-	overlapStart	13	13	NearestLocation
NC_052615.1	19843339	19843795	457	*	33	14	12	32	34	20	31	24	15	27	29	13	18	34	35	peak27262	peak27262	LOC108959274	19844273	19846760	+	upstream	-934	478	NearestLocation
NC_052615.1	23673037	23673141	105	*	14	4	1	4	10	8	9	0	4	9	3	1	1	11	9	peak27746	peak27746	LOC104441311	23695595	23701915	+	upstream	-22558	22454	NearestLocation
NC_052615.1	29970580	29970813	234	*	23	11	12	17	23	10	19	6	11	9	13	3	6	12	28	peak28542	peak28542	LOC104441744	29979617	29987673	+	upstream	-9037	8804	NearestLocation
NC_052615.1	32282435	32282734	300	*	27	31	12	43	38	25	27	18	21	18	15	8	14	16	21	peak29022	peak29022	LOC104441891	32281444	32285898	-	inside	3463	991	NearestLocation
NC_052615.1	34562861	34563012	152	*	11	4	1	10	6	7	8	5	6	10	12	0	2	4	8	peak29419	peak29419	LOC104442017	34558922	34563196	+	inside	3939	184	NearestLocation
NC_052615.1	37858003	37858088	86	*	9	6	10	8	7	1	11	5	6	9	4	1	1	4	2	peak30001	peak30001	LOC104442269	37847654	37848941	-	upstream	-9062	9062	NearestLocation
NC_052615.1	39032676	39032835	160	*	12	22	4	30	41	29	16	20	25	15	11	9	5	24	27	peak30238	peak30238	LOC104442402	39030516	39037728	+	inside	2160	2160	NearestLocation
NC_052616.1	4525433	4525656	224	*	8	14	1	21	18	16	14	9	8	8	8	3	2	5	11	peak31019	peak31019	LOC104441362	4532918	4541164	+	upstream	-7485	7262	NearestLocation
NC_052616.1	6143910	6144019	110	*	8	6	4	5	10	6	18	10	4	5	3	1	0	4	11	peak31322	peak31322	LOC104443699	6143201	6145587	+	inside	709	709	NearestLocation
NC_052616.1	9218197	9218553	357	*	15	9	7	16	5	5	34	26	14	15	2	6	3	6	12	peak31858	peak31858	LOC104443945	9202394	9202951	-	upstream	-15246	15246	NearestLocation
NC_052616.1	10026444	10026493	50	*	4	10	5	4	5	2	4	2	1	2	2	0	2	2	4	peak31949	peak31949	LOC104444000	10016596	10067099	+	inside	9848	9848	NearestLocation
NC_052616.1	11140710	11140972	263	*	13	10	5	28	33	21	22	15	16	16	9	3	6	11	10	peak32115	peak32115	LOC104444181	11135584	11142176	-	inside	1466	1204	NearestLocation
NC_052616.1	14007826	14007884	59	*	8	9	4	4	5	9	11	4	2	1	3	0	1	2	2	peak32352	peak32352	LOC104444296	14008663	14012271	+	upstream	-837	779	NearestLocation
NC_052616.1	16291498	16291866	369	*	34	28	18	45	46	33	29	21	30	32	36	16	16	24	35	peak32617	peak32617	LOC104444386	16294959	16297402	-	downstream	5904	3093	NearestLocation
NC_052616.1	16797872	16798058	187	*	22	14	22	15	15	13	28	7	8	17	10	7	15	14	24	peak32701	peak32701	LOC104444412	16786601	16789781	-	upstream	-8091	8091	NearestLocation
NC_052616.1	32115782	32115839	58	*	12	8	1	17	14	5	8	5	3	4	2	2	0	3	6	peak33627	peak33627	LOC104444840	32117708	32131937	+	upstream	-1926	1869	NearestLocation
NC_052616.1	45577068	45577441	374	*	22	10	17	20	22	24	33	26	19	24	10	3	6	15	15	peak34488	peak34488	LOC104445233	45571980	45577697	+	inside	5088	256	NearestLocation
NC_052617.1	27113	27166	54	*	6	10	3	3	3	6	9	9	3	8	3	0	1	2	3	peak36052	peak36052	LOC104429028	12189	18870	-	upstream	-8243	8243	NearestLocation
NC_052617.1	626212	626418	207	*	25	18	10	13	17	15	31	13	8	11	4	3	6	13	12	peak36168	peak36168	LOC104447750	625230	626956	-	inside	744	538	NearestLocation
NC_052617.1	2048548	2048793	246	*	20	11	5	25	17	10	29	26	11	12	8	5	1	9	13	peak36348	peak36348	LOC104451145	2052292	2053689	-	downstream	5141	3499	NearestLocation
NC_052617.1	3282990	3283191	202	*	20	14	6	14	8	6	22	16	11	21	7	2	7	22	16	peak36546	peak36546	LOC104447813	3278157	3278861	-	upstream	-4129	4129	NearestLocation
NC_052617.1	3762267	3763220	954	*	74	67	34	56	72	39	88	46	42	60	54	45	50	57	64	peak36689	peak36689	LOC104448064	3770532	3777322	+	upstream	-8265	7312	NearestLocation
NC_052617.1	4920440	4920671	232	*	11	4	8	10	7	6	23	12	14	15	4	1	2	5	9	peak36958	peak36958	LOC104447975	4919980	4921150	-	inside	710	460	NearestLocation
NC_052617.1	7898767	7898838	72	*	8	12	2	5	5	4	5	3	3	8	6	0	3	4	3	peak37254	peak37254	LOC120294590	7901107	7902560	-	downstream	3793	2269	NearestLocation
NC_052617.1	13791307	13791387	81	*	17	5	3	8	10	4	9	9	7	7	9	0	1	9	7	peak38008	peak38008	LOC104448487	13792408	13795027	+	upstream	-1101	1021	NearestLocation
NC_052617.1	19066762	19067059	298	*	23	18	10	27	23	19	22	13	15	30	20	10	17	23	36	peak38694	peak38694	LOC104448778	19065437	19066834	+	overlapEnd	1325	72	NearestLocation
NC_052617.1	29058688	29058863	176	*	13	14	4	19	17	12	13	7	9	15	7	3	3	15	11	peak40143	peak40143	LOC104449030	29057619	29068417	+	inside	1069	1069	NearestLocation
NC_052617.1	33286408	33286625	218	*	8	9	1	15	13	8	8	9	5	13	14	1	2	8	1	peak40820	peak40820	LOC104449246	33280890	33285589	+	downstream	5518	819	NearestLocation
NC_052617.1	33453863	33454012	150	*	7	5	1	11	7	8	12	8	15	10	10	1	1	7	5	peak40856	peak40856	LOC104449236	33457706	33462047	+	upstream	-3843	3694	NearestLocation
NC_052617.1	35465280	35465386	107	*	5	8	2	15	20	4	7	12	17	7	4	1	1	6	7	peak41161	peak41161	LOC104449410	35465231	35467813	-	inside	2533	49	NearestLocation
NC_052617.1	35848162	35848277	116	*	18	14	0	11	13	4	5	4	6	5	13	3	3	10	11	peak41236	peak41236	LOC104449438	35844833	35846240	+	downstream	3329	1922	NearestLocation
NC_052617.1	36195937	36196057	121	*	7	4	2	11	10	3	13	7	11	9	5	0	1	6	5	peak41315	peak41315	LOC104449452	36195926	36198456	+	inside	11	11	NearestLocation
NC_052617.1	38382841	38382955	115	*	6	8	11	6	11	8	16	14	10	8	7	0	2	3	5	peak41786	peak41786	LOC104449632	38381404	38383292	-	inside	451	337	NearestLocation
NC_052617.1	56514502	56514616	115	*	17	13	5	7	11	8	8	6	4	9	5	6	1	9	13	peak45360	peak45360	LOC104450983	56508818	56518218	+	inside	5684	3602	NearestLocation
NC_052617.1	56946158	56946580	423	*	47	30	13	26	51	27	31	21	24	36	37	19	18	20	49	peak45384	peak45384	LOC104450996	56939271	56941164	-	upstream	-4994	4994	NearestLocation
NC_052617.1	57177007	57177063	57	*	9	6	5	2	2	3	11	10	3	6	1	1	1	7	1	peak45428	peak45428	LOC104452396	57166125	57169286	-	upstream	-7721	7721	NearestLocation
NC_052618.1	15111907	15111957	51	*	17	11	16	13	13	8	21	14	6	14	9	4	4	8	10	peak46436	peak46436	LOC104452836	15109442	15112079	-	inside	172	122	NearestLocation
NC_052618.1	19289122	19289732	611	*	27	14	10	24	24	18	56	43	24	27	12	8	9	19	13	peak46647	peak46647	LOC104455154	19288892	19289520	+	overlapEnd	230	212	NearestLocation
NC_052618.1	27140226	27140334	109	*	6	10	2	7	6	1	5	5	3	2	4	0	0	3	2	peak47329	peak47329	LOC104455372	27110779	27141018	-	inside	792	684	NearestLocation
NC_052618.1	29217522	29217587	66	*	10	6	5	13	7	3	4	4	4	9	5	0	2	5	6	peak47573	peak47573	LOC104426439	29215041	29221717	+	inside	2481	2481	NearestLocation
NC_052618.1	36710126	36710189	64	*	9	1	7	2	6	1	3	3	4	9	5	2	0	3	2	peak48323	peak48323	TRNAG-GCC-9	36709773	36709843	-	upstream	-283	283	NearestLocation
NC_052618.1	39606187	39606318	132	*	12	8	0	12	12	10	9	8	5	4	7	0	2	7	12	peak48745	peak48745	LOC104417877	39601860	39612561	-	inside	6374	4327	NearestLocation
NC_052618.1	39895719	39895817	99	*	4	5	1	12	16	11	12	5	10	5	7	0	2	5	8	peak48802	peak48802	LOC104428621	39893581	39894695	-	upstream	-1024	1024	NearestLocation
NC_052618.1	44418726	44418912	187	*	16	6	11	8	12	8	18	16	14	7	6	2	3	12	12	peak49398	peak49398	LOC104431141	44418607	44420334	+	inside	119	119	NearestLocation
NC_052618.1	44807959	44808024	66	*	8	3	7	4	5	1	6	0	1	6	1	0	0	2	4	peak49476	peak49476	LOC104453662	44808491	44809950	+	upstream	-532	467	NearestLocation
NC_052618.1	51526660	51526796	137	*	11	13	1	12	9	11	8	11	12	14	17	0	4	7	6	peak50618	peak50618	LOC104454103	51524254	51526988	+	inside	2406	192	NearestLocation
NC_052618.1	54940902	54940993	92	*	11	15	4	10	10	8	10	2	5	9	5	2	3	3	6	peak51091	peak51091	LOC120296229	54942059	54944197	+	upstream	-1157	1066	NearestLocation
NC_052618.1	55715072	55715150	79	*	7	10	4	7	7	4	7	3	5	2	4	0	0	4	8	peak51172	peak51172	LOC104454323	55714862	55717998	+	inside	210	210	NearestLocation
NC_052618.1	56101729	56101855	127	*	15	9	8	13	25	16	7	7	13	14	8	3	3	8	18	peak51230	peak51230	LOC104454337	56097833	56099939	+	downstream	3896	1790	NearestLocation
NC_052618.1	57663655	57663802	148	*	13	9	2	18	21	15	5	7	10	8	13	5	2	4	9	peak51588	peak51588	LOC104454449	57658841	57660737	-	upstream	-2918	2918	NearestLocation
NC_052619.1	5868085	5868241	157	*	21	13	9	10	13	9	18	8	7	18	14	7	10	10	14	peak52936	peak52936	LOC104456064	5869530	5874518	-	downstream	6433	1289	NearestLocation
NC_052619.1	11905589	11905970	382	*	25	31	12	38	44	27	23	14	25	28	20	17	16	21	47	peak53762	peak53762	LOC104456487	11906003	11907658	+	upstream	-414	33	NearestLocation
NC_052619.1	12084752	12084947	196	*	16	9	5	18	10	11	11	8	23	21	21	3	5	9	18	peak53821	peak53821	LOC104456505	12082893	12088986	+	inside	1859	1859	NearestLocation
NC_052619.1	13711869	13711976	108	*	6	6	1	15	12	11	9	6	5	12	7	0	3	4	8	peak54166	peak54166	LOC104456669	13706622	13708812	-	upstream	-3057	3057	NearestLocation
NC_052619.1	14070230	14070647	418	*	22	19	7	29	30	18	25	12	19	21	17	4	6	14	19	peak54245	peak54245	LOC120286995	14071801	14073153	+	upstream	-1571	1154	NearestLocation
NC_052619.1	14181871	14182167	297	*	26	24	16	22	25	16	33	16	15	19	14	11	15	31	26	peak54252	peak54252	LOC104456706	14182776	14186034	-	downstream	4163	609	NearestLocation
NC_052619.1	15744310	15744433	124	*	2	4	1	9	6	5	9	9	10	8	4	0	1	7	5	peak54558	peak54558	LOC104430794	15738582	15741705	-	upstream	-2605	2605	NearestLocation
NC_052619.1	16110066	16110179	114	*	9	7	15	8	11	7	22	14	10	11	8	2	1	5	6	peak54619	peak54619	LOC104456832	16109722	16112694	+	inside	344	344	NearestLocation
NC_052619.1	26933987	26934118	132	*	10	4	5	8	14	9	6	7	6	13	12	3	1	7	9	peak55767	peak55767	LOC120287101	26932391	26932849	-	upstream	-1138	1138	NearestLocation
NC_052619.1	39165047	39165113	67	*	10	10	4	5	5	2	4	1	6	7	1	1	1	3	3	peak56968	peak56968	LOC104414382	39164209	39169670	-	inside	4623	838	NearestLocation
NC_052619.1	41750312	41750630	319	*	22	17	12	14	22	16	31	24	12	25	6	6	4	11	6	peak57161	peak57161	LOC120287926	41748807	41748909	-	upstream	-1403	1403	NearestLocation
NC_052619.1	55130460	55130584	125	*	11	4	6	14	18	11	11	8	8	9	6	1	1	6	4	peak58492	peak58492	LOC104415092	55128004	55128725	+	downstream	2456	1735	NearestLocation
NC_052619.1	57846094	57846272	179	*	5	6	4	15	27	6	22	7	12	6	6	1	2	9	5	peak58840	peak58840	LOC104415306	57838008	57842054	-	upstream	-4040	4040	NearestLocation
NC_052619.1	58411546	58411788	243	*	14	8	9	14	14	8	26	23	14	10	7	3	2	10	6	peak58900	peak58900	LOC120287400	58416429	58418425	-	downstream	6879	4641	NearestLocation
NC_052619.1	62415420	62415552	133	*	6	6	3	5	11	4	15	9	11	19	6	2	2	7	11	peak59325	peak59325	LOC104415549	62411614	62414881	+	downstream	3806	539	NearestLocation
NC_052619.1	64221092	64221274	183	*	5	5	6	10	7	3	13	5	9	18	9	4	2	12	10	peak59561	peak59561	LOC104417295	64221069	64221766	+	inside	23	23	NearestLocation
NC_052619.1	65652214	65652362	149	*	12	13	5	18	28	14	23	12	18	6	12	1	1	13	19	peak59818	peak59818	LOC104414730	65650847	65652139	-	upstream	-75	75	NearestLocation
NC_052619.1	66017206	66017348	143	*	8	13	5	19	30	7	12	6	10	7	10	2	6	10	23	peak59873	peak59873	LOC104415658	66012501	66015734	-	upstream	-1472	1472	NearestLocation
NC_052619.1	74217339	74217453	115	*	21	12	4	16	14	13	12	12	9	9	3	1	4	8	10	peak61102	peak61102	LOC104415952	74219731	74223498	+	upstream	-2392	2278	NearestLocation
NC_052620.1	6095056	6095191	136	*	7	5	0	14	12	16	9	4	4	8	6	1	1	4	4	peak61701	peak61701	LOC104420188	6091081	6092099	+	downstream	3975	2957	NearestLocation
NC_052620.1	6135042	6135429	388	*	16	14	21	18	32	15	52	25	31	19	13	5	9	20	30	peak61709	peak61709	LOC104418175	6147399	6154837	+	upstream	-12357	11970	NearestLocation
NC_052620.1	10321378	10321551	174	*	18	17	16	25	12	8	31	15	13	6	9	4	3	5	9	peak62114	peak62114	LOC104418261	10320616	10325748	-	inside	4370	762	NearestLocation
NC_052620.1	12137924	12138065	142	*	7	6	2	4	7	3	14	10	9	7	7	2	2	11	11	peak62271	peak62271	LOC104418310	12135912	12138761	+	inside	2012	696	NearestLocation
NC_052620.1	15532672	15532738	67	*	8	6	7	2	5	1	9	8	2	4	2	2	0	3	2	peak62789	peak62789	LOC120288419	15524226	15537991	-	inside	5319	5253	NearestLocation
NC_052620.1	24675504	24675706	203	*	11	5	6	13	14	5	20	18	5	7	5	2	0	8	4	peak64278	peak64278	LOC104431595	24665305	24667829	-	upstream	-7675	7675	NearestLocation
NC_052620.1	27814691	27814863	173	*	21	10	5	9	15	9	12	3	13	9	9	4	3	11	27	peak64960	peak64960	LOC104419064	27813180	27815900	-	inside	1209	1037	NearestLocation
NC_052620.1	34211133	34211240	108	*	6	5	6	5	4	2	16	6	5	4	2	1	0	4	4	peak66180	peak66180	LOC104429393	34210900	34212997	+	inside	233	233	NearestLocation
NC_052620.1	34678026	34678270	245	*	29	18	16	12	23	12	39	19	21	10	14	10	6	14	24	peak66232	peak66232	LOC104419505	34676996	34678593	+	inside	1030	323	NearestLocation
NC_052620.1	34874809	34874943	135	*	5	3	4	11	11	10	13	14	11	12	6	1	2	12	7	peak66266	peak66266	LOC104419513	34850671	34852862	-	upstream	-21947	21947	NearestLocation
NC_052620.1	38245915	38246053	139	*	12	11	4	27	27	14	11	6	7	15	14	4	5	11	14	peak66873	peak66873	LOC104419721	38241962	38245811	-	upstream	-104	104	NearestLocation
NC_052620.1	43056071	43056179	109	*	11	5	3	10	13	10	9	7	7	11	12	1	3	9	12	peak67431	peak67431	LOC104419965	43051096	43055701	-	upstream	-370	370	NearestLocation
NC_052620.1	43496216	43496335	120	*	9	9	4	11	7	12	19	12	15	22	11	2	5	11	14	peak67517	peak67517	LOC104420015	43494295	43497061	+	inside	1921	726	NearestLocation
NC_052621.1	342882	342952	71	*	5	5	2	4	4	3	8	3	3	1	6	0	0	10	3	peak67642	peak67642	LOC104420890	325425	326443	+	downstream	17457	16439	NearestLocation
NC_052621.1	1781284	1781342	59	*	10	6	7	4	4	5	16	5	5	8	2	2	0	1	5	peak67911	peak67911	LOC108955674	1779279	1781576	-	inside	292	234	NearestLocation
NC_052621.1	3355019	3355465	447	*	36	28	20	24	33	23	72	31	36	19	22	12	12	31	25	peak68242	peak68242	LOC104421235	3354915	3355744	+	inside	104	104	NearestLocation
NC_052621.1	4699937	4700039	103	*	7	3	0	10	12	9	5	5	6	15	4	1	1	9	9	peak68486	peak68486	LOC120285979	4696973	4701467	+	inside	2964	1428	NearestLocation
NC_052621.1	4907057	4907614	558	*	57	39	17	42	58	30	46	37	28	40	33	17	27	43	59	peak68519	peak68519	LOC104423425	4929327	4930440	+	upstream	-22270	21713	NearestLocation
NC_052621.1	6014862	6015002	141	*	11	5	3	14	7	6	22	10	11	15	8	2	0	6	5	peak68758	peak68758	LOC104421388	6009300	6017818	-	inside	2956	2816	NearestLocation
NC_052621.1	8241654	8241777	124	*	10	3	4	7	12	3	11	5	9	12	10	3	3	13	15	peak69135	peak69135	LOC104423490	8237847	8243446	-	inside	1792	1669	NearestLocation
NC_052621.1	9461354	9461499	146	*	12	12	4	11	11	3	7	5	5	10	3	1	1	10	9	peak69380	peak69380	LOC104421589	9453448	9464249	-	inside	2895	2750	NearestLocation
NC_052621.1	15005667	15005810	144	*	12	7	2	29	15	7	10	6	4	7	3	2	3	11	7	peak70528	peak70528	LOC104423582	15005585	15006815	-	inside	1148	82	NearestLocation
NC_052621.1	16600916	16601308	393	*	22	9	5	32	23	20	63	25	20	19	14	5	6	15	11	peak70783	peak70783	LOC104423646	16589224	16589911	+	downstream	11692	11005	NearestLocation
NC_052621.1	27993533	27993593	61	*	10	11	0	2	11	3	10	1	8	4	4	0	0	8	3	peak72611	peak72611	LOC104422578	27984715	27995764	+	inside	8818	2171	NearestLocation
NC_052621.1	29401801	29402053	253	*	24	18	3	43	23	22	15	11	17	12	21	6	6	5	21	peak72934	peak72934	LOC104422684	29403554	29409623	+	upstream	-1753	1501	NearestLocation
NC_052622.1	23238153	23238360	208	*	11	10	7	5	7	6	24	8	12	6	4	1	3	9	6	peak77172	peak77172	LOC104427520	23225118	23238171	-	overlapStart	18	18	NearestLocation
NC_052622.1	29766048	29766221	174	*	18	9	10	11	12	7	10	8	6	22	11	4	5	13	7	peak78161	peak78161	LOC104425718	29758501	29763224	-	upstream	-2824	2824	NearestLocation
NC_052622.1	39527998	39528100	103	*	12	11	10	5	11	6	14	13	7	4	6	2	3	7	7	peak79532	peak79532	LOC104426342	39524603	39525893	+	downstream	3395	2105	NearestLocation
NC_052622.1	42113474	42113620	147	*	11	8	2	10	11	9	5	6	8	6	5	2	0	2	4	peak80042	peak80042	LOC120290001	42111083	42116783	-	inside	3309	2391	NearestLocation
NC_052622.1	43573814	43573979	166	*	9	6	6	7	5	10	26	16	17	6	6	2	3	8	11	peak80356	peak80356	LOC104425851	43573340	43578021	+	inside	474	474	NearestLocation
NC_052622.1	45014783	45014985	203	*	9	11	10	15	12	15	32	20	21	12	4	5	3	5	11	peak80715	peak80715	LOC104427944	45012005	45015075	-	inside	292	90	NearestLocation

## Sheet: S3-6. ATAC-seq_2h_high_ACR
seqnames	start	end	width	strand	mcols.ATAC0h.2	mcols.ATAC0h.3	mcols.ATAC0h.4	mcols.ATAC12h.1	mcols.ATAC12h.2	mcols.ATAC12h.3	mcols.ATAC24h.1	mcols.ATAC24h.2	mcols.ATAC24h.3	mcols.ATAC2h.2	mcols.ATAC2h.3	mcols.ATAC30min.2	mcols.ATAC30min.3	mcols.ATAC6h.2	mcols.ATAC6h.3	mcols.peakid	peak	feature	start_position	end_position	feature_strand	insideFeature	distancetoFeature	shortestDistance	fromOverlappingOrNearest
NC_052612.1	7434308	7434414	107	*	9	2	3	11	9	6	18	5	18	17	18	6	11	13	13	peak1032	peak1032	LOC104440499	7433083	7439300	+	inside	1225	1225	NearestLocation
NC_052612.1	8002415	8002549	135	*	6	9	1	6	5	3	4	5	3	14	9	2	1	4	9	peak1129	peak1129	LOC120285996	8010571	8011351	+	upstream	-8156	8022	NearestLocation
NC_052612.1	22428594	22428728	135	*	7	1	4	5	8	3	10	7	6	16	13	3	4	1	8	peak2620	peak2620	LOC104433086	22426291	22427052	-	upstream	-1542	1542	NearestLocation
NC_052612.1	27754781	27755059	279	*	15	19	19	19	17	15	21	20	16	31	30	18	16	13	22	peak3481	peak3481	LOC104435593	27752628	27754045	+	downstream	2153	736	NearestLocation
NC_052612.1	31629154	31629388	235	*	9	10	5	11	13	9	11	8	7	20	19	10	5	4	10	peak4012	peak4012	LOC104438270	31626503	31633580	+	inside	2651	2651	NearestLocation
NC_052612.1	42566009	42566328	320	*	13	12	5	33	28	10	14	13	27	25	30	27	19	17	15	peak5971	peak5971	LOC104444360	42557282	42563137	-	upstream	-2872	2872	NearestLocation
NC_052612.1	50514870	50514992	123	*	9	2	0	5	14	9	9	10	14	17	16	8	6	7	10	peak7275	peak7275	LOC104425393	50512027	50521477	-	inside	6607	2843	NearestLocation
NC_052612.1	50561595	50561803	209	*	13	4	4	10	12	7	12	8	15	15	16	10	9	2	5	peak7289	peak7289	LOC120287532	50560918	50561268	+	downstream	677	327	NearestLocation
NC_052612.1	50780133	50780253	121	*	5	1	0	14	12	6	16	8	5	20	12	6	4	8	5	peak7311	peak7311	LOC104425372	50779084	50786334	-	inside	6201	1049	NearestLocation
NC_052613.1	2067964	2068085	122	*	12	6	2	7	6	3	2	2	1	11	11	5	4	4	4	peak8401	peak8401	LOC104434249	2068626	2072344	+	upstream	-662	541	NearestLocation
NC_052613.1	2147889	2148018	130	*	4	3	4	7	15	4	10	9	7	13	15	6	10	4	3	peak8435	peak8435	LOC104417786	2133147	2135178	-	upstream	-12711	12711	NearestLocation
NC_052613.1	3545990	3546099	110	*	7	1	2	13	17	6	17	6	12	22	9	6	9	9	15	peak8649	peak8649	LOC104418312	3548001	3554232	+	upstream	-2011	1902	NearestLocation
NC_052613.1	7011934	7012077	144	*	5	2	1	10	8	9	2	8	3	14	10	2	8	5	4	peak9301	peak9301	LOC104434349	7010978	7018152	+	inside	956	956	NearestLocation
NC_052613.1	26389618	26389729	112	*	3	1	1	4	4	6	6	10	7	14	7	10	6	4	6	peak11776	peak11776	LOC104426644	26387798	26388545	+	downstream	1820	1073	NearestLocation
NC_052613.1	36657675	36657765	91	*	6	11	6	5	7	3	7	5	5	12	9	11	7	4	4	peak12706	peak12706	LOC104432517	36656485	36657240	-	upstream	-435	435	NearestLocation
NC_052613.1	38439843	38440209	367	*	18	13	13	26	14	11	18	9	9	25	17	11	12	14	19	peak13063	peak13063	LOC104432666	38442222	38447148	+	upstream	-2379	2013	NearestLocation
NC_052613.1	42098264	42098382	119	*	8	2	0	9	14	6	8	5	6	17	13	10	7	11	10	peak13755	peak13755	TRNAV-AAC-4	42099961	42100034	-	downstream	1770	1579	NearestLocation
NC_052613.1	48224419	48224527	109	*	9	11	2	10	12	10	7	8	8	19	19	11	8	6	12	peak14511	peak14511	LOC104435562	48225795	48227729	+	upstream	-1376	1268	NearestLocation
NC_052613.1	53698239	53698366	128	*	7	7	4	10	7	4	11	9	3	17	14	7	10	5	16	peak15604	peak15604	LOC104433724	53696390	53702705	-	inside	4466	1849	NearestLocation
NC_052613.1	58062320	58062527	208	*	21	14	4	13	17	4	22	8	8	27	16	7	11	10	22	peak16488	peak16488	LOC104434132	58063000	58063777	-	downstream	1457	473	NearestLocation
NC_052614.1	13555947	13556094	148	*	5	6	2	8	15	2	5	5	5	14	13	5	11	5	10	peak18399	peak18399	LOC104447967	13546378	13548477	-	upstream	-7470	7470	NearestLocation
NC_052614.1	13600777	13601196	420	*	32	22	11	34	28	19	34	14	14	29	33	21	28	18	29	peak18420	peak18420	LOC104447971	13601104	13602282	+	overlapStart	-327	92	NearestLocation
NC_052614.1	22541763	22541985	223	*	13	2	4	10	7	11	9	9	12	23	14	8	11	19	10	peak19226	peak19226	LOC104436936	22531548	22571910	+	inside	10215	10215	NearestLocation
NC_052614.1	27617319	27617557	239	*	22	13	5	18	13	6	16	16	13	26	14	4	5	18	10	peak19645	peak19645	LOC104419867	27621329	27622406	-	downstream	5087	3772	NearestLocation
NC_052614.1	30210540	30210668	129	*	7	3	3	8	5	2	10	5	3	17	10	6	1	6	5	peak19838	peak19838	LOC104437108	30208361	30213094	+	inside	2179	2179	NearestLocation
NC_052614.1	53635733	53636003	271	*	12	20	6	12	16	12	14	12	10	25	15	7	5	13	17	peak22270	peak22270	LOC104437752	53625866	53628293	-	upstream	-7440	7440	NearestLocation
NC_052614.1	68041976	68042098	123	*	11	1	0	9	17	3	5	3	3	14	14	4	5	3	8	peak24017	peak24017	LOC108958867	68036968	68040510	-	upstream	-1466	1466	NearestLocation
NC_052614.1	70976118	70976302	185	*	3	4	2	9	9	15	9	7	7	11	23	9	6	6	14	peak24341	peak24341	LOC104438414	70973907	70978343	-	inside	2225	2041	NearestLocation
NC_052615.1	913606	913782	177	*	16	8	3	13	14	7	19	7	9	29	12	5	6	9	8	peak24691	peak24691	LOC104440632	905801	908458	+	downstream	7805	5148	NearestLocation
NC_052615.1	13465798	13465910	113	*	5	0	1	7	8	6	6	4	4	12	11	3	6	10	7	peak26375	peak26375	LOC104441082	13473042	13479026	+	upstream	-7244	7132	NearestLocation
NC_052615.1	24641886	24642072	187	*	10	8	8	7	7	4	16	9	12	19	13	7	12	13	10	peak27951	peak27951	LOC104441327	24635965	24641213	-	upstream	-673	673	NearestLocation
NC_052615.1	29873340	29873452	113	*	8	4	0	4	9	7	4	5	9	19	14	3	8	5	16	peak28519	peak28519	LOC104441734	29869037	29875867	+	inside	4303	2415	NearestLocation
NC_052615.1	31433357	31433489	133	*	5	7	6	10	11	4	15	12	8	16	15	4	3	6	3	peak28802	peak28802	LOC120292615	31430082	31432224	+	downstream	3275	1133	NearestLocation
NC_052615.1	32836618	32836833	216	*	18	14	4	11	31	8	16	14	9	23	24	15	20	14	13	peak29137	peak29137	LOC104441938	32832703	32835634	-	upstream	-984	984	NearestLocation
NC_052615.1	34562861	34563012	152	*	11	4	1	10	6	7	8	5	6	10	12	0	2	4	8	peak29419	peak29419	LOC104442017	34558922	34563196	+	inside	3939	184	NearestLocation
NC_052615.1	35061960	35062104	145	*	5	1	0	5	6	8	8	2	3	13	12	6	8	8	8	peak29561	peak29561	LOC104442078	35065686	35071450	+	upstream	-3726	3582	NearestLocation
NC_052616.1	4029509	4029688	180	*	15	11	6	13	10	5	15	14	9	22	25	8	14	10	12	peak30904	peak30904	LOC104443593	4027165	4039915	-	inside	10406	2344	NearestLocation
NC_052616.1	5426153	5426225	73	*	1	4	4	2	0	0	2	1	2	5	6	2	3	2	4	peak31181	peak31181	LOC104443649	5428685	5432815	+	upstream	-2532	2460	NearestLocation
NC_052616.1	5474985	5475176	192	*	2	1	3	11	11	6	10	9	9	16	9	5	3	10	8	peak31194	peak31194	LOC104443651	5476260	5478754	-	downstream	3769	1084	NearestLocation
NC_052616.1	12101339	12101474	136	*	4	8	1	10	9	4	6	3	6	18	8	11	6	3	7	peak32206	peak32206	LOC104446222	12106778	12107809	-	downstream	6470	5304	NearestLocation
NC_052616.1	30952420	30952675	256	*	10	7	3	17	9	12	11	7	8	19	15	11	11	14	14	peak33462	peak33462	LOC104444878	30955905	30959115	+	upstream	-3485	3230	NearestLocation
NC_052617.1	1446105	1446367	263	*	15	5	0	8	10	10	22	12	15	19	23	13	14	13	13	peak36243	peak36243	LOC104447915	1446644	1448251	-	downstream	2146	277	NearestLocation
NC_052617.1	15212967	15213090	124	*	7	2	0	9	9	2	0	2	2	15	10	4	6	2	8	peak38170	peak38170	LOC104448563	15215735	15220584	-	downstream	7617	2645	NearestLocation
NC_052617.1	22664505	22664618	114	*	6	2	0	5	6	7	4	2	4	16	8	4	1	4	5	peak39281	peak39281	LOC104431515	22663873	22670463	+	inside	632	632	NearestLocation
NC_052617.1	28115986	28116112	127	*	9	3	6	7	14	6	7	5	6	14	17	9	4	11	10	peak39942	peak39942	LOC104448988	28114450	28116401	+	inside	1536	289	NearestLocation
NC_052617.1	31058144	31058325	182	*	4	3	2	10	12	6	13	12	5	26	7	7	9	4	4	peak40444	peak40444	LOC104449363	31054069	31058541	+	inside	4075	216	NearestLocation
NC_052617.1	33619100	33619240	141	*	3	1	1	5	5	2	3	4	4	17	6	2	2	2	8	peak40908	peak40908	LOC104449230	33611350	33613921	+	downstream	7750	5179	NearestLocation
NC_052617.1	35443567	35443813	247	*	15	10	2	4	9	8	13	9	9	21	14	5	8	8	3	peak41155	peak41155	LOC104449405	35433180	35438644	-	upstream	-4923	4923	NearestLocation
NC_052617.1	35966336	35966480	145	*	12	5	3	8	7	6	9	3	6	19	10	7	7	8	6	peak41264	peak41264	LOC120294442	35961186	35962205	-	upstream	-4131	4131	NearestLocation
NC_052617.1	37090198	37090427	230	*	17	11	4	20	33	13	22	5	16	32	19	9	10	14	10	peak41486	peak41486	LOC104449518	37088665	37095765	+	inside	1533	1533	NearestLocation
NC_052617.1	42119591	42119761	171	*	10	12	8	7	9	5	9	14	10	17	17	9	10	9	13	peak42516	peak42516	LOC104452025	42118448	42119586	-	upstream	-5	5	NearestLocation
NC_052617.1	43308784	43308966	183	*	12	7	1	16	15	13	16	10	6	27	13	10	11	9	7	peak42790	peak42790	LOC104450040	43304032	43307566	-	upstream	-1218	1218	NearestLocation
NC_052617.1	52995690	52995819	130	*	13	7	5	9	5	10	8	9	5	18	14	4	4	7	4	peak44737	peak44737	LOC108957219	53000852	53004897	+	upstream	-5162	5033	NearestLocation
NC_052617.1	53251093	53251203	111	*	6	11	3	11	8	6	15	6	7	17	13	3	5	3	3	peak44797	peak44797	LOC104450761	53245840	53248527	-	upstream	-2566	2566	NearestLocation
NC_052618.1	923659	923812	154	*	5	3	1	8	9	8	5	5	5	8	14	3	1	9	5	peak45708	peak45708	LOC104452460	930763	938316	+	upstream	-7104	6951	NearestLocation
NC_052618.1	2496835	2496946	112	*	8	5	7	3	5	4	11	9	3	16	9	7	3	5	2	peak45825	peak45825	LOC104454791	2526450	2529695	+	upstream	-29615	29504	NearestLocation
NC_052618.1	13076186	13076242	57	*	11	7	1	8	8	5	3	3	5	14	7	1	3	1	5	peak46316	peak46316	LOC104415167	13085491	13086734	-	downstream	10548	9249	NearestLocation
NC_052618.1	36710126	36710189	64	*	9	1	7	2	6	1	3	3	4	9	5	2	0	3	2	peak48323	peak48323	TRNAG-GCC-9	36709773	36709843	-	upstream	-283	283	NearestLocation
NC_052618.1	37969424	37969782	359	*	15	12	4	24	22	12	15	20	7	34	18	14	18	5	14	peak48636	peak48636	LOC104453461	37960031	37964898	-	upstream	-4526	4526	NearestLocation
NC_052618.1	49092934	49093110	177	*	4	14	9	25	21	6	16	27	41	16	74	26	18	8	8	peak50221	peak50221	LOC120296515	49090959	49091108	-	upstream	-1826	1826	NearestLocation
NC_052618.1	51526660	51526796	137	*	11	13	1	12	9	11	8	11	12	14	17	0	4	7	6	peak50618	peak50618	LOC104454103	51524254	51526988	+	inside	2406	192	NearestLocation
NC_052618.1	52912951	52913133	183	*	19	14	9	19	16	16	17	9	9	27	22	10	23	8	22	peak50778	peak50778	LOC104454250	52913243	52917730	+	upstream	-292	110	NearestLocation
NC_052619.1	5868085	5868241	157	*	21	13	9	10	13	9	18	8	7	18	14	7	10	10	14	peak52936	peak52936	LOC104456064	5869530	5874518	-	downstream	6433	1289	NearestLocation
NC_052619.1	6434530	6434740	211	*	7	8	6	5	12	7	13	9	10	21	18	5	7	9	12	peak53044	peak53044	LOC104456088	6435762	6444631	+	upstream	-1232	1022	NearestLocation
NC_052619.1	12084752	12084947	196	*	16	9	5	18	10	11	11	8	23	21	21	3	5	9	18	peak53821	peak53821	LOC104456505	12082893	12088986	+	inside	1859	1859	NearestLocation
NC_052619.1	12727142	12727277	136	*	5	4	0	13	11	5	8	9	10	14	11	3	3	6	12	peak53966	peak53966	LOC104456563	12722363	12730051	-	inside	2909	2774	NearestLocation
NC_052619.1	15030801	15030925	125	*	8	5	1	11	11	5	13	9	6	24	14	16	13	3	12	peak54386	peak54386	LOC104456739	15033940	15036389	+	upstream	-3139	3015	NearestLocation
NC_052619.1	18605042	18605251	210	*	5	6	2	10	26	7	12	11	5	14	22	5	7	4	8	peak54827	peak54827	LOC104416556	18605732	18608212	-	downstream	3170	481	NearestLocation
NC_052619.1	26933987	26934118	132	*	10	4	5	8	14	9	6	7	6	13	12	3	1	7	9	peak55767	peak55767	LOC120287101	26932391	26932849	-	upstream	-1138	1138	NearestLocation
NC_052619.1	38166772	38166906	135	*	7	7	0	12	19	7	3	12	9	20	17	13	9	6	11	peak56839	peak56839	LOC104414346	38174776	38180534	+	upstream	-8004	7870	NearestLocation
NC_052619.1	39214015	39214176	162	*	12	11	2	11	11	12	5	6	5	16	17	7	12	10	9	peak56975	peak56975	LOC104414384	39194365	39214042	+	overlapEnd	19650	27	NearestLocation
NC_052619.1	49620231	49620343	113	*	6	1	3	3	5	3	7	4	4	10	10	5	2	1	1	peak58007	peak58007	LOC104435540	49611771	49616185	-	upstream	-4046	4046	NearestLocation
NC_052619.1	60926371	60926565	195	*	3	4	2	15	10	9	10	13	8	20	13	6	8	4	9	peak59152	peak59152	LOC104417641	60925609	60926195	-	upstream	-176	176	NearestLocation
NC_052619.1	64221092	64221274	183	*	5	5	6	10	7	3	13	5	9	18	9	4	2	12	10	peak59561	peak59561	LOC104417295	64221069	64221766	+	inside	23	23	NearestLocation
NC_052619.1	67530809	67530946	138	*	9	9	3	3	7	7	4	7	6	14	13	5	10	8	9	peak60110	peak60110	LOC104415728	67528946	67531294	-	inside	485	348	NearestLocation
NC_052620.1	2945142	2945346	205	*	9	11	1	13	16	5	15	6	10	23	10	4	3	2	6	peak61396	peak61396	LOC120286182	2930905	2934029	+	downstream	14237	11113	NearestLocation
NC_052620.1	14495141	14495297	157	*	16	18	2	12	18	5	6	12	4	16	18	13	12	10	13	peak62627	peak62627	LOC104418369	14492508	14495545	+	inside	2633	248	NearestLocation
NC_052620.1	21154573	21154627	55	*	6	4	9	7	5	3	5	1	1	8	8	1	1	3	2	peak63631	peak63631	LOC104418555	21144293	21154168	+	downstream	10280	405	NearestLocation
NC_052620.1	30367249	30367412	164	*	15	8	9	8	14	6	18	7	9	19	17	8	9	16	11	peak65424	peak65424	LOC104450884	30366058	30369571	-	inside	2322	1191	NearestLocation
NC_052620.1	35618915	35619010	96	*	9	7	7	6	4	4	12	6	5	17	2	3	1	4	1	peak66374	peak66374	LOC104419549	35615654	35618819	+	downstream	3261	96	NearestLocation
NC_052621.1	500344	500520	177	*	13	7	4	10	18	7	6	7	6	18	13	7	8	7	5	peak67667	peak67667	LOC104420893	500281	502180	-	inside	1836	63	NearestLocation
NC_052621.1	3240815	3240942	128	*	7	7	2	13	11	15	8	9	4	19	13	8	13	11	6	peak68206	peak68206	LOC104421110	3236653	3239414	-	upstream	-1401	1401	NearestLocation
NC_052621.1	6322662	6322783	122	*	5	6	4	10	11	6	5	5	7	14	14	6	4	4	6	peak68851	peak68851	LOC104421425	6321026	6327155	+	inside	1636	1636	NearestLocation
NC_052621.1	10858671	10858879	209	*	12	8	2	10	15	17	14	10	22	22	21	17	18	8	15	peak69676	peak69676	LOC104421700	10857046	10860600	+	inside	1625	1625	NearestLocation
NC_052621.1	11571892	11572127	236	*	18	17	0	12	22	13	13	10	13	21	29	13	13	14	19	peak69859	peak69859	LOC104421743	11568767	11572257	+	inside	3125	130	NearestLocation
NC_052621.1	13679745	13680068	324	*	10	5	6	10	16	9	16	12	9	23	15	13	16	9	7	peak70349	peak70349	LOC120288716	13676890	13679736	-	upstream	-9	9	NearestLocation
NC_052621.1	15877097	15877262	166	*	6	4	0	12	9	5	6	10	9	22	12	5	9	7	6	peak70660	peak70660	LOC104422012	15874785	15878891	+	inside	2312	1629	NearestLocation
NC_052621.1	17058525	17058702	178	*	7	6	3	6	11	8	19	10	4	18	13	9	15	6	7	peak70848	peak70848	LOC104422052	17047914	17050574	-	upstream	-7951	7951	NearestLocation
NC_052621.1	28941162	28941290	129	*	6	4	1	12	16	9	10	7	10	15	14	3	7	6	9	peak72849	peak72849	LOC104422657	28936286	28941302	-	inside	140	12	NearestLocation
NC_052621.1	35743600	35743747	148	*	7	2	0	7	11	11	8	5	5	16	10	3	8	8	8	peak73790	peak73790	LOC120288918	35736841	35737602	-	upstream	-5998	5998	NearestLocation
NC_052621.1	37503038	37503295	258	*	27	16	14	23	23	9	16	11	15	21	27	13	16	11	18	peak74108	peak74108	LOC104423200	37498430	37499484	-	upstream	-3554	3554	NearestLocation
NC_052621.1	37726290	37726418	129	*	4	2	1	4	3	6	2	2	4	13	8	3	3	2	6	peak74156	peak74156	LOC104431124	37724181	37728484	+	inside	2109	2066	NearestLocation
NC_052622.1	2918953	2919070	118	*	8	6	1	14	7	7	7	3	7	12	15	4	3	4	3	peak74771	peak74771	LOC104426976	2912719	2918900	+	downstream	6234	53	NearestLocation
NC_052622.1	14372290	14372504	215	*	8	5	2	9	18	4	7	10	8	20	13	1	8	9	13	peak75936	peak75936	LOC104427280	14369463	14373449	-	inside	1159	945	NearestLocation
NC_052622.1	17003657	17003819	163	*	19	3	1	9	14	2	2	6	5	18	11	7	10	4	8	peak76323	peak76323	LOC104425153	17008033	17010223	+	upstream	-4376	4214	NearestLocation
NC_052622.1	17593835	17593975	141	*	8	13	3	14	18	8	14	14	21	30	18	14	14	14	17	peak76440	peak76440	LOC104416141	17597233	17599589	+	upstream	-3398	3258	NearestLocation
NC_052622.1	21461552	21461770	219	*	7	4	1	14	17	8	16	11	9	19	15	8	8	8	8	peak77009	peak77009	LOC104425330	21476991	21479419	+	upstream	-15439	15221	NearestLocation
NC_052622.1	26202580	26202783	204	*	11	6	2	23	7	10	20	14	8	20	21	5	7	5	7	peak77602	peak77602	LOC104427765	26202380	26205317	+	inside	200	200	NearestLocation
NC_052622.1	26571085	26571236	152	*	2	3	1	7	4	2	7	8	7	15	10	4	3	1	3	peak77657	peak77657	LOC104427760	26572305	26573428	+	upstream	-1220	1069	NearestLocation
NC_052622.1	29766048	29766221	174	*	18	9	10	11	12	7	10	8	6	22	11	4	5	13	7	peak78161	peak78161	LOC104425718	29758501	29763224	-	upstream	-2824	2824	NearestLocation
NC_052622.1	32219098	32219262	165	*	10	10	3	17	18	7	6	6	12	15	20	5	6	7	11	peak78396	peak78396	LOC104426023	32223882	32225969	+	upstream	-4784	4620	NearestLocation
NC_052622.1	32842114	32842232	119	*	11	6	2	8	15	6	8	5	5	18	13	3	9	5	10	peak78513	peak78513	LOC104426107	32839348	32845212	-	inside	3098	2766	NearestLocation
NC_052622.1	35576575	35576767	193	*	8	6	3	7	15	9	8	11	4	15	14	2	3	5	3	peak78924	peak78924	LOC104426267	35554037	35602024	+	inside	22538	22538	NearestLocation
NC_052622.1	41335798	41335905	108	*	6	5	3	9	10	5	9	5	9	18	13	9	10	10	10	peak79887	peak79887	LOC104426501	41335489	41339375	-	inside	3577	309	NearestLocation
NC_052622.1	41744751	41744896	146	*	6	4	2	6	16	12	4	8	14	18	17	9	5	7	10	peak80014	peak80014	LOC104426535	41741695	41744239	+	downstream	3056	512	NearestLocation

## Sheet: S3-7. ATAC-seq_2h_low_ACR
seqnames	start	end	width	strand	mcols.ATAC0h.2	mcols.ATAC0h.3	mcols.ATAC0h.4	mcols.ATAC12h.1	mcols.ATAC12h.2	mcols.ATAC12h.3	mcols.ATAC24h.1	mcols.ATAC24h.2	mcols.ATAC24h.3	mcols.ATAC2h.2	mcols.ATAC2h.3	mcols.ATAC30min.2	mcols.ATAC30min.3	mcols.ATAC6h.2	mcols.ATAC6h.3	mcols.peakid	peak	feature	start_position	end_position	feature_strand	insideFeature	distancetoFeature	shortestDistance	fromOverlappingOrNearest
NC_052612.1	10143070	10143419	350	*	11	10	8	16	19	14	35	22	19	6	3	10	8	11	15	peak1230	peak1230	LOC104425343	10142451	10144828	+	inside	619	619	NearestLocation
NC_052612.1	16102527	16103528	1002	*	69	45	34	64	60	36	67	33	41	46	23	35	58	37	64	peak1765	peak1765	LOC104453704	16106998	16109090	+	upstream	-4471	3470	NearestLocation
NC_052612.1	25078866	25078987	122	*	6	3	3	9	8	3	25	9	5	1	0	6	3	2	5	peak3078	peak3078	LOC120296241	25105279	25109977	-	downstream	31111	26292	NearestLocation
NC_052612.1	36604143	36604262	120	*	4	2	1	3	1	4	12	12	6	0	0	5	4	4	5	peak4904	peak4904	LOC120295339	36601178	36603241	+	downstream	2965	902	NearestLocation
NC_052612.1	42387149	42387303	155	*	12	12	13	11	6	7	33	11	10	4	2	5	9	5	14	peak5923	peak5923	LOC104414395	42385814	42387316	-	inside	167	13	NearestLocation
NC_052613.1	13377296	13377566	271	*	12	13	3	14	8	14	7	8	5	5	3	4	11	9	23	peak10310	peak10310	LOC104429045	13375947	13376709	+	downstream	1349	587	NearestLocation
NC_052613.1	14868688	14868814	127	*	7	2	3	4	5	2	16	11	8	1	0	5	3	2	3	peak10489	peak10489	LOC104424145	14876230	14883571	-	downstream	14883	7416	NearestLocation
NC_052613.1	41099027	41099244	218	*	40	22	11	19	34	14	26	15	13	19	11	14	30	17	23	peak13494	peak13494	LOC104432830	41099431	41103839	+	upstream	-404	187	NearestLocation
NC_052613.1	56211511	56211790	280	*	22	16	16	14	26	13	33	12	11	13	12	17	25	20	35	peak16185	peak16185	LOC104435733	56207056	56210302	-	upstream	-1209	1209	NearestLocation
NC_052614.1	8562573	8562646	74	*	14	9	7	10	10	7	12	8	4	1	3	10	9	6	9	peak17701	peak17701	LOC104436388	8566700	8573985	+	upstream	-4127	4054	NearestLocation
NC_052614.1	12571059	12571262	204	*	13	15	16	13	7	7	16	8	6	8	7	8	11	8	11	peak18276	peak18276	LOC104436580	12570848	12589315	-	inside	18256	211	NearestLocation
NC_052614.1	14721038	14721224	187	*	11	2	0	12	19	15	1	4	9	3	1	8	4	5	5	peak18633	peak18633	LOC104448934	14718475	14719839	+	downstream	2563	1199	NearestLocation
NC_052614.1	15317039	15317157	119	*	12	8	13	11	6	5	12	5	3	4	2	3	8	3	6	peak18677	peak18677	LOC104436634	15314862	15318784	+	inside	2177	1627	NearestLocation
NC_052614.1	18180258	18180609	352	*	30	17	5	31	37	21	15	21	14	12	11	18	22	19	35	peak18956	peak18956	LOC104436914	18174392	18180337	-	overlapStart	79	79	NearestLocation
NC_052614.1	22371664	22371900	237	*	7	10	0	16	18	18	19	16	13	4	1	6	7	9	11	peak19172	peak19172	LOC104436950	22370451	22376773	+	inside	1213	1213	NearestLocation
NC_052614.1	31813074	31813211	138	*	15	11	2	8	6	5	5	6	10	4	0	7	10	5	2	peak19964	peak19964	LOC104437190	31811408	31823345	+	inside	1666	1666	NearestLocation
NC_052614.1	33489052	33489251	200	*	19	9	7	11	18	10	16	15	14	2	3	13	8	3	11	peak20129	peak20129	LOC104437269	33493265	33494117	+	upstream	-4213	4014	NearestLocation
NC_052614.1	43818029	43818185	157	*	11	5	2	11	14	7	10	9	12	2	2	14	11	8	7	peak21276	peak21276	LOC104439150	43817445	43824672	+	inside	584	584	NearestLocation
NC_052614.1	53604722	53604785	64	*	16	4	4	7	6	8	9	7	9	1	0	4	5	4	8	peak22263	peak22263	LOC104437751	53602390	53620576	+	inside	2332	2332	NearestLocation
NC_052614.1	54072057	54072112	56	*	6	11	5	4	4	4	7	5	3	3	0	5	3	6	8	peak22372	peak22372	LOC104437777	54068968	54072259	-	inside	202	147	NearestLocation
NC_052614.1	67887559	67887758	200	*	13	12	18	11	9	7	21	16	6	6	4	9	7	9	5	peak23970	peak23970	LOC120292068	67899186	67900833	+	upstream	-11627	11428	NearestLocation
NC_052614.1	67998728	67998843	116	*	12	3	6	9	6	3	23	19	10	4	1	6	5	6	10	peak24007	peak24007	LOC104438573	67998029	67999512	-	inside	784	669	NearestLocation
NC_052614.1	71203213	71203580	368	*	43	35	15	49	61	30	71	33	40	21	17	28	41	45	54	peak24420	peak24420	LOC104438389	71207025	71215113	+	upstream	-3812	3445	NearestLocation
NC_052615.1	5813379	5813543	165	*	15	9	3	11	17	10	11	7	10	2	1	4	8	8	8	peak25210	peak25210	LOC104440768	5829108	5829722	+	upstream	-15729	15565	NearestLocation
NC_052615.1	12489225	12489781	557	*	40	38	17	51	47	34	36	23	38	27	22	27	41	40	52	peak26190	peak26190	LOC104442640	12464134	12477782	-	upstream	-11443	11443	NearestLocation
NC_052615.1	38759658	38759770	113	*	10	5	5	15	18	9	17	13	13	0	3	10	5	3	12	peak30166	peak30166	LOC104442384	38759703	38760587	+	overlapStart	-45	45	NearestLocation
NC_052615.1	39018810	39018936	127	*	8	10	2	13	11	9	1	9	7	2	4	6	12	13	17	peak30234	peak30234	LOC104442401	39007386	39019508	+	inside	11424	572	NearestLocation
NC_052616.1	9110337	9110400	64	*	8	6	9	6	5	3	8	2	4	2	4	9	7	4	5	peak31821	peak31821	LOC104446088	9110317	9110967	+	inside	20	20	NearestLocation
NC_052616.1	14336927	14337145	219	*	16	11	5	23	15	9	15	10	9	3	1	5	19	10	7	peak32421	peak32421	LOC104444322	14333097	14337902	-	inside	975	757	NearestLocation
NC_052616.1	20178852	20178972	121	*	15	11	0	3	11	7	6	4	2	3	0	4	4	6	13	peak32919	peak32919	LOC104444420	20177006	20187962	+	inside	1846	1846	NearestLocation
NC_052616.1	53610688	53610742	55	*	6	4	4	8	2	3	8	4	0	0	0	3	5	1	2	peak35311	peak35311	LOC104447456	53557286	53566061	-	upstream	-44627	44627	NearestLocation
NC_052616.1	62133330	62133644	315	*	38	20	6	25	28	16	35	14	14	11	14	25	30	16	36	peak35915	peak35915	LOC104445809	62127500	62133382	-	overlapStart	52	52	NearestLocation
NC_052617.1	12189541	12189728	188	*	10	17	9	18	12	11	18	12	8	10	7	13	20	14	29	peak37788	peak37788	LOC104448415	12186257	12197209	-	inside	7668	3284	NearestLocation
NC_052617.1	19102351	19102402	52	*	11	6	5	3	10	4	4	5	4	1	1	2	3	6	5	peak38705	peak38705	LOC104448783	19097453	19102817	-	inside	466	415	NearestLocation
NC_052617.1	23255058	23255230	173	*	25	15	6	16	14	13	10	9	10	8	4	9	12	10	19	peak39406	peak39406	LOC104448965	23249193	23251550	-	upstream	-3508	3508	NearestLocation
NC_052617.1	29436503	29436581	79	*	12	6	5	4	4	3	5	3	4	4	1	5	5	5	11	peak40210	peak40210	LOC104416788	29431356	29432804	+	downstream	5147	3699	NearestLocation
NC_052617.1	29673316	29673572	257	*	22	24	15	15	10	11	38	12	16	6	12	10	16	15	13	peak40275	peak40275	LOC104415243	29651805	29669904	+	downstream	21511	3412	NearestLocation
NC_052617.1	31833028	31833325	298	*	14	9	6	22	26	17	25	14	6	6	5	18	11	26	22	peak40600	peak40600	LOC104449329	31833610	31836049	-	downstream	3021	285	NearestLocation
NC_052617.1	38899919	38900394	476	*	47	27	27	41	50	17	52	22	16	18	19	22	39	14	34	peak41876	peak41876	LOC120294461	38904433	38905301	+	upstream	-4514	4039	NearestLocation
NC_052617.1	40106503	40106605	103	*	12	7	1	10	17	9	11	2	3	1	4	13	12	9	11	peak42087	peak42087	LOC104449712	40108509	40114444	+	upstream	-2006	1904	NearestLocation
NC_052617.1	46336980	46337106	127	*	15	9	9	11	10	5	16	15	10	6	0	8	5	3	7	peak43394	peak43394	LOC104450319	46338685	46343449	+	upstream	-1705	1579	NearestLocation
NC_052618.1	5371544	5371659	116	*	7	3	1	10	8	4	5	5	5	2	0	7	7	10	6	peak45909	peak45909	LOC104452527	5355459	5361038	-	upstream	-10506	10506	NearestLocation
NC_052618.1	43393633	43393696	64	*	9	5	9	1	4	4	10	5	4	1	2	11	3	2	4	peak49246	peak49246	LOC120296165	43383611	43400860	-	inside	7227	7164	NearestLocation
NC_052618.1	44377783	44377938	156	*	9	3	8	11	10	3	22	6	11	1	1	9	5	6	4	peak49383	peak49383	LOC104453638	44376610	44379265	+	inside	1173	1173	NearestLocation
NC_052618.1	50611606	50611656	51	*	6	6	3	5	8	1	2	3	1	0	0	7	1	2	2	peak50398	peak50398	LOC104429088	50611484	50619131	+	inside	122	122	NearestLocation
NC_052618.1	58163853	58163911	59	*	12	11	1	13	8	4	11	6	4	1	1	5	12	4	8	peak51678	peak51678	LOC104454508	58160466	58163496	-	upstream	-357	357	NearestLocation
NC_052618.1	58413160	58413230	71	*	14	11	5	2	14	7	6	5	3	3	3	6	4	7	9	peak51739	peak51739	LOC104454536	58406963	58411989	-	upstream	-1171	1171	NearestLocation
NC_052619.1	544269	544328	60	*	5	10	4	3	5	0	6	0	2	2	0	4	5	2	6	peak52165	peak52165	LOC104456191	544252	545111	-	inside	842	17	NearestLocation
NC_052619.1	1909592	1909759	168	*	9	11	7	9	16	6	16	12	14	5	3	20	16	6	12	peak52292	peak52292	LOC104444255	1908164	1912355	-	inside	2763	1428	NearestLocation
NC_052619.1	3961503	3961750	248	*	29	39	17	24	32	17	42	14	17	18	9	18	17	27	23	peak52547	peak52547	LOC104456295	3966233	3966963	+	upstream	-4730	4483	NearestLocation
NC_052619.1	9567914	9568221	308	*	32	24	11	29	24	9	52	35	28	18	12	19	32	25	41	peak53426	peak53426	LOC104430707	9568074	9570443	+	overlapStart	-160	147	NearestLocation
NC_052619.1	11290636	11290782	147	*	9	9	14	12	5	4	27	11	16	7	1	13	11	6	16	peak53650	peak53650	LOC104440752	11282633	11289357	-	upstream	-1279	1279	NearestLocation
NC_052619.1	42233704	42233822	119	*	16	15	11	9	10	10	12	6	6	7	4	11	7	9	8	peak57222	peak57222	LOC104414481	42237924	42243769	-	downstream	10065	4102	NearestLocation
NC_052619.1	43051610	43051801	192	*	17	19	6	17	9	10	19	14	9	2	6	4	9	14	16	peak57352	peak57352	LOC104417224	43053137	43054377	+	upstream	-1527	1336	NearestLocation
NC_052619.1	44408388	44408460	73	*	10	7	3	5	3	2	6	8	4	0	1	2	2	4	4	peak57404	peak57404	LOC104414547	44403950	44414345	-	inside	5957	4438	NearestLocation
NC_052619.1	49682580	49682728	149	*	10	5	2	14	13	10	17	13	11	1	2	5	4	3	8	peak58009	peak58009	LOC108958644	49682400	49683599	-	inside	1019	180	NearestLocation
NC_052619.1	61493803	61493856	54	*	10	5	7	4	3	1	5	4	6	2	1	7	4	3	7	peak59209	peak59209	LOC104415449	61491933	61494154	-	inside	351	298	NearestLocation
NC_052619.1	74112981	74113180	200	*	11	11	3	13	9	13	14	5	8	5	6	9	10	18	19	peak61075	peak61075	LOC104415967	74113818	74115684	-	downstream	2703	638	NearestLocation
NC_052620.1	6678253	6678444	192	*	14	8	4	13	19	20	15	7	4	6	3	9	9	15	15	peak61833	peak61833	LOC104418196	6680536	6685218	+	upstream	-2283	2092	NearestLocation
NC_052620.1	9344381	9344493	113	*	4	4	1	4	0	5	11	4	9	0	0	9	9	1	3	peak62061	peak62061	LOC104418250	9342467	9344086	+	downstream	1914	295	NearestLocation
NC_052620.1	16293330	16293449	120	*	10	7	9	11	7	7	11	3	8	5	4	13	10	18	13	peak62907	peak62907	LOC104418411	16269361	16271312	-	upstream	-22018	22018	NearestLocation
NC_052620.1	16975851	16975928	78	*	8	4	1	5	1	5	4	1	2	0	0	2	6	4	4	peak63078	peak63078	LOC104418434	16979846	16984947	-	downstream	9096	3918	NearestLocation
NC_052620.1	18066178	18066329	152	*	19	20	3	12	16	9	12	7	5	6	4	9	12	7	13	peak63286	peak63286	LOC104418469	18075388	18077386	+	upstream	-9210	9059	NearestLocation
NC_052620.1	21273926	21274121	196	*	12	6	4	14	16	10	7	9	10	2	2	15	8	5	9	peak63668	peak63668	LOC120288044	21276212	21277555	+	upstream	-2286	2091	NearestLocation
NC_052620.1	29369207	29369398	192	*	10	7	6	11	15	11	30	20	12	5	2	13	11	6	8	peak65221	peak65221	LOC104419145	29369052	29370693	+	inside	155	155	NearestLocation
NC_052620.1	32446570	32446639	70	*	5	15	9	11	9	3	10	2	4	1	4	9	8	4	8	peak65803	peak65803	LOC104419342	32438988	32440020	-	upstream	-6550	6550	NearestLocation
NC_052620.1	33237836	33237958	123	*	6	10	4	15	11	2	25	13	18	5	2	11	15	6	14	peak66017	peak66017	LOC104419418	33236306	33238223	-	inside	387	265	NearestLocation
NC_052620.1	38998221	38998408	188	*	12	15	13	17	16	13	15	5	7	5	9	13	17	12	16	peak67078	peak67078	LOC104419772	38994687	39000758	+	inside	3534	2350	NearestLocation
NC_052620.1	41846665	41846854	190	*	16	10	5	7	14	11	34	11	9	3	1	14	10	7	8	peak67299	peak67299	LOC104419888	41845886	41847453	+	inside	779	599	NearestLocation
NC_052621.1	660188	660256	69	*	12	9	1	6	2	6	8	2	3	3	2	5	8	8	11	peak67721	peak67721	LOC120285857	659581	665471	+	inside	607	607	NearestLocation
NC_052621.1	698212	698340	129	*	17	10	1	13	19	7	14	8	8	6	3	13	14	15	17	peak67739	peak67739	LOC104420915	695987	698805	+	inside	2225	465	NearestLocation
NC_052621.1	10100112	10100430	319	*	15	12	14	14	20	12	42	37	19	5	8	16	9	10	14	peak69495	peak69495	LOC104421635	10099916	10104678	+	inside	196	196	NearestLocation
NC_052621.1	10311295	10311462	168	*	14	10	4	22	26	11	10	11	8	5	4	9	12	13	18	peak69545	peak69545	LOC104421655	10312085	10317394	+	upstream	-790	623	NearestLocation
NC_052621.1	10311946	10312157	212	*	21	17	11	26	29	18	18	11	9	11	8	12	25	12	19	peak69547	peak69547	LOC104421655	10312085	10317394	+	overlapStart	-139	72	NearestLocation
NC_052621.1	12460926	12461052	127	*	16	15	7	16	23	9	20	10	7	6	2	10	15	10	15	peak70068	peak70068	LOC104421797	12462617	12465700	+	upstream	-1691	1565	NearestLocation
NC_052621.1	13294112	13294240	129	*	10	5	1	13	16	16	4	4	4	1	2	7	5	5	6	peak70279	peak70279	LOC104421864	13290935	13295848	-	inside	1736	1608	NearestLocation
NC_052621.1	14973592	14973709	118	*	16	14	6	10	14	8	9	7	4	2	4	3	7	6	11	peak70518	peak70518	LOC120289035	14991604	14992638	-	downstream	19046	17895	NearestLocation
NC_052621.1	19572265	19572410	146	*	13	5	3	14	4	6	13	6	2	2	0	12	11	5	2	peak71231	peak71231	LOC120288737	19547522	19552019	-	upstream	-20246	20246	NearestLocation
NC_052621.1	20595059	20595230	172	*	5	8	2	6	15	7	8	5	5	2	3	11	17	5	9	peak71411	peak71411	LOC104422207	20583050	20596507	-	inside	1448	1277	NearestLocation
NC_052621.1	24430505	24430554	50	*	8	8	10	4	5	3	1	3	5	1	1	4	1	5	2	peak71999	peak71999	LOC104422374	24427169	24430765	+	inside	3336	211	NearestLocation
NC_052621.1	24468351	24468589	239	*	12	7	10	21	20	13	28	15	16	7	1	18	26	9	13	peak72010	peak72010	LOC104422377	24467483	24478258	+	inside	868	868	NearestLocation
NC_052621.1	30745132	30745182	51	*	9	10	6	7	4	4	7	6	4	2	1	5	5	5	8	peak73094	peak73094	LOC108955606	30739500	30741611	-	upstream	-3521	3521	NearestLocation
NC_052621.1	35850145	35850269	125	*	10	6	3	12	20	12	12	5	4	2	6	11	13	14	15	peak73811	peak73811	LOC104423039	35851882	35860009	+	upstream	-1737	1613	NearestLocation
NC_052622.1	13546403	13546520	118	*	12	6	1	8	11	13	4	4	6	1	2	8	8	2	5	peak75909	peak75909	LOC104424977	13542408	13544962	-	upstream	-1441	1441	NearestLocation
NC_052622.1	17692974	17693049	76	*	15	8	3	4	13	6	4	3	5	2	2	10	5	4	3	peak76459	peak76459	LOC104416288	17691814	17707756	+	inside	1160	1160	NearestLocation
NC_052622.1	21027424	21027550	127	*	9	11	7	17	18	6	16	5	6	11	3	13	23	14	10	peak76925	peak76925	LOC104429655	21024439	21025626	+	downstream	2985	1798	NearestLocation
NC_052622.1	23683545	23683713	169	*	19	8	3	8	13	13	17	15	13	5	3	8	19	12	24	peak77237	peak77237	LOC104445670	23694982	23696871	-	downstream	13326	11269	NearestLocation
NC_052622.1	29126358	29126860	503	*	44	26	22	29	29	16	33	30	15	18	20	25	23	22	21	peak78030	peak78030	LOC108956006	29118633	29119639	-	upstream	-6719	6719	NearestLocation
NC_052622.1	32259695	32259811	117	*	12	12	3	15	17	9	12	8	7	2	2	9	4	9	14	peak78405	peak78405	LOC104426026	32258575	32260744	+	inside	1120	933	NearestLocation
NC_052622.1	33417054	33417106	53	*	8	8	6	5	6	3	8	0	3	2	0	2	3	3	4	peak78577	peak78577	LOC104426144	33414073	33417161	-	inside	107	55	NearestLocation
NC_052622.1	37576769	37576845	77	*	12	12	8	17	10	10	25	8	6	3	1	4	6	6	7	peak79153	peak79153	LOC104444086	37576963	37580783	+	upstream	-194	118	NearestLocation
NC_052622.1	38130740	38131086	347	*	21	29	18	26	29	18	22	12	12	10	15	13	19	13	27	peak79265	peak79265	LOC104444111	38133842	38134942	+	upstream	-3102	2756	NearestLocation
NC_052622.1	40981103	40981192	90	*	12	7	3	8	4	1	15	4	5	2	0	4	8	7	8	peak79813	peak79813	LOC104426470	40980336	40981371	-	inside	268	179	NearestLocation
NC_052622.1	45149822	45149885	64	*	10	8	2	5	8	1	7	6	6	0	1	4	5	3	1	peak80750	peak80750	LOC120289394	45141182	45147107	+	downstream	8640	2715	NearestLocation

## Sheet: S3-8. ATAC-seq_6h_high_ACR
seqnames	start	end	width	strand	mcols.ATAC0h.2	mcols.ATAC0h.3	mcols.ATAC0h.4	mcols.ATAC12h.1	mcols.ATAC12h.2	mcols.ATAC12h.3	mcols.ATAC24h.1	mcols.ATAC24h.2	mcols.ATAC24h.3	mcols.ATAC2h.2	mcols.ATAC2h.3	mcols.ATAC30min.2	mcols.ATAC30min.3	mcols.ATAC6h.2	mcols.ATAC6h.3	mcols.peakid	peak	feature	start_position	end_position	feature_strand	insideFeature	distancetoFeature	shortestDistance	fromOverlappingOrNearest
NC_052612.1	1934239	1934352	114	*	15	12	1	11	7	6	4	4	4	7	3	5	5	17	11	peak612	peak612	LOC104435742	1923361	1936618	-	inside	2379	2266	NearestLocation
NC_052612.1	2959181	2959307	127	*	7	3	2	9	6	11	8	9	10	4	1	4	4	9	19	peak743	peak743	LOC104428003	2958940	2960745	+	inside	241	241	NearestLocation
NC_052612.1	4105881	4106098	218	*	11	7	2	10	10	4	14	5	9	17	8	5	10	13	21	peak838	peak838	LOC104457200	4103978	4106465	-	inside	584	367	NearestLocation
NC_052612.1	17574011	17574139	129	*	4	2	0	6	11	4	5	9	6	11	5	3	4	13	15	peak1866	peak1866	LOC104429766	17586971	17589429	-	downstream	15418	12832	NearestLocation
NC_052612.1	19074835	19074940	106	*	5	5	4	6	7	7	7	4	3	8	6	4	1	11	13	peak2041	peak2041	LOC104425115	19070570	19075120	-	inside	285	180	NearestLocation
NC_052612.1	37934284	37934514	231	*	4	3	1	9	10	3	4	7	4	9	2	5	9	13	16	peak5090	peak5090	LOC104457049	37888032	37889097	-	upstream	-45187	45187	NearestLocation
NC_052612.1	39635263	39635387	125	*	4	3	0	8	9	6	3	6	6	6	2	8	7	13	10	peak5384	peak5384	LOC104457302	39629699	39633527	+	downstream	5564	1736	NearestLocation
NC_052612.1	44451938	44452087	150	*	4	1	2	13	8	7	10	9	10	6	3	3	5	12	14	peak6307	peak6307	LOC104444858	44456494	44457952	+	upstream	-4556	4407	NearestLocation
NC_052612.1	44883823	44883926	104	*	1	4	0	8	9	3	1	3	5	4	1	0	4	8	12	peak6412	peak6412	LOC104445164	44875583	44883446	-	upstream	-377	377	NearestLocation
NC_052612.1	47098968	47099106	139	*	9	8	1	9	8	2	12	12	7	10	12	12	12	14	16	peak6706	peak6706	LOC104446738	47097334	47099433	+	inside	1634	327	NearestLocation
NC_052612.1	48402457	48402618	162	*	8	8	5	6	10	7	5	4	3	8	4	3	3	11	12	peak6890	peak6890	LOC104448046	48400602	48402664	-	inside	207	46	NearestLocation
NC_052612.1	52756891	52757114	224	*	14	9	1	12	23	12	6	9	5	9	6	8	5	19	20	peak7799	peak7799	LOC104438773	52758350	52761239	-	downstream	4348	1236	NearestLocation
NC_052612.1	53223572	53223719	148	*	12	8	8	15	9	9	24	9	6	6	7	8	15	17	30	peak7911	peak7911	LOC104436098	53230847	53232770	+	upstream	-7275	7128	NearestLocation
NC_052613.1	4270704	4270986	283	*	26	17	14	33	23	15	27	13	14	19	20	15	30	25	35	peak8855	peak8855	LOC104442369	4271015	4275585	+	upstream	-311	29	NearestLocation
NC_052613.1	4853391	4853496	106	*	11	4	6	9	4	11	5	4	2	7	4	3	3	8	13	peak9024	peak9024	LOC104418977	4863965	4865213	+	upstream	-10574	10469	NearestLocation
NC_052613.1	13377296	13377566	271	*	12	13	3	14	8	14	7	8	5	5	3	4	11	9	23	peak10310	peak10310	LOC104429045	13375947	13376709	+	downstream	1349	587	NearestLocation
NC_052613.1	18961583	18961767	185	*	16	10	1	9	10	3	10	2	5	6	8	5	17	11	14	peak10853	peak10853	LOC120290168	18968725	18972027	+	upstream	-7142	6958	NearestLocation
NC_052613.1	28630730	28630858	129	*	7	5	7	11	21	8	10	1	6	8	11	4	14	10	21	peak11906	peak11906	LOC104435023	28634940	28635398	+	upstream	-4210	4082	NearestLocation
NC_052613.1	30576231	30576446	216	*	5	1	1	12	18	10	5	8	10	9	7	12	10	12	20	peak12126	peak12126	LOC104432304	30573774	30578887	-	inside	2656	2441	NearestLocation
NC_052613.1	48966747	48966919	173	*	16	9	11	10	12	11	22	10	7	6	7	9	5	22	20	peak14700	peak14700	LOC120290194	48966504	48968076	+	inside	243	243	NearestLocation
NC_052613.1	50795561	50795687	127	*	4	7	6	14	20	7	7	8	8	3	7	10	10	11	23	peak15073	peak15073	LOC104433615	50796515	50803433	-	downstream	7872	828	NearestLocation
NC_052613.1	52469328	52469435	108	*	10	10	3	8	5	1	9	11	10	11	9	10	8	11	16	peak15403	peak15403	LOC104433471	52469556	52472863	+	upstream	-228	121	NearestLocation
NC_052613.1	54003143	54003258	116	*	3	4	1	3	7	6	8	6	7	6	4	9	7	13	12	peak15676	peak15676	LOC108957814	54002598	54004927	+	inside	545	545	NearestLocation
NC_052613.1	55656364	55656532	169	*	8	7	9	17	12	15	17	6	6	13	7	11	14	17	26	peak16061	peak16061	LOC104433927	55650084	55656388	-	overlapStart	24	24	NearestLocation
NC_052613.1	56211511	56211790	280	*	22	16	16	14	26	13	33	12	11	13	12	17	25	20	35	peak16185	peak16185	LOC104435733	56207056	56210302	-	upstream	-1209	1209	NearestLocation
NC_052613.1	56740683	56740808	126	*	1	2	0	3	8	2	3	5	8	4	8	2	4	6	17	peak16286	peak16286	LOC104434066	56736940	56740170	-	upstream	-513	513	NearestLocation
NC_052614.1	1362318	1362672	355	*	34	23	13	35	38	19	42	23	27	31	33	23	50	22	58	peak16823	peak16823	LOC104435985	1352413	1353328	-	upstream	-8990	8990	NearestLocation
NC_052614.1	4700608	4700709	102	*	3	4	0	7	7	8	2	3	3	4	5	9	6	14	8	peak17204	peak17204	LOC104438913	4704603	4706645	+	upstream	-3995	3894	NearestLocation
NC_052614.1	5231692	5232032	341	*	26	21	5	23	27	18	23	14	12	16	22	15	27	25	32	peak17219	peak17219	LOC104436198	5232657	5238927	-	downstream	7235	625	NearestLocation
NC_052614.1	7120810	7121140	331	*	23	16	4	26	38	26	24	18	26	24	23	21	28	37	35	peak17504	peak17504	LOC104436330	7119241	7125318	+	inside	1569	1569	NearestLocation
NC_052614.1	17600174	17600568	395	*	25	19	6	35	38	23	31	15	20	26	16	13	22	27	47	peak18908	peak18908	LOC104436696	17597889	17599002	+	downstream	2285	1172	NearestLocation
NC_052614.1	29537139	29537295	157	*	3	4	4	11	10	8	9	7	8	5	5	2	4	13	16	peak19803	peak19803	LOC104437137	29534731	29538278	+	inside	2408	983	NearestLocation
NC_052614.1	45893235	45893365	131	*	6	10	3	3	5	3	4	5	5	9	5	3	11	17	8	peak21562	peak21562	LOC104437483	45889734	45897412	+	inside	3501	3501	NearestLocation
NC_052614.1	48144561	48144745	185	*	8	1	1	15	7	4	8	9	6	7	2	11	9	10	17	peak21726	peak21726	LOC104450910	48142748	48146613	-	inside	2052	1813	NearestLocation
NC_052614.1	59387426	59387484	59	*	6	3	3	2	1	0	6	0	3	3	6	3	1	4	7	peak22844	peak22844	LOC104438006	59376877	59385116	-	upstream	-2310	2310	NearestLocation
NC_052614.1	59458886	59459338	453	*	26	18	3	41	37	26	39	20	32	23	27	29	24	34	50	peak22876	peak22876	LOC104438012	59464488	59465928	+	upstream	-5602	5150	NearestLocation
NC_052615.1	6441853	6441962	110	*	2	3	2	6	9	6	2	6	3	3	4	6	6	13	12	peak25344	peak25344	LOC104440788	6457367	6460165	-	downstream	18312	15405	NearestLocation
NC_052615.1	13308343	13308459	117	*	9	6	0	7	6	3	13	9	6	6	5	13	10	9	19	peak26333	peak26333	LOC104441065	13306883	13313589	-	inside	5246	1460	NearestLocation
NC_052615.1	19843339	19843795	457	*	33	14	12	32	34	20	31	24	15	27	29	13	18	34	35	peak27262	peak27262	LOC108959274	19844273	19846760	+	upstream	-934	478	NearestLocation
NC_052615.1	23673037	23673141	105	*	14	4	1	4	10	8	9	0	4	9	3	1	1	11	9	peak27746	peak27746	LOC104441311	23695595	23701915	+	upstream	-22558	22454	NearestLocation
NC_052615.1	28819670	28819786	117	*	5	12	4	8	13	3	8	2	4	10	3	6	7	13	14	peak28354	peak28354	LOC104441676	28822746	28829668	+	upstream	-3076	2960	NearestLocation
NC_052615.1	28987765	28987939	175	*	11	7	2	6	9	4	15	9	12	11	13	6	3	16	15	peak28380	peak28380	LOC104441681	28985644	28989381	-	inside	1616	1442	NearestLocation
NC_052615.1	29970580	29970813	234	*	23	11	12	17	23	10	19	6	11	9	13	3	6	12	28	peak28542	peak28542	LOC104441744	29979617	29987673	+	upstream	-9037	8804	NearestLocation
NC_052615.1	32009752	32009934	183	*	13	6	0	8	10	3	11	6	5	16	8	14	11	10	19	peak28954	peak28954	LOC104441874	32011386	32012289	+	upstream	-1634	1452	NearestLocation
NC_052615.1	33046990	33047098	109	*	4	4	2	4	3	6	6	10	4	7	6	2	2	13	13	peak29199	peak29199	LOC104441961	33045275	33051373	+	inside	1715	1715	NearestLocation
NC_052615.1	34834612	34834753	142	*	5	6	1	8	15	7	6	1	3	13	9	8	6	15	13	peak29504	peak29504	LOC104442052	34835196	34837257	+	upstream	-584	443	NearestLocation
NC_052615.1	38906461	38906663	203	*	9	14	2	14	18	6	5	6	7	6	7	4	8	18	14	peak30210	peak30210	LOC104442394	38898241	38899804	+	downstream	8220	6657	NearestLocation
NC_052615.1	39018810	39018936	127	*	8	10	2	13	11	9	1	9	7	2	4	6	12	13	17	peak30234	peak30234	LOC104442401	39007386	39019508	+	inside	11424	572	NearestLocation
NC_052616.1	18895569	18895683	115	*	2	5	0	8	5	3	13	9	7	4	4	2	1	16	8	peak32747	peak32747	LOC104444459	18899022	18902427	+	upstream	-3453	3339	NearestLocation
NC_052616.1	46049210	46049376	167	*	10	6	1	4	9	3	14	9	8	5	3	5	18	13	14	peak34584	peak34584	LOC104445245	46047028	46048003	+	downstream	2182	1207	NearestLocation
NC_052617.1	1871814	1871965	152	*	14	9	9	12	19	7	16	7	7	7	15	16	11	18	23	peak36308	peak36308	LOC104447885	1867750	1869811	-	upstream	-2003	2003	NearestLocation
NC_052617.1	3282990	3283191	202	*	20	14	6	14	8	6	22	16	11	21	7	2	7	22	16	peak36546	peak36546	LOC104447813	3278157	3278861	-	upstream	-4129	4129	NearestLocation
NC_052617.1	4248915	4249216	302	*	15	17	5	14	13	8	16	17	9	4	9	10	7	19	25	peak36782	peak36782	LOC104448035	4240302	4248291	-	upstream	-624	624	NearestLocation
NC_052617.1	4624009	4624204	196	*	9	12	5	9	3	6	9	10	7	9	9	9	7	11	21	peak36882	peak36882	LOC104451215	4622741	4623977	-	upstream	-32	32	NearestLocation
NC_052617.1	5902937	5902988	52	*	7	10	4	10	1	4	7	2	4	5	11	6	5	14	11	peak37034	peak37034	LOC104416356	5908426	5915397	-	downstream	12460	5438	NearestLocation
NC_052617.1	12189541	12189728	188	*	10	17	9	18	12	11	18	12	8	10	7	13	20	14	29	peak37788	peak37788	LOC104448415	12186257	12197209	-	inside	7668	3284	NearestLocation
NC_052617.1	19066762	19067059	298	*	23	18	10	27	23	19	22	13	15	30	20	10	17	23	36	peak38694	peak38694	LOC104448778	19065437	19066834	+	overlapEnd	1325	72	NearestLocation
NC_052617.1	21146952	21147106	155	*	3	5	0	4	4	4	7	5	6	2	2	3	4	7	16	peak39016	peak39016	LOC104448873	21146946	21151549	+	inside	6	6	NearestLocation
NC_052617.1	37593321	37593494	174	*	4	6	1	8	14	8	9	7	7	16	4	3	6	14	18	peak41595	peak41595	LOC104449555	37584935	37590910	-	upstream	-2411	2411	NearestLocation
NC_052617.1	43965815	43965993	179	*	16	17	10	17	10	4	26	8	5	13	7	12	18	12	26	peak42945	peak42945	LOC104450115	43962481	43963646	+	downstream	3334	2169	NearestLocation
NC_052617.1	46432523	46432628	106	*	2	2	1	6	6	5	5	6	5	3	7	6	5	10	12	peak43413	peak43413	LOC104450324	46429830	46431764	+	downstream	2693	759	NearestLocation
NC_052617.1	46839106	46839267	162	*	3	4	0	9	9	3	8	4	3	11	6	1	2	8	13	peak43493	peak43493	LOC120294503	46826653	46826991	-	upstream	-12115	12115	NearestLocation
NC_052617.1	48250173	48250283	111	*	7	5	2	8	10	4	8	5	6	10	11	6	3	14	12	peak43789	peak43789	LOC104450392	48243558	48248260	-	upstream	-1913	1913	NearestLocation
NC_052617.1	48251960	48252136	177	*	15	15	8	18	18	9	18	6	9	13	10	12	14	17	25	peak43791	peak43791	LOC120294747	48254984	48255865	+	upstream	-3024	2848	NearestLocation
NC_052618.1	9587656	9587718	63	*	6	11	0	5	5	3	3	1	1	3	6	3	1	5	11	peak46110	peak46110	LOC104454996	9605442	9609967	+	upstream	-17786	17724	NearestLocation
NC_052618.1	26219828	26219927	100	*	3	2	0	3	2	0	6	4	6	4	5	5	2	10	8	peak47194	peak47194	LOC120295758	26208050	26211690	-	upstream	-8138	8138	NearestLocation
NC_052618.1	26544536	26544693	158	*	8	6	1	5	9	2	3	0	3	5	1	8	3	6	13	peak47230	peak47230	LOC104453162	26548611	26550600	+	upstream	-4075	3918	NearestLocation
NC_052618.1	30366612	30366917	306	*	19	12	12	31	32	18	23	21	14	24	13	18	16	37	32	peak47643	peak47643	LOC104453291	30368034	30370621	-	downstream	4009	1117	NearestLocation
NC_052618.1	41576709	41576903	195	*	3	4	5	15	19	13	15	11	13	12	11	12	9	9	29	peak49007	peak49007	LOC104453533	41574810	41578340	+	inside	1899	1437	NearestLocation
NC_052618.1	46412559	46413146	588	*	62	38	24	64	78	44	64	37	40	47	59	33	55	51	85	peak49698	peak49698	LOC108961051	46416968	46417794	+	upstream	-4409	3822	NearestLocation
NC_052618.1	53372030	53372204	175	*	16	7	4	8	24	2	14	7	5	7	14	14	11	19	22	peak50838	peak50838	LOC104454218	53374632	53378475	+	upstream	-2602	2428	NearestLocation
NC_052618.1	57495405	57495621	217	*	24	17	16	15	19	9	26	10	12	13	16	11	16	16	28	peak51553	peak51553	LOC104454432	57494352	57495356	-	upstream	-49	49	NearestLocation
NC_052618.1	58007027	58007216	190	*	20	11	6	18	20	14	15	4	11	15	11	11	17	16	25	peak51643	peak51643	LOC120296335	58009743	58012514	+	upstream	-2716	2527	NearestLocation
NC_052618.1	58546119	58546281	163	*	14	21	1	13	16	7	15	4	12	7	5	4	6	18	22	peak51775	peak51775	LOC104454554	58547188	58549221	+	upstream	-1069	907	NearestLocation
NC_052618.1	58769405	58770165	761	*	51	50	22	48	66	23	58	28	28	40	30	32	55	44	76	peak51835	peak51835	LOC120296248	58768490	58769392	-	upstream	-13	13	NearestLocation
NC_052619.1	5356230	5356444	215	*	11	13	5	14	9	7	8	11	8	14	8	10	14	22	23	peak52781	peak52781	LOC104456029	5356309	5361083	-	overlapEnd	4853	79	NearestLocation
NC_052619.1	5520157	5520431	275	*	8	7	1	10	15	14	8	11	10	17	11	6	16	16	20	peak52824	peak52824	LOC120287797	5522476	5523596	+	upstream	-2319	2045	NearestLocation
NC_052619.1	5968234	5968437	204	*	6	5	3	6	9	11	14	4	2	9	0	6	11	15	17	peak52969	peak52969	LOC104456069	5959838	5964170	+	downstream	8396	4064	NearestLocation
NC_052619.1	6740917	6741111	195	*	10	8	2	8	5	3	5	8	1	7	9	5	9	10	15	peak53126	peak53126	LOC108954637	6731211	6735714	+	downstream	9706	5203	NearestLocation
NC_052619.1	13324519	13324648	130	*	5	4	0	12	6	6	8	5	5	1	2	6	1	11	14	peak54101	peak54101	LOC104428972	13324011	13327074	+	inside	508	508	NearestLocation
NC_052619.1	14181871	14182167	297	*	26	24	16	22	25	16	33	16	15	19	14	11	15	31	26	peak54252	peak54252	LOC104456706	14182776	14186034	-	downstream	4163	609	NearestLocation
NC_052619.1	16250916	16251144	229	*	15	5	1	16	13	8	16	8	8	8	3	3	3	17	17	peak54655	peak54655	LOC104456839	16237050	16240863	+	downstream	13866	10053	NearestLocation
NC_052619.1	22908637	22908913	277	*	12	5	4	25	16	12	19	16	9	18	13	12	17	24	20	peak55372	peak55372	LOC104457215	22909883	22911523	-	downstream	2886	970	NearestLocation
NC_052619.1	40136966	40138053	1088	*	58	59	23	70	74	36	63	40	48	71	39	50	53	58	71	peak57059	peak57059	LOC104417159	40127990	40133153	-	upstream	-3813	3813	NearestLocation
NC_052619.1	41759869	41759971	103	*	6	3	5	4	4	2	10	6	3	6	5	0	4	9	13	peak57169	peak57169	LOC120287931	41761230	41761332	-	downstream	1463	1259	NearestLocation
NC_052619.1	42039648	42039800	153	*	17	13	5	4	17	9	16	12	11	10	12	14	19	16	24	peak57175	peak57175	LOC104414465	42042230	42043567	+	upstream	-2582	2430	NearestLocation
NC_052619.1	49843512	49843612	101	*	4	2	1	8	4	5	5	8	4	6	7	2	4	17	7	peak58021	peak58021	LOC108960991	49842761	49843906	+	inside	751	294	NearestLocation
NC_052619.1	52336067	52336263	197	*	10	7	3	8	11	3	3	5	7	6	8	6	9	14	14	peak58326	peak58326	LOC104414949	52333214	52335150	+	downstream	2853	917	NearestLocation
NC_052619.1	65468450	65468671	222	*	18	21	9	15	20	20	20	7	11	18	15	18	10	19	29	peak59783	peak59783	LOC104414720	65466403	65468243	+	downstream	2047	207	NearestLocation
NC_052619.1	74112981	74113180	200	*	11	11	3	13	9	13	14	5	8	5	6	9	10	18	19	peak61075	peak61075	LOC104415967	74113818	74115684	-	downstream	2703	638	NearestLocation
NC_052620.1	975156	975291	136	*	8	5	0	9	15	5	8	6	5	7	6	4	7	14	23	peak61228	peak61228	LOC104418006	958804	980283	-	inside	5127	4992	NearestLocation
NC_052620.1	16293330	16293449	120	*	10	7	9	11	7	7	11	3	8	5	4	13	10	18	13	peak62907	peak62907	LOC104418411	16269361	16271312	-	upstream	-22018	22018	NearestLocation
NC_052620.1	27814691	27814863	173	*	21	10	5	9	15	9	12	3	13	9	9	4	3	11	27	peak64960	peak64960	LOC104419064	27813180	27815900	-	inside	1209	1037	NearestLocation
NC_052620.1	32446121	32446466	346	*	19	12	11	12	15	7	30	9	12	20	15	7	12	16	33	peak65802	peak65802	LOC104419342	32438988	32440020	-	upstream	-6101	6101	NearestLocation
NC_052620.1	33944617	33944775	159	*	11	4	1	13	13	9	14	13	17	22	9	11	9	24	16	peak66148	peak66148	LOC104419469	33942378	33945237	+	inside	2239	462	NearestLocation
NC_052620.1	43487542	43487684	143	*	4	3	1	10	9	10	6	6	8	2	4	5	6	7	25	peak67513	peak67513	LOC104420014	43484635	43488411	-	inside	869	727	NearestLocation
NC_052621.1	342882	342952	71	*	5	5	2	4	4	3	8	3	3	1	6	0	0	10	3	peak67642	peak67642	LOC104420890	325425	326443	+	downstream	17457	16439	NearestLocation
NC_052621.1	660188	660256	69	*	12	9	1	6	2	6	8	2	3	3	2	5	8	8	11	peak67721	peak67721	LOC120285857	659581	665471	+	inside	607	607	NearestLocation
NC_052621.1	698212	698340	129	*	17	10	1	13	19	7	14	8	8	6	3	13	14	15	17	peak67739	peak67739	LOC104420915	695987	698805	+	inside	2225	465	NearestLocation
NC_052621.1	4907057	4907614	558	*	57	39	17	42	58	30	46	37	28	40	33	17	27	43	59	peak68519	peak68519	LOC104423425	4929327	4930440	+	upstream	-22270	21713	NearestLocation
NC_052621.1	8241654	8241777	124	*	10	3	4	7	12	3	11	5	9	12	10	3	3	13	15	peak69135	peak69135	LOC104423490	8237847	8243446	-	inside	1792	1669	NearestLocation
NC_052621.1	8888733	8888942	210	*	9	11	2	12	8	13	9	2	6	8	3	4	5	14	15	peak69260	peak69260	LOC104421571	8887734	8896729	+	inside	999	999	NearestLocation
NC_052621.1	10639292	10639416	125	*	4	3	0	10	11	8	11	7	7	9	6	1	4	12	15	peak69635	peak69635	LOC104421685	10635357	10638147	+	downstream	3935	1145	NearestLocation
NC_052621.1	15799762	15799862	101	*	10	1	0	4	2	2	4	3	1	5	8	1	3	8	11	peak70640	peak70640	LOC104422008	15805708	15808397	+	upstream	-5946	5846	NearestLocation
NC_052621.1	17399926	17400031	106	*	3	3	0	6	8	5	6	6	11	8	10	2	4	14	8	peak70898	peak70898	LOC104422063	17402178	17402842	-	downstream	2916	2147	NearestLocation
NC_052621.1	30826363	30826507	145	*	11	9	3	18	13	8	9	6	2	6	12	11	12	10	20	peak73132	peak73132	LOC104423977	30832284	30833318	+	upstream	-5921	5777	NearestLocation
NC_052621.1	34828941	34829107	167	*	10	3	0	7	10	6	4	7	7	7	6	5	13	17	16	peak73636	peak73636	LOC104421223	34829284	34831585	+	upstream	-343	177	NearestLocation
NC_052622.1	3850214	3850408	195	*	2	4	2	15	8	4	15	8	7	12	8	5	6	13	15	peak74923	peak74923	LOC120289587	3847895	3848398	-	upstream	-1816	1816	NearestLocation
NC_052622.1	23683545	23683713	169	*	19	8	3	8	13	13	17	15	13	5	3	8	19	12	24	peak77237	peak77237	LOC104445670	23694982	23696871	-	downstream	13326	11269	NearestLocation
NC_052622.1	27977403	27977503	101	*	2	3	0	6	9	4	2	1	3	7	2	5	2	7	9	peak77851	peak77851	LOC104425659	27966702	27974523	-	upstream	-2880	2880	NearestLocation
NC_052622.1	38565230	38565352	123	*	6	4	0	7	8	8	6	3	5	6	4	4	3	9	17	peak79336	peak79336	LOC104449171	38560063	38568542	-	inside	3312	3190	NearestLocation
NC_052622.1	40080585	40080805	221	*	17	6	5	16	11	7	12	8	8	11	22	7	12	17	22	peak79686	peak79686	LOC104426410	40073532	40076156	-	upstream	-4429	4429	NearestLocation
NC_052622.1	44102726	44102857	132	*	14	1	2	13	14	10	10	3	7	7	9	4	8	17	18	peak80508	peak80508	LOC104425782	44104659	44105985	+	upstream	-1933	1802	NearestLocation
NC_052622.1	45772318	45772516	199	*	7	8	9	9	3	5	10	8	4	12	8	4	5	13	20	peak80822	peak80822	LOC104420778	45772463	45774524	-	overlapEnd	2206	53	NearestLocation
NC_052622.1	48107292	48107427	136	*	6	10	3	10	8	8	10	6	5	6	0	1	4	8	18	peak81191	peak81191	LOC120289521	48104903	48106674	-	upstream	-618	618	NearestLocation

## Sheet: S3-9. ATAC-seq_6h_low_ACR
seqnames	start	end	width	strand	mcols.ATAC0h.2	mcols.ATAC0h.3	mcols.ATAC0h.4	mcols.ATAC12h.1	mcols.ATAC12h.2	mcols.ATAC12h.3	mcols.ATAC24h.1	mcols.ATAC24h.2	mcols.ATAC24h.3	mcols.ATAC2h.2	mcols.ATAC2h.3	mcols.ATAC30min.2	mcols.ATAC30min.3	mcols.ATAC6h.2	mcols.ATAC6h.3	mcols.peakid	peak	feature	start_position	end_position	feature_strand	insideFeature	distancetoFeature	shortestDistance	fromOverlappingOrNearest
NC_052612.1	7175659	7175807	149	*	8	4	2	13	19	13	3	7	7	11	4	7	5	2	1	peak979	peak979	LOC104441228	7152591	7159599	-	upstream	-16060	16060	NearestLocation
NC_052612.1	11026126	11026296	171	*	10	3	7	10	4	3	21	13	8	6	4	6	13	2	2	peak1280	peak1280	LOC104433865	11025916	11027706	+	inside	210	210	NearestLocation
NC_052612.1	20340236	20340668	433	*	28	18	19	27	27	15	69	19	23	18	13	21	13	6	12	peak2256	peak2256	LOC104421014	20339949	20343805	+	inside	287	287	NearestLocation
NC_052612.1	32498995	32499116	122	*	16	8	2	8	8	5	12	5	8	11	7	17	13	3	6	peak4107	peak4107	LOC104437996	32499829	32503772	-	downstream	4777	713	NearestLocation
NC_052612.1	41195540	41195644	105	*	5	7	2	13	15	12	9	9	7	5	3	3	7	3	0	peak5684	peak5684	LOC104443364	41203633	41205122	+	upstream	-8093	7989	NearestLocation
NC_052612.1	41439779	41439836	58	*	10	6	3	3	2	1	7	1	3	7	2	6	4	2	0	peak5753	peak5753	LOC120286770	41445012	41449852	+	upstream	-5233	5176	NearestLocation
NC_052612.1	46628012	46628199	188	*	11	6	3	6	6	3	15	18	13	12	4	7	5	3	2	peak6638	peak6638	LOC104414862	46625848	46628313	+	inside	2164	114	NearestLocation
NC_052612.1	48301017	48301154	138	*	10	6	6	7	7	9	29	14	10	11	7	8	18	2	2	peak6876	peak6876	LOC104448008	48300614	48302809	+	inside	403	403	NearestLocation
NC_052612.1	49605956	49606183	228	*	17	5	5	16	23	16	16	12	7	21	14	9	9	4	6	peak7124	peak7124	LOC104448890	49605650	49607716	-	inside	1760	306	NearestLocation
NC_052612.1	50561595	50561803	209	*	13	4	4	10	12	7	12	8	15	15	16	10	9	2	5	peak7289	peak7289	LOC120287532	50560918	50561268	+	downstream	677	327	NearestLocation
NC_052612.1	50747459	50747786	328	*	13	23	8	35	29	26	26	12	14	19	6	11	18	8	9	peak7302	peak7302	LOC104425376	50751132	50756135	+	upstream	-3673	3346	NearestLocation
NC_052613.1	11058748	11058876	129	*	11	13	4	8	7	4	7	5	2	2	3	2	5	1	1	peak10082	peak10082	LOC120290493	11054498	11056010	-	upstream	-2738	2738	NearestLocation
NC_052613.1	38122203	38122392	190	*	18	8	7	19	12	10	22	19	13	17	14	24	20	6	9	peak13002	peak13002	LOC104432635	38121883	38125253	-	inside	3050	320	NearestLocation
NC_052614.1	4699410	4699724	315	*	17	13	4	27	23	9	14	7	9	19	12	15	15	5	10	peak17203	peak17203	LOC104438913	4704603	4706645	+	upstream	-5193	4879	NearestLocation
NC_052614.1	6508180	6508272	93	*	6	5	5	3	2	6	13	5	7	3	7	4	6	0	1	peak17339	peak17339	LOC104436264	6512760	6518595	+	upstream	-4580	4488	NearestLocation
NC_052614.1	11132176	11132302	127	*	10	11	1	8	7	2	11	7	5	16	4	8	16	3	5	peak18086	peak18086	LOC104436526	11133143	11135970	-	downstream	3794	841	NearestLocation
NC_052614.1	20156453	20156615	163	*	9	5	2	13	19	11	6	4	8	11	7	8	5	2	4	peak19074	peak19074	LOC104436827	20162385	20171638	+	upstream	-5932	5770	NearestLocation
NC_052614.1	31988331	31989056	726	*	37	36	12	43	58	34	34	16	20	35	18	30	20	22	8	peak19979	peak19979	LOC104437197	31970695	31978079	-	upstream	-10252	10252	NearestLocation
NC_052614.1	34672907	34673072	166	*	12	9	6	26	22	10	18	18	16	10	5	11	12	2	4	peak20354	peak20354	LOC120292170	34669160	34670070	-	upstream	-2837	2837	NearestLocation
NC_052614.1	51927097	51927178	82	*	13	11	5	14	9	8	18	8	5	6	16	5	5	1	3	peak22000	peak22000	LOC104437670	51930408	51934462	+	upstream	-3311	3230	NearestLocation
NC_052614.1	54241817	54241940	124	*	9	5	8	9	16	2	30	10	13	11	5	4	6	2	2	peak22411	peak22411	LOC104437784	54241444	54245653	-	inside	3836	373	NearestLocation
NC_052615.1	5536329	5536428	100	*	2	4	3	6	4	5	3	3	3	5	5	2	2	0	0	peak25156	peak25156	LOC104417969	5533007	5539611	+	inside	3322	3183	NearestLocation
NC_052615.1	10326319	10326431	113	*	13	11	4	9	8	9	8	4	7	5	3	5	5	2	0	peak25881	peak25881	LOC104442620	10326235	10327464	+	inside	84	84	NearestLocation
NC_052615.1	24908325	24908455	131	*	15	5	2	12	12	8	5	1	7	16	8	10	5	2	2	peak27960	peak27960	LOC120292568	24902916	24913013	-	inside	4688	4558	NearestLocation
NC_052615.1	28721355	28721534	180	*	14	12	13	9	11	8	19	14	8	16	10	5	13	3	6	peak28322	peak28322	LOC104441666	28715770	28721345	-	upstream	-10	10	NearestLocation
NC_052615.1	29928965	29929072	108	*	9	7	12	10	5	8	26	11	8	4	5	6	10	3	1	peak28533	peak28533	LOC104441741	29927121	29929863	-	inside	898	791	NearestLocation
NC_052616.1	5302971	5303299	329	*	19	13	7	23	27	13	43	23	28	22	11	14	20	4	10	peak31139	peak31139	LOC104443631	5296326	5301883	-	upstream	-1088	1088	NearestLocation
NC_052616.1	7072512	7072611	100	*	13	2	1	14	11	9	1	5	7	8	7	2	8	0	1	peak31551	peak31551	LOC104443768	7065002	7070638	-	upstream	-1874	1874	NearestLocation
NC_052616.1	11954335	11954579	245	*	7	4	4	8	11	6	18	22	8	9	2	9	1	1	2	peak32199	peak32199	LOC108959487	11956190	11956740	-	downstream	2405	1611	NearestLocation
NC_052616.1	50793833	50794061	229	*	27	9	6	15	16	10	26	20	9	9	10	9	14	5	1	peak35078	peak35078	LOC104440693	50791518	50793515	-	upstream	-318	318	NearestLocation
NC_052616.1	60240513	60240582	70	*	12	9	4	9	14	5	5	5	4	4	4	9	4	3	1	peak35716	peak35716	LOC104445604	60244068	60248252	+	upstream	-3555	3486	NearestLocation
NC_052617.1	1512710	1512883	174	*	9	15	0	14	17	11	11	9	6	11	18	15	14	4	7	peak36270	peak36270	LOC104447903	1517251	1519125	+	upstream	-4541	4368	NearestLocation
NC_052617.1	2677474	2677582	109	*	4	3	1	8	9	8	1	4	3	5	6	5	5	0	2	peak36421	peak36421	LOC104447748	2651969	2657376	-	upstream	-20098	20098	NearestLocation
NC_052617.1	13232981	13233086	106	*	6	1	6	3	4	6	17	8	14	7	3	9	2	0	1	peak37935	peak37935	LOC120294623	13246796	13249205	+	upstream	-13815	13710	NearestLocation
NC_052617.1	17738469	17738946	478	*	43	22	12	45	25	24	41	31	21	33	26	32	47	15	23	peak38420	peak38420	LOC104448686	17734758	17738312	+	downstream	3711	157	NearestLocation
NC_052617.1	19547785	19547838	54	*	11	10	9	9	6	5	14	5	8	7	5	4	12	1	2	peak38813	peak38813	LOC104448822	19548148	19555710	+	upstream	-363	310	NearestLocation
NC_052617.1	22693199	22693332	134	*	9	10	4	10	8	4	8	11	10	11	2	11	17	2	3	peak39291	peak39291	LOC120294376	22691792	22719651	+	inside	1407	1407	NearestLocation
NC_052617.1	31956447	31956595	149	*	15	17	7	16	12	7	8	8	7	3	9	3	10	2	6	peak40626	peak40626	LOC104449322	31954032	31960321	-	inside	3874	2415	NearestLocation
NC_052617.1	38855482	38855616	135	*	13	10	0	5	4	7	11	9	13	6	7	12	17	1	4	peak41862	peak41862	LOC120294608	38853925	38856044	+	inside	1557	428	NearestLocation
NC_052617.1	39658862	39659060	199	*	10	3	6	16	5	6	16	21	15	11	2	7	4	1	3	peak41997	peak41997	LOC120294473	39665175	39666157	+	upstream	-6313	6115	NearestLocation
NC_052617.1	39929427	39929607	181	*	16	5	8	16	18	10	20	15	12	15	9	18	22	4	5	peak42044	peak42044	LOC108960498	39927172	39927539	+	downstream	2255	1888	NearestLocation
NC_052617.1	43148091	43148176	86	*	6	11	2	2	3	3	4	7	3	2	2	3	3	1	0	peak42733	peak42733	LOC104450022	43156413	43158358	-	downstream	10267	8237	NearestLocation
NC_052617.1	49917289	49917526	238	*	20	13	18	19	13	6	21	16	8	21	9	16	15	8	9	peak44180	peak44180	LOC104450511	49911590	49918196	+	inside	5699	670	NearestLocation
NC_052617.1	50168578	50168745	168	*	16	11	6	7	9	2	14	14	4	16	7	7	7	2	4	peak44247	peak44247	LOC104431209	50176247	50176537	+	upstream	-7669	7502	NearestLocation
NC_052617.1	57387608	57387787	180	*	27	18	17	18	12	14	24	7	7	12	9	6	24	7	9	peak45479	peak45479	LOC104451034	57388035	57392846	+	upstream	-427	248	NearestLocation
NC_052618.1	26277122	26277270	149	*	12	5	1	21	12	5	8	9	7	9	7	10	8	2	1	peak47205	peak47205	LOC120286176	26275075	26275194	-	upstream	-1928	1928	NearestLocation
NC_052618.1	37556306	37556540	235	*	9	11	4	11	10	8	37	17	11	11	5	9	8	1	2	peak48535	peak48535	LOC104455524	37558612	37562674	-	downstream	6368	2072	NearestLocation
NC_052618.1	37761930	37762261	332	*	22	16	7	16	16	10	21	10	8	8	9	9	9	4	4	peak48588	peak48588	LOC104453456	37761193	37765546	-	inside	3616	737	NearestLocation
NC_052618.1	37971394	37971509	116	*	8	6	5	18	13	8	17	7	8	7	7	9	11	2	1	peak48638	peak48638	LOC104453461	37960031	37964898	-	upstream	-6496	6496	NearestLocation
NC_052618.1	46662013	46662173	161	*	8	4	8	7	9	11	28	16	14	14	9	7	6	2	4	peak49769	peak49769	LOC104453824	46661778	46662661	+	inside	235	235	NearestLocation
NC_052618.1	48213470	48213715	246	*	14	14	22	17	10	6	56	19	19	18	14	10	12	6	6	peak50067	peak50067	LOC104453924	48209900	48213830	-	inside	360	115	NearestLocation
NC_052618.1	53869277	53869414	138	*	7	5	8	4	6	1	17	9	6	7	4	4	6	2	1	peak50989	peak50989	LOC104455830	53869063	53869918	-	inside	641	214	NearestLocation
NC_052618.1	56057504	56057601	98	*	16	6	4	9	11	9	6	2	5	9	5	5	5	3	1	peak51214	peak51214	LOC104455879	56028338	56030628	-	upstream	-26876	26876	NearestLocation
NC_052618.1	56063777	56063965	189	*	9	6	2	18	16	7	14	6	5	8	2	8	5	2	1	peak51215	peak51215	LOC104454335	56082794	56084573	-	downstream	20796	18829	NearestLocation
NC_052619.1	1770445	1770636	192	*	17	9	3	18	15	10	14	15	8	18	15	20	18	8	7	peak52247	peak52247	LOC104444238	1769730	1776005	-	inside	5560	715	NearestLocation
NC_052619.1	4797821	4797960	140	*	10	6	1	12	24	6	6	6	9	12	3	9	7	1	2	peak52680	peak52680	LOC104428689	4791943	4799845	+	inside	5878	1885	NearestLocation
NC_052619.1	6266264	6266468	205	*	8	7	3	12	10	6	14	6	8	8	7	11	17	4	3	peak53019	peak53019	LOC104445407	6274937	6282085	+	upstream	-8673	8469	NearestLocation
NC_052619.1	22449185	22449330	146	*	16	11	3	21	18	12	8	8	8	8	4	5	8	4	3	peak55327	peak55327	LOC104456860	22439170	22441234	-	upstream	-7951	7951	NearestLocation
NC_052619.1	40113727	40113846	120	*	23	7	6	5	13	4	10	10	7	7	7	10	10	4	3	peak57054	peak57054	LOC104414399	40115794	40116287	-	downstream	2560	1948	NearestLocation
NC_052619.1	49620231	49620343	113	*	6	1	3	3	5	3	7	4	4	10	10	5	2	1	1	peak58007	peak58007	LOC104435540	49611771	49616185	-	upstream	-4046	4046	NearestLocation
NC_052619.1	58800803	58800932	130	*	10	4	2	16	8	9	17	17	15	12	2	8	3	2	2	peak58948	peak58948	LOC104415348	58791328	58818791	+	inside	9475	9475	NearestLocation
NC_052619.1	64404305	64404417	113	*	14	2	4	18	17	14	11	11	8	5	5	7	8	4	1	peak59625	peak59625	LOC120287610	64403837	64404860	+	inside	468	443	NearestLocation
NC_052619.1	64680225	64680335	111	*	10	7	1	9	24	17	16	14	14	10	9	3	7	3	1	peak59711	peak59711	LOC104414686	64676761	64681250	-	inside	1025	915	NearestLocation
NC_052619.1	67546636	67546816	181	*	13	6	7	18	24	11	15	14	11	9	9	6	10	3	1	peak60120	peak60120	LOC104415730	67545484	67554349	+	inside	1152	1152	NearestLocation
NC_052620.1	17196595	17196665	71	*	12	4	5	8	7	6	12	5	4	5	2	0	4	0	1	peak63119	peak63119	LOC104446920	17197034	17199658	-	downstream	3063	369	NearestLocation
NC_052620.1	21476526	21476656	131	*	10	11	3	8	9	8	19	7	9	14	4	13	5	0	3	peak63719	peak63719	LOC104418571	21486908	21492886	-	downstream	16360	10252	NearestLocation
NC_052620.1	38096691	38096803	113	*	11	6	7	7	12	3	15	9	4	6	1	7	8	0	2	peak66831	peak66831	LOC104419709	38106816	38111255	+	upstream	-10125	10013	NearestLocation
NC_052621.1	2085803	2085858	56	*	7	15	6	4	6	1	12	2	5	12	1	2	7	2	1	peak68000	peak68000	LOC120289253	2082815	2082924	+	downstream	2988	2879	NearestLocation
NC_052621.1	5347602	5348112	511	*	13	17	11	34	30	19	44	24	25	19	14	9	16	7	8	peak68619	peak68619	LOC104423433	5340387	5344121	-	upstream	-3481	3481	NearestLocation
NC_052621.1	35053491	35053756	266	*	31	22	10	24	20	11	30	21	18	19	14	14	8	4	11	peak73693	peak73693	LOC104423011	35049757	35052667	+	downstream	3734	824	NearestLocation
NC_052622.1	11184440	11184621	182	*	20	13	8	11	10	12	22	9	6	16	12	10	27	9	8	peak75646	peak75646	LOC104424841	11184464	11190172	+	overlapStart	-24	24	NearestLocation
NC_052622.1	12999074	12999123	50	*	5	6	4	2	3	1	3	2	4	7	4	4	4	0	2	peak75774	peak75774	LOC120289747	13012032	13013385	+	upstream	-12958	12909	NearestLocation
NC_052622.1	23268264	23268385	122	*	12	8	4	9	6	4	8	4	3	7	3	4	4	2	0	peak77183	peak77183	LOC104425498	23266262	23270731	+	inside	2002	2002	NearestLocation
NC_052622.1	28697188	28697248	61	*	13	8	4	8	10	9	11	7	5	3	3	8	4	1	0	peak77960	peak77960	LOC104425673	28693303	28697640	-	inside	452	392	NearestLocation
NC_052622.1	31881756	31881868	113	*	9	1	5	5	6	3	23	13	6	8	9	6	4	2	2	peak78345	peak78345	LOC104425953	31879964	31882495	+	inside	1792	627	NearestLocation
NC_052622.1	34899625	34899685	61	*	14	6	3	3	5	2	12	2	5	3	1	5	3	1	0	peak78786	peak78786	LOC104414208	34893793	34896501	-	upstream	-3124	3124	NearestLocation
NC_052622.1	40114691	40114883	193	*	17	10	7	7	8	6	19	18	11	11	8	11	9	4	3	peak79698	peak79698	LOC104427854	40100363	40114928	-	inside	237	45	NearestLocation
NC_052622.1	44069347	44069481	135	*	16	12	9	16	11	10	14	7	6	12	7	7	7	2	6	peak80493	peak80493	LOC104425783	44069157	44071232	-	inside	1885	190	NearestLocation
NC_052622.1	48824860	48825150	291	*	13	5	0	11	27	14	10	8	3	8	8	8	5	1	4	peak81343	peak81343	LOC104426794	48828478	48831677	+	upstream	-3618	3328	NearestLocation
NC_052622.1	49638879	49638975	97	*	18	7	4	8	11	5	10	4	8	9	8	3	9	3	0	peak81546	peak81546	LOC104426860	49634683	49639628	+	inside	4196	653	NearestLocation

[truncated: 4 more sheets: S3-10. ATAC-seq_12h_high_ACR, S3-11. ATAC-seq_12h_low_ACR, S3-12. ATAC-seq_24h_high_ACR, S3-13. ATAC-seq_24h_low_ACR]
