# Supplementary material for: Chromatin accessibility dynamics and a hierarchical transcriptional regulatory network for shoot apex cold stress in Eucalyptus grandis
Source: For Res (Fayettev). 2026 Apr 13;6:e012. doi: 10.48130/forres-0026-0011 (PMC13195434; doi:10.48130/forres-0026-0011)
Supplement: Supplementary file 1 — Supplementary data to this article can be found online. [file FR-2026-6-0011-S1.zip › 10.48130_forres-0026-0011-Suppl-TableS4.xlsx]

## Sheet: Table S3
Supplemental Table S4: Detailed Gene Ontology annotations of genes with high ACR and/or low ACR features.
Cluster	ID	Description	GeneRatio	BgRatio	RichFactor	FoldEnrichment	zScore	pvalue	p.adjust	qvalue	geneID	Count
ATAC0h_high	GO:0006003	fructose 2,6-bisphosphate metabolic process	46050	1/11376	1	406.286	20.1317	0.00246132	0.295261	0.262353	LOC104422377	1
ATAC0h_high	GO:1990110	callus formation	46050	1/11376	1	406.286	20.1317	0.00246132	0.295261	0.262353	LOC104431133	1
ATAC0h_high	GO:0070476	rRNA (guanine-N7)-methylation	46050	2/11376	0.5	203.143	14.2008	0.0049168	0.295261	0.262353	LOC104431133	1
ATAC0h_high	GO:1900067	regulation of cellular response to alkaline pH	46050	2/11376	0.5	203.143	14.2008	0.0049168	0.295261	0.262353	LOC104438014	1
ATAC0h_high	GO:0043609	regulation of carbon utilization	46050	3/11376	0.333333	135.429	11.5667	0.00736645	0.295261	0.262353	LOC104422377	1
ATAC0h_high	GO:0009611	response to wounding	46140	337/11376	0.0118694	4.82238	3.53817	0.00882999	0.295261	0.262353	LOC104431133/LOC104438014/LOC104449381/LOC104422148	4
ATAC0h_high	GO:0000707	meiotic DNA recombinase assembly	46050	4/11376	0.25	101.571	9.99266	0.00981029	0.295261	0.262353	LOC104432830	1
ATAC0h_high	GO:0006002	fructose 6-phosphate metabolic process	46050	4/11376	0.25	101.571	9.99266	0.00981029	0.295261	0.262353	LOC104422377	1
ATAC0h_high	GO:0030951	establishment or maintenance of microtubule cytoskeleton polarity	46050	5/11376	0.2	81.2571	8.91588	0.0122483	0.295261	0.262353	LOC104441044	1
ATAC0h_high	GO:0030952	establishment or maintenance of cytoskeleton polarity	46050	5/11376	0.2	81.2571	8.91588	0.0122483	0.295261	0.262353	LOC104441044	1
ATAC0h_high	GO:0045736	negative regulation of cyclin-dependent protein serine/threonine kinase activity	46050	5/11376	0.2	81.2571	8.91588	0.0122483	0.295261	0.262353	LOC104455372	1
ATAC0h_high	GO:1902479	GO:1902479	46050	5/11376	0.2	81.2571	8.91588	0.0122483	0.295261	0.262353	LOC104422148	1
ATAC0h_high	GO:1904030	negative regulation of cyclin-dependent protein kinase activity	46050	5/11376	0.2	81.2571	8.91588	0.0122483	0.295261	0.262353	LOC104455372	1
ATAC0h_high	GO:0036265	RNA (guanine-N7)-methylation	46050	6/11376	0.166667	67.7143	8.11913	0.0146806	0.295261	0.262353	LOC104431133	1
ATAC0h_high	GO:0080186	developmental vegetative growth	46050	6/11376	0.166667	67.7143	8.11913	0.0146806	0.295261	0.262353	LOC104421686	1
ATAC0h_high	GO:0006000	fructose metabolic process	46050	7/11376	0.142857	58.0408	7.4984	0.017107	0.295261	0.262353	LOC104422377	1
ATAC0h_high	GO:1902477	GO:1902477	46050	8/11376	0.125	50.7857	6.99685	0.0195277	0.295261	0.262353	LOC104422148	1
ATAC0h_high	GO:0009920	cell plate formation involved in plant-type cell wall biogenesis	46050	9/11376	0.111111	45.1429	6.58042	0.0219427	0.295261	0.262353	LOC104441044	1
ATAC0h_high	GO:0042058	regulation of epidermal growth factor receptor signaling pathway	46050	9/11376	0.111111	45.1429	6.58042	0.0219427	0.295261	0.262353	LOC104449009	1
ATAC0h_high	GO:1901184	regulation of ERBB signaling pathway	46050	9/11376	0.111111	45.1429	6.58042	0.0219427	0.295261	0.262353	LOC104449009	1
ATAC0h_high	GO:0002792	negative regulation of peptide secretion	46050	10/11376	0.1	40.6286	6.2273	0.0243519	0.295261	0.262353	LOC104449009	1
ATAC0h_high	GO:0043171	peptide catabolic process	46050	10/11376	0.1	40.6286	6.2273	0.0243519	0.295261	0.262353	LOC104437868	1
ATAC0h_high	GO:0050709	negative regulation of protein secretion	46050	10/11376	0.1	40.6286	6.2273	0.0243519	0.295261	0.262353	LOC104449009	1
ATAC0h_high	GO:0051048	negative regulation of secretion	46050	10/11376	0.1	40.6286	6.2273	0.0243519	0.295261	0.262353	LOC104449009	1
ATAC0h_high	GO:1903531	negative regulation of secretion by cell	46050	10/11376	0.1	40.6286	6.2273	0.0243519	0.295261	0.262353	LOC104449009	1
ATAC0h_high	GO:0010078	maintenance of root meristem identity	46050	11/11376	0.0909091	36.9351	5.92277	0.0267554	0.295261	0.262353	LOC104431133	1
ATAC0h_high	GO:0018342	protein prenylation	46050	11/11376	0.0909091	36.9351	5.92277	0.0267554	0.295261	0.262353	LOC104415363	1
ATAC0h_high	GO:0080144	amino acid homeostasis	46050	11/11376	0.0909091	36.9351	5.92277	0.0267554	0.295261	0.262353	LOC104451034	1
ATAC0h_high	GO:0097354	prenylation	46050	11/11376	0.0909091	36.9351	5.92277	0.0267554	0.295261	0.262353	LOC104415363	1
ATAC0h_high	GO:0000919	cell plate assembly	46050	12/11376	0.0833333	33.8571	5.65653	0.0291532	0.295261	0.262353	LOC104441044	1
ATAC0h_high	GO:0010262	somatic embryogenesis	46050	12/11376	0.0833333	33.8571	5.65653	0.0291532	0.295261	0.262353	LOC104454653	1
ATAC0h_high	GO:0070475	rRNA base methylation	46050	12/11376	0.0833333	33.8571	5.65653	0.0291532	0.295261	0.262353	LOC104431133	1
ATAC0h_high	GO:0046785	microtubule polymerization	46050	13/11376	0.0769231	31.2527	5.42107	0.0315453	0.295261	0.262353	LOC104441044	1
ATAC0h_high	GO:0046940	nucleoside monophosphate phosphorylation	46050	14/11376	0.0714286	29.0204	5.21082	0.0339317	0.295261	0.262353	LOC104421686	1
ATAC0h_high	GO:0071901	negative regulation of protein serine/threonine kinase activity	46050	14/11376	0.0714286	29.0204	5.21082	0.0339317	0.295261	0.262353	LOC104455372	1
ATAC0h_high	GO:0048527	lateral root development	46081	122/11376	0.0163934	6.66042	3.12227	0.0359605	0.295261	0.262353	LOC104431133/LOC104414057	2
ATAC0h_high	GO:0000730	DNA recombinase assembly	46050	15/11376	0.0666667	27.0857	5.02152	0.0363124	0.295261	0.262353	LOC104432830	1
ATAC0h_high	GO:0090735	DNA repair complex assembly	46050	15/11376	0.0666667	27.0857	5.02152	0.0363124	0.295261	0.262353	LOC104432830	1
ATAC0h_high	GO:0009555	pollen development	46109	300/11376	0.01	4.06286	2.67049	0.0365719	0.295261	0.262353	LOC104438014/LOC104451034/LOC104454653	3
ATAC0h_high	GO:0031109	microtubule polymerization or depolymerization	46050	16/11376	0.0625	25.3929	4.84985	0.0386875	0.295261	0.262353	LOC104441044	1
ATAC0h_high	GO:0042148	strand invasion	46050	16/11376	0.0625	25.3929	4.84985	0.0386875	0.295261	0.262353	LOC104432830	1
ATAC0h_high	GO:0051224	negative regulation of protein transport	46050	16/11376	0.0625	25.3929	4.84985	0.0386875	0.295261	0.262353	LOC104449009	1
ATAC0h_high	GO:1904950	negative regulation of establishment of protein localization	46050	16/11376	0.0625	25.3929	4.84985	0.0386875	0.295261	0.262353	LOC104449009	1
ATAC0h_high	GO:0000280	nuclear division	46081	127/11376	0.015748	6.3982	3.03871	0.0386898	0.295261	0.262353	LOC104432830/LOC104441044	2
ATAC0h_high	GO:0002791	regulation of peptide secretion	46050	17/11376	0.0588235	23.8992	4.6932	0.0410569	0.295261	0.262353	LOC104449009	1
ATAC0h_high	GO:0050708	regulation of protein secretion	46050	17/11376	0.0588235	23.8992	4.6932	0.0410569	0.295261	0.262353	LOC104449009	1
ATAC0h_high	GO:0048528	post-embryonic root development	46081	134/11376	0.0149254	6.06397	2.92898	0.0426403	0.295261	0.262353	LOC104431133/LOC104414057	2
ATAC0h_high	GO:0006469	negative regulation of protein kinase activity	46050	18/11376	0.0555556	22.5714	4.54945	0.0434207	0.295261	0.262353	LOC104455372	1
ATAC0h_high	GO:0031167	rRNA methylation	46050	18/11376	0.0555556	22.5714	4.54945	0.0434207	0.295261	0.262353	LOC104431133	1
ATAC0h_high	GO:0033673	negative regulation of kinase activity	46050	18/11376	0.0555556	22.5714	4.54945	0.0434207	0.295261	0.262353	LOC104455372	1
ATAC0h_high	GO:0045003	double-strand break repair via synthesis-dependent strand annealing	46050	19/11376	0.0526316	21.3835	4.4169	0.0457789	0.299324	0.265963	LOC104432830	1
ATAC0h_high	GO:0080022	primary root development	46050	19/11376	0.0526316	21.3835	4.4169	0.0457789	0.299324	0.265963	LOC104451034	1
ATAC0h_high	GO:0006312	mitotic recombination	46050	20/11376	0.05	20.3143	4.29414	0.0481315	0.308768	0.274354	LOC104432830	1
ATAC0h_high	GO:1900426	positive regulation of defense response to bacterium	46050	21/11376	0.047619	19.3469	4.17999	0.0504785	0.317827	0.282404	LOC104422148	1
ATAC0h_high	GO:1901002	positive regulation of response to salt stress	46050	22/11376	0.0454545	18.4675	4.07346	0.0528199	0.326523	0.29013	LOC104422148	1
ATAC0h_high	GO:0001933	negative regulation of protein phosphorylation	46050	23/11376	0.0434783	17.6646	3.97373	0.0551557	0.332252	0.295221	LOC104455372	1
ATAC0h_high	GO:0048658	anther wall tapetum development	46050	24/11376	0.0416667	16.9286	3.88009	0.057486	0.332252	0.295221	LOC104451034	1
ATAC0h_high	GO:0000079	regulation of cyclin-dependent protein serine/threonine kinase activity	46050	25/11376	0.04	16.2514	3.79191	0.0598107	0.332252	0.295221	LOC104455372	1
ATAC0h_high	GO:0042326	negative regulation of phosphorylation	46050	25/11376	0.04	16.2514	3.79191	0.0598107	0.332252	0.295221	LOC104455372	1
ATAC0h_high	GO:1904029	regulation of cyclin-dependent protein kinase activity	46050	25/11376	0.04	16.2514	3.79191	0.0598107	0.332252	0.295221	LOC104455372	1
ATAC0h_high	GO:0051348	negative regulation of transferase activity	46050	26/11376	0.0384615	15.6264	3.70869	0.0621299	0.332252	0.295221	LOC104455372	1
ATAC0h_high	GO:0048229	gametophyte development	46109	383/11376	0.0078329	3.18239	2.15809	0.0666649	0.332252	0.295221	LOC104438014/LOC104451034/LOC104454653	3
ATAC0h_high	GO:0051046	regulation of secretion	46050	28/11376	0.0357143	14.5102	3.5553	0.0667518	0.332252	0.295221	LOC104449009	1
ATAC0h_high	GO:1903530	regulation of secretion by cell	46050	28/11376	0.0357143	14.5102	3.5553	0.0667518	0.332252	0.295221	LOC104449009	1
ATAC0h_high	GO:0048285	organelle fission	46081	173/11376	0.0115607	4.69694	2.43385	0.0671625	0.332252	0.295221	LOC104432830/LOC104441044	2
ATAC0h_high	GO:0000154	rRNA modification	46050	29/11376	0.0344828	14.0099	3.48438	0.0690545	0.332252	0.295221	LOC104431133	1
ATAC0h_high	GO:0042060	wound healing	46050	30/11376	0.0333333	13.5429	3.41689	0.0713517	0.332252	0.295221	LOC104431133	1
ATAC0h_high	GO:0071472	cellular response to salt stress	46050	30/11376	0.0333333	13.5429	3.41689	0.0713517	0.332252	0.295221	LOC104449381	1
ATAC0h_high	GO:0009735	response to cytokinin	46081	181/11376	0.0110497	4.48934	2.35053	0.0726656	0.332252	0.295221	LOC104449381/LOC104451034	2
ATAC0h_high	GO:0090696	post-embryonic plant organ development	46081	184/11376	0.0108696	4.41615	2.32053	0.0747667	0.332252	0.295221	LOC104431133/LOC104414057	2
ATAC0h_high	GO:0051258	protein polymerization	46050	33/11376	0.030303	12.3117	3.23233	0.0782106	0.332252	0.295221	LOC104441044	1
ATAC0h_high	GO:2000022	regulation of jasmonic acid mediated signaling pathway	46050	33/11376	0.030303	12.3117	3.23233	0.0782106	0.332252	0.295221	LOC104438014	1
ATAC0h_high	GO:0010074	maintenance of meristem identity	46050	34/11376	0.0294118	11.9496	3.17605	0.080486	0.332252	0.295221	LOC104431133	1
ATAC0h_high	GO:0043547	positive regulation of GTPase activity	46050	34/11376	0.0294118	11.9496	3.17605	0.080486	0.332252	0.295221	LOC104422148	1
ATAC0h_high	GO:0051172	negative regulation of nitrogen compound metabolic process	46109	417/11376	0.00719425	2.92292	1.98719	0.0814983	0.332252	0.295221	LOC104438014/LOC104455372/LOC104454653	3
ATAC0h_high	GO:0046939	nucleotide phosphorylation	46050	35/11376	0.0285714	11.6082	3.12208	0.082756	0.332252	0.295221	LOC104421686	1
ATAC0h_high	GO:1901000	regulation of response to salt stress	46050	35/11376	0.0285714	11.6082	3.12208	0.082756	0.332252	0.295221	LOC104422148	1
ATAC0h_high	GO:0048364	root development	46109	422/11376	0.007109	2.88829	1.96351	0.0837942	0.332252	0.295221	LOC104431133/LOC104451034/LOC104414057	3
ATAC0h_high	GO:0022622	root system development	46109	423/11376	0.0070922	2.88146	1.95882	0.0842568	0.332252	0.295221	LOC104431133/LOC104451034/LOC104414057	3
ATAC0h_high	GO:0007051	spindle organization	46050	38/11376	0.0263158	10.6917	2.97249	0.0895337	0.332252	0.295221	LOC104441044	1
ATAC0h_high	GO:0055081	anion homeostasis	46050	38/11376	0.0263158	10.6917	2.97249	0.0895337	0.332252	0.295221	LOC104451034	1
ATAC0h_high	GO:0051051	negative regulation of transport	46050	39/11376	0.025641	10.4176	2.92629	0.0917821	0.332252	0.295221	LOC104449009	1
ATAC0h_high	GO:0002833	positive regulation of response to biotic stimulus	46050	40/11376	0.025	10.1571	2.88174	0.0940252	0.332252	0.295221	LOC104422148	1
ATAC0h_high	GO:0000413	protein peptidyl-prolyl isomerization	46050	41/11376	0.0243902	9.90941	2.83874	0.096263	0.332252	0.295221	LOC104440449	1
ATAC0h_high	GO:0007131	reciprocal meiotic recombination	46050	41/11376	0.0243902	9.90941	2.83874	0.096263	0.332252	0.295221	LOC104432830	1
ATAC0h_high	GO:0009640	photomorphogenesis	46050	41/11376	0.0243902	9.90941	2.83874	0.096263	0.332252	0.295221	LOC104418450	1
ATAC0h_high	GO:0010563	negative regulation of phosphorus metabolic process	46050	41/11376	0.0243902	9.90941	2.83874	0.096263	0.332252	0.295221	LOC104455372	1
ATAC0h_high	GO:0035825	homologous recombination	46050	41/11376	0.0243902	9.90941	2.83874	0.096263	0.332252	0.295221	LOC104432830	1
ATAC0h_high	GO:0045936	negative regulation of phosphate metabolic process	46050	41/11376	0.0243902	9.90941	2.83874	0.096263	0.332252	0.295221	LOC104455372	1
ATAC0h_high	GO:0061077	chaperone-mediated protein folding	46050	41/11376	0.0243902	9.90941	2.83874	0.096263	0.332252	0.295221	LOC104440449	1
ATAC0h_high	GO:0009723	response to ethylene	46081	214/11376	0.00934579	3.79706	2.05179	0.0968037	0.332252	0.295221	LOC104449381/LOC104418450	2
ATAC0h_high	GO:0043087	regulation of GTPase activity	46050	42/11376	0.0238095	9.67347	2.79718	0.0984954	0.332252	0.295221	LOC104422148	1
ATAC0h_high	GO:0031324	negative regulation of cellular metabolic process	46109	456/11376	0.00657895	2.67293	1.81111	0.100145	0.332252	0.295221	LOC104438014/LOC104455372/LOC104454653	3
ATAC0h_high	GO:0001510	RNA methylation	46050	43/11376	0.0232558	9.4485	2.757	0.100723	0.332252	0.295221	LOC104431133	1
ATAC0h_high	GO:0010015	root morphogenesis	46081	221/11376	0.00904977	3.67679	1.99605	0.102191	0.332252	0.295221	LOC104431133/LOC104414057	2
ATAC0h_high	GO:1900424	regulation of defense response to bacterium	46050	44/11376	0.0227273	9.23377	2.71811	0.102944	0.332252	0.295221	LOC104422148	1
ATAC0h_high	GO:0032103	positive regulation of response to external stimulus	46050	45/11376	0.0222222	9.02857	2.68044	0.105161	0.332252	0.295221	LOC104422148	1
ATAC0h_high	GO:0047484	regulation of response to osmotic stress	46050	45/11376	0.0222222	9.02857	2.68044	0.105161	0.332252	0.295221	LOC104422148	1
ATAC0h_high	GO:0009966	regulation of signal transduction	46109	468/11376	0.00641026	2.6044	1.76058	0.106212	0.332252	0.295221	LOC104449009/LOC104438014/LOC104422148	3
ATAC0h_high	GO:0000911	cytokinesis by cell plate formation	46050	46/11376	0.0217391	8.8323	2.64392	0.107372	0.332252	0.295221	LOC104441044	1
ATAC0h_high	GO:0019318	hexose metabolic process	46050	46/11376	0.0217391	8.8323	2.64392	0.107372	0.332252	0.295221	LOC104422377	1
ATAC0h_high	GO:0055046	microgametogenesis	46050	46/11376	0.0217391	8.8323	2.64392	0.107372	0.332252	0.295221	LOC104454653	1
ATAC0h_high	GO:0007010	cytoskeleton organization	46081	228/11376	0.00877193	3.56391	1.94253	0.107662	0.332252	0.295221	LOC104444062/LOC104441044	2
ATAC0h_high	GO:0006778	porphyrin-containing compound metabolic process	46050	47/11376	0.0212766	8.64438	2.6085	0.109578	0.332252	0.295221	LOC104434739	1
ATAC0h_high	GO:1902410	mitotic cytokinetic process	46050	47/11376	0.0212766	8.64438	2.6085	0.109578	0.332252	0.295221	LOC104441044	1
ATAC0h_high	GO:0009755	hormone-mediated signaling pathway	46109	478/11376	0.00627615	2.54991	1.71966	0.111379	0.332252	0.295221	LOC104438014/LOC104449381/LOC104418450	3
ATAC0h_high	GO:0071470	cellular response to osmotic stress	46050	48/11376	0.0208333	8.46429	2.57411	0.111779	0.332252	0.295221	LOC104449381	1
ATAC0h_high	GO:1902679	negative regulation of RNA biosynthetic process	46081	234/11376	0.00854701	3.47253	1.89829	0.112415	0.332252	0.295221	LOC104438014/LOC104454653	2
ATAC0h_high	GO:1903507	negative regulation of nucleic acid-templated transcription	46081	234/11376	0.00854701	3.47253	1.89829	0.112415	0.332252	0.295221	LOC104438014/LOC104454653	2
ATAC0h_high	GO:0032506	cytokinetic process	46050	49/11376	0.0204082	8.29155	2.54071	0.113974	0.332252	0.295221	LOC104441044	1
ATAC0h_high	GO:0033013	tetrapyrrole metabolic process	46050	49/11376	0.0204082	8.29155	2.54071	0.113974	0.332252	0.295221	LOC104434739	1
ATAC0h_high	GO:0140014	mitotic nuclear division	46050	49/11376	0.0204082	8.29155	2.54071	0.113974	0.332252	0.295221	LOC104441044	1
ATAC0h_high	GO:0018208	peptidyl-proline modification	46050	50/11376	0.02	8.12571	2.50825	0.116164	0.332252	0.295221	LOC104440449	1
ATAC0h_high	GO:0061136	regulation of proteasomal protein catabolic process	46050	50/11376	0.02	8.12571	2.50825	0.116164	0.332252	0.295221	LOC104449009	1
ATAC0h_high	GO:1903050	regulation of proteolysis involved in cellular protein catabolic process	46050	50/11376	0.02	8.12571	2.50825	0.116164	0.332252	0.295221	LOC104449009	1
ATAC0h_high	GO:1903362	regulation of cellular protein catabolic process	46050	51/11376	0.0196078	7.96639	2.47667	0.118349	0.332252	0.295221	LOC104449009	1
ATAC0h_high	GO:0023051	regulation of signaling	46109	495/11376	0.00606061	2.46234	1.65238	0.120389	0.332252	0.295221	LOC104449009/LOC104438014/LOC104422148	3
ATAC0h_high	GO:0016477	cell migration	46050	52/11376	0.0192308	7.81319	2.44595	0.120529	0.332252	0.295221	LOC104449009	1
ATAC0h_high	GO:0019827	stem cell population maintenance	46050	52/11376	0.0192308	7.81319	2.44595	0.120529	0.332252	0.295221	LOC104431133	1
ATAC0h_high	GO:0098727	maintenance of cell number	46050	52/11376	0.0192308	7.81319	2.44595	0.120529	0.332252	0.295221	LOC104431133	1
ATAC0h_high	GO:0010646	regulation of cell communication	46109	499/11376	0.00601202	2.4426	1.63695	0.122549	0.332252	0.295221	LOC104449009/LOC104438014/LOC104422148	3
ATAC0h_high	GO:0007127	meiosis I	46050	53/11376	0.0188679	7.66577	2.41603	0.122704	0.332252	0.295221	LOC104432830	1
ATAC0h_high	GO:0043902	positive regulation of multi-organism process	46050	53/11376	0.0188679	7.66577	2.41603	0.122704	0.332252	0.295221	LOC104422148	1
ATAC0h_high	GO:0032259	methylation	46081	248/11376	0.00806452	3.2765	1.80044	0.123719	0.332252	0.295221	LOC104431133/LOC104414481	2
ATAC0h_high	GO:0009789	positive regulation of abscisic acid-activated signaling pathway	46050	54/11376	0.0185185	7.52381	2.38689	0.124873	0.332252	0.295221	LOC104422148	1
ATAC0h_high	GO:1901421	positive regulation of response to alcohol	46050	54/11376	0.0185185	7.52381	2.38689	0.124873	0.332252	0.295221	LOC104422148	1
ATAC0h_high	GO:1905959	positive regulation of cellular response to alcohol	46050	54/11376	0.0185185	7.52381	2.38689	0.124873	0.332252	0.295221	LOC104422148	1
ATAC0h_high	GO:0050801	ion homeostasis	46081	251/11376	0.00796813	3.23734	1.78038	0.126177	0.332252	0.295221	LOC104451034/LOC120287620	2
ATAC0h_high	GO:0042391	regulation of membrane potential	46050	55/11376	0.0181818	7.38701	2.35848	0.127038	0.332252	0.295221	LOC104452689	1
ATAC0h_high	GO:0061982	meiosis I cell cycle process	46050	55/11376	0.0181818	7.38701	2.35848	0.127038	0.332252	0.295221	LOC104432830	1
ATAC0h_high	GO:0010212	response to ionizing radiation	46050	56/11376	0.0178571	7.2551	2.33077	0.129197	0.332779	0.295689	LOC104432830	1
ATAC0h_high	GO:0042176	regulation of protein catabolic process	46050	56/11376	0.0178571	7.2551	2.33077	0.129197	0.332779	0.295689	LOC104449009	1
ATAC0h_high	GO:0009826	unidimensional cell growth	46081	259/11376	0.00772201	3.13734	1.72832	0.132793	0.336221	0.298747	LOC104418450/LOC104421686	2
ATAC0h_high	GO:0048653	anther development	46050	58/11376	0.0172414	7.00493	2.27736	0.133499	0.336221	0.298747	LOC104451034	1
ATAC0h_high	GO:0071456	cellular response to hypoxia	46050	58/11376	0.0172414	7.00493	2.27736	0.133499	0.336221	0.298747	LOC104437868	1
ATAC0h_high	GO:0031400	negative regulation of protein modification process	46050	59/11376	0.0169492	6.8862	2.2516	0.135643	0.339107	0.301312	LOC104455372	1
ATAC0h_high	GO:0071900	regulation of protein serine/threonine kinase activity	46050	60/11376	0.0166667	6.77143	2.22642	0.137782	0.340663	0.302695	LOC104455372	1
ATAC0h_high	GO:0051253	negative regulation of RNA metabolic process	46081	266/11376	0.0075188	3.05478	1.6844	0.138648	0.340663	0.302695	LOC104438014/LOC104454653	2
ATAC0h_high	GO:0007163	establishment or maintenance of cell polarity	46050	62/11376	0.016129	6.553	2.17776	0.142043	0.340663	0.302695	LOC104441044	1
ATAC0h_high	GO:0051345	positive regulation of hydrolase activity	46050	63/11376	0.015873	6.44898	2.15423	0.144167	0.340663	0.302695	LOC104422148	1
ATAC0h_high	GO:0008283	cell population proliferation	46050	64/11376	0.015625	6.34821	2.1312	0.146285	0.340663	0.302695	LOC104449009	1
ATAC0h_high	GO:0009736	cytokinin-activated signaling pathway	46050	64/11376	0.015625	6.34821	2.1312	0.146285	0.340663	0.302695	LOC104449381	1
ATAC0h_high	GO:0036294	cellular response to decreased oxygen levels	46050	64/11376	0.015625	6.34821	2.1312	0.146285	0.340663	0.302695	LOC104437868	1
ATAC0h_high	GO:0048870	cell motility	46050	64/11376	0.015625	6.34821	2.1312	0.146285	0.340663	0.302695	LOC104449009	1
ATAC0h_high	GO:0051674	localization of cell	46050	64/11376	0.015625	6.34821	2.1312	0.146285	0.340663	0.302695	LOC104449009	1
ATAC0h_high	GO:0071453	cellular response to oxygen levels	46050	64/11376	0.015625	6.34821	2.1312	0.146285	0.340663	0.302695	LOC104437868	1
ATAC0h_high	GO:0006473	protein acetylation	46050	65/11376	0.0153846	6.25055	2.10866	0.148398	0.343233	0.304978	LOC104418450	1
ATAC0h_high	GO:0009908	flower development	46081	282/11376	0.0070922	2.88146	1.58917	0.152246	0.348236	0.309423	LOC104438014/LOC104451034	2
ATAC0h_high	GO:0071368	cellular response to cytokinin stimulus	46050	67/11376	0.0149254	6.06397	2.06496	0.152609	0.348236	0.309423	LOC104449381	1
ATAC0h_high	GO:0051223	regulation of protein transport	46050	69/11376	0.0144928	5.8882	2.02299	0.1568	0.350886	0.311778	LOC104449009	1
ATAC0h_high	GO:0090087	regulation of peptide transport	46050	69/11376	0.0144928	5.8882	2.02299	0.1568	0.350886	0.311778	LOC104449009	1
ATAC0h_high	GO:0070201	regulation of establishment of protein localization	46050	70/11376	0.0142857	5.80408	2.00263	0.158888	0.350886	0.311778	LOC104449009	1
ATAC0h_high	GO:0043543	protein acylation	46050	71/11376	0.0140845	5.72233	1.98265	0.160971	0.350886	0.311778	LOC104418450	1
ATAC0h_high	GO:0090567	reproductive shoot system development	46081	293/11376	0.00682594	2.77328	1.52749	0.161751	0.350886	0.311778	LOC104438014/LOC104451034	2
ATAC0h_high	GO:0005996	monosaccharide metabolic process	46050	72/11376	0.0138889	5.64286	1.96305	0.16305	0.350886	0.311778	LOC104422377	1
ATAC0h_high	GO:0009873	ethylene-activated signaling pathway	46050	72/11376	0.0138889	5.64286	1.96305	0.16305	0.350886	0.311778	LOC104449381	1
ATAC0h_high	GO:0065004	protein-DNA complex assembly	46050	72/11376	0.0138889	5.64286	1.96305	0.16305	0.350886	0.311778	LOC104432830	1
ATAC0h_high	GO:0060560	developmental growth involved in morphogenesis	46081	295/11376	0.00677966	2.75448	1.51658	0.163491	0.350886	0.311778	LOC104418450/LOC104421686	2
ATAC0h_high	GO:0000724	double-strand break repair via homologous recombination	46050	73/11376	0.0136986	5.56556	1.94381	0.165123	0.350886	0.311778	LOC104432830	1
ATAC0h_high	GO:0046916	cellular transition metal ion homeostasis	46050	73/11376	0.0136986	5.56556	1.94381	0.165123	0.350886	0.311778	LOC120287620	1
ATAC0h_high	GO:0010558	negative regulation of macromolecule biosynthetic process	46081	299/11376	0.00668896	2.71763	1.49503	0.166984	0.350894	0.311785	LOC104438014/LOC104454653	2
ATAC0h_high	GO:0000725	recombinational repair	46050	74/11376	0.0135135	5.49035	1.92492	0.167191	0.350894	0.311785	LOC104432830	1
ATAC0h_high	GO:0009926	auxin polar transport	46050	75/11376	0.0133333	5.41714	1.90638	0.169254	0.351635	0.312443	LOC104437868	1
ATAC0h_high	GO:0045934	negative regulation of nucleobase-containing compound metabolic process	46081	302/11376	0.00662252	2.69063	1.47909	0.169612	0.351635	0.312443	LOC104438014/LOC104454653	2
ATAC0h_high	GO:0045786	negative regulation of cell cycle	46050	79/11376	0.0126582	5.14286	1.83538	0.177458	0.363232	0.322748	LOC104455372	1
ATAC0h_high	GO:0010102	lateral root morphogenesis	46050	81/11376	0.0123457	5.01587	1.80167	0.18153	0.363232	0.322748	LOC104414057	1
ATAC0h_high	GO:0071804	GO:0071804	46050	81/11376	0.0123457	5.01587	1.80167	0.18153	0.363232	0.322748	LOC104452689	1
ATAC0h_high	GO:0071805	potassium ion transmembrane transport	46050	81/11376	0.0123457	5.01587	1.80167	0.18153	0.363232	0.322748	LOC104452689	1
ATAC0h_high	GO:0140013	meiotic nuclear division	46050	81/11376	0.0123457	5.01587	1.80167	0.18153	0.363232	0.322748	LOC104432830	1
ATAC0h_high	GO:0006457	protein folding	46050	82/11376	0.0121951	4.9547	1.78522	0.183559	0.363232	0.322748	LOC104440449	1
ATAC0h_high	GO:0010101	post-embryonic root morphogenesis	46050	82/11376	0.0121951	4.9547	1.78522	0.183559	0.363232	0.322748	LOC104414057	1
ATAC0h_high	GO:0031327	negative regulation of cellular biosynthetic process	46081	318/11376	0.00628931	2.55526	1.39724	0.183753	0.363232	0.322748	LOC104438014/LOC104454653	2
ATAC0h_high	GO:0034622	cellular protein-containing complex assembly	46081	320/11376	0.00625	2.53929	1.38736	0.185534	0.364633	0.323993	LOC104432830/LOC104441044	2
ATAC0h_high	GO:0009867	jasmonic acid mediated signaling pathway	46050	86/11376	0.0116279	4.72425	1.72201	0.191627	0.372074	0.330605	LOC104438014	1
ATAC0h_high	GO:0009890	negative regulation of biosynthetic process	46081	328/11376	0.00609756	2.47735	1.34857	0.192685	0.372074	0.330605	LOC104438014/LOC104454653	2
ATAC0h_high	GO:0071824	protein-DNA complex subunit organization	46050	88/11376	0.0113636	4.61688	1.69185	0.195632	0.372074	0.330605	LOC104432830	1
ATAC0h_high	GO:0006813	potassium ion transport	46050	89/11376	0.011236	4.56501	1.67711	0.197627	0.372074	0.330605	LOC104452689	1
ATAC0h_high	GO:0009123	nucleoside monophosphate metabolic process	46050	89/11376	0.011236	4.56501	1.67711	0.197627	0.372074	0.330605	LOC104421686	1
ATAC0h_high	GO:0048443	stamen development	46050	89/11376	0.011236	4.56501	1.67711	0.197627	0.372074	0.330605	LOC104451034	1
ATAC0h_high	GO:0048466	androecium development	46050	89/11376	0.011236	4.56501	1.67711	0.197627	0.372074	0.330605	LOC104451034	1
ATAC0h_high	GO:0022402	cell cycle process	46081	334/11376	0.00598802	2.43285	1.32022	0.198075	0.372074	0.330605	LOC104432830/LOC104441044	2
ATAC0h_high	GO:0060918	auxin transport	46050	91/11376	0.010989	4.46468	1.64827	0.201603	0.376621	0.334645	LOC104437868	1
ATAC0h_high	GO:0045089	positive regulation of innate immune response	46050	92/11376	0.0108696	4.41615	1.63416	0.203584	0.377826	0.335715	LOC104422148	1
ATAC0h_high	GO:0032880	regulation of protein localization	46050	93/11376	0.0107527	4.36866	1.62025	0.20556	0.377826	0.335715	LOC104449009	1
ATAC0h_high	GO:0030001	metal ion transport	46081	343/11376	0.0058309	2.36901	1.2788	0.206198	0.377826	0.335715	LOC104452689/LOC120287620	2
ATAC0h_high	GO:0045859	regulation of protein kinase activity	46050	94/11376	0.0106383	4.32219	1.60654	0.207532	0.377826	0.335715	LOC104455372	1
ATAC0h_high	GO:0016049	cell growth	46081	345/11376	0.0057971	2.35528	1.26977	0.208009	0.377826	0.335715	LOC104418450/LOC104421686	2
ATAC0h_high	GO:0031347	regulation of defense response	46081	346/11376	0.00578035	2.34847	1.26528	0.208915	0.377826	0.335715	LOC104438014/LOC104422148	2
ATAC0h_high	GO:1905392	plant organ morphogenesis	46081	348/11376	0.00574713	2.33498	1.25635	0.210729	0.377928	0.335806	LOC104431133/LOC104414057	2
ATAC0h_high	GO:0007049	cell cycle	46081	350/11376	0.00571429	2.32163	1.24747	0.212545	0.377928	0.335806	LOC104432830/LOC104441044	2
ATAC0h_high	GO:0048589	developmental growth	46081	350/11376	0.00571429	2.32163	1.24747	0.212545	0.377928	0.335806	LOC104418450/LOC104421686	2
ATAC0h_high	GO:0009734	auxin-activated signaling pathway	46050	97/11376	0.0103093	4.18851	1.56651	0.213418	0.377928	0.335806	LOC104418450	1
ATAC0h_high	GO:0043549	regulation of kinase activity	46050	99/11376	0.010101	4.1039	1.54072	0.217319	0.377931	0.335808	LOC104455372	1
ATAC0h_high	GO:0071369	cellular response to ethylene stimulus	46050	99/11376	0.010101	4.1039	1.54072	0.217319	0.377931	0.335808	LOC104449381	1
ATAC0h_high	GO:0009914	hormone transport	46050	100/11376	0.01	4.06286	1.52807	0.219262	0.377931	0.335808	LOC104437868	1
ATAC0h_high	GO:0071395	cellular response to jasmonic acid stimulus	46050	100/11376	0.01	4.06286	1.52807	0.219262	0.377931	0.335808	LOC104438014	1
ATAC0h_high	GO:0032268	regulation of cellular protein metabolic process	46081	358/11376	0.00558659	2.26975	1.21256	0.219826	0.377931	0.335808	LOC104449009/LOC104455372	2
ATAC0h_high	GO:0000160	phosphorelay signal transduction system	46050	101/11376	0.00990099	4.02263	1.51559	0.221201	0.377931	0.335808	LOC104449381	1
ATAC0h_high	GO:0055076	transition metal ion homeostasis	46050	101/11376	0.00990099	4.02263	1.51559	0.221201	0.377931	0.335808	LOC120287620	1
ATAC0h_high	GO:0000281	mitotic cytokinesis	46050	102/11376	0.00980392	3.98319	1.50327	0.223135	0.379329	0.337051	LOC104441044	1
ATAC0h_high	GO:0097435	supramolecular fiber organization	46050	103/11376	0.00970874	3.94452	1.49111	0.225064	0.380705	0.338274	LOC104441044	1
ATAC0h_high	GO:0040011	locomotion	46050	104/11376	0.00961539	3.90659	1.47909	0.226989	0.38206	0.339478	LOC104449009	1
ATAC0h_high	GO:0000902	cell morphogenesis	46081	370/11376	0.00540541	2.19614	1.16188	0.230793	0.384127	0.341314	LOC104418450/LOC104421686	2
ATAC0h_high	GO:0050790	regulation of catalytic activity	46081	371/11376	0.00539084	2.19022	1.15775	0.231709	0.384127	0.341314	LOC104455372/LOC104422148	2
ATAC0h_high	GO:0000226	microtubule cytoskeleton organization	46050	107/11376	0.00934579	3.79706	1.44393	0.232736	0.384127	0.341314	LOC104441044	1
ATAC0h_high	GO:0061640	cytoskeleton-dependent cytokinesis	46050	107/11376	0.00934579	3.79706	1.44393	0.232736	0.384127	0.341314	LOC104441044	1
ATAC0h_high	GO:0000910	cytokinesis	46050	108/11376	0.00925926	3.7619	1.43249	0.234642	0.385402	0.342447	LOC104441044	1
ATAC0h_high	GO:0006302	double-strand break repair	46050	110/11376	0.00909091	3.69351	1.41002	0.238441	0.389112	0.345744	LOC104432830	1
ATAC0h_high	GO:0009793	embryo development ending in seed dormancy	46081	380/11376	0.00526316	2.13835	1.1211	0.239967	0.389112	0.345744	LOC104454653/LOC104421111	2
ATAC0h_high	GO:0006875	cellular metal ion homeostasis	46050	111/11376	0.00900901	3.66023	1.39898	0.240334	0.389112	0.345744	LOC120287620	1
ATAC0h_high	GO:0001932	regulation of protein phosphorylation	46050	113/11376	0.00884956	3.59545	1.37727	0.244106	0.389652	0.346224	LOC104455372	1
ATAC0h_high	GO:0006310	DNA recombination	46050	113/11376	0.00884956	3.59545	1.37727	0.244106	0.389652	0.346224	LOC104432830	1
ATAC0h_high	GO:0031349	positive regulation of defense response	46050	113/11376	0.00884956	3.59545	1.37727	0.244106	0.389652	0.346224	LOC104422148	1
ATAC0h_high	GO:0030162	regulation of proteolysis	46050	117/11376	0.00854701	3.47253	1.3353	0.251595	0.397121	0.35286	LOC104449009	1
ATAC0h_high	GO:0071365	cellular response to auxin stimulus	46050	117/11376	0.00854701	3.47253	1.3353	0.251595	0.397121	0.35286	LOC104418450	1
ATAC0h_high	GO:0050778	positive regulation of immune response	46050	118/11376	0.00847458	3.4431	1.32509	0.253457	0.397121	0.35286	LOC104422148	1
ATAC0h_high	GO:1903046	meiotic cell cycle process	46050	118/11376	0.00847458	3.4431	1.32509	0.253457	0.397121	0.35286	LOC104432830	1
ATAC0h_high	GO:0051246	regulation of protein metabolic process	46081	402/11376	0.00497512	2.02132	1.03559	0.260229	0.403766	0.358764	LOC104449009/LOC104455372	2
ATAC0h_high	GO:0051336	regulation of hydrolase activity	46050	122/11376	0.00819672	3.33021	1.28534	0.260857	0.403766	0.358764	LOC104422148	1
ATAC0h_high	GO:0051321	meiotic cell cycle	46050	123/11376	0.00813008	3.30314	1.27565	0.262696	0.403766	0.358764	LOC104432830	1
ATAC0h_high	GO:0051338	regulation of transferase activity	46050	124/11376	0.00806452	3.2765	1.26607	0.264531	0.403766	0.358764	LOC104455372	1
ATAC0h_high	GO:0042325	regulation of phosphorylation	46050	125/11376	0.008	3.25029	1.25659	0.266361	0.403766	0.358764	LOC104455372	1
ATAC0h_high	GO:0009832	plant-type cell wall biogenesis	46050	126/11376	0.00793651	3.22449	1.2472	0.268187	0.403766	0.358764	LOC104441044	1
ATAC0h_high	GO:0034219	carbohydrate transmembrane transport	46050	128/11376	0.0078125	3.17411	1.22869	0.271825	0.403766	0.358764	LOC120288511	1
ATAC0h_high	GO:0032989	cellular component morphogenesis	46081	416/11376	0.00480769	1.9533	0.983931	0.273154	0.403766	0.358764	LOC104418450/LOC104421686	2
ATAC0h_high	GO:0032269	negative regulation of cellular protein metabolic process	46050	129/11376	0.00775194	3.1495	1.21958	0.273638	0.403766	0.358764	LOC104455372	1
ATAC0h_high	GO:0090697	post-embryonic plant organ morphogenesis	46050	130/11376	0.00769231	3.12527	1.21055	0.275446	0.403766	0.358764	LOC104414057	1
ATAC0h_high	GO:0019637	organophosphate metabolic process	46081	419/11376	0.00477327	1.93931	0.973119	0.275925	0.403766	0.358764	LOC104421686/LOC104422377	2
ATAC0h_high	GO:0002831	regulation of response to biotic stimulus	46050	131/11376	0.00763359	3.10142	1.20161	0.27725	0.403766	0.358764	LOC104422148	1
ATAC0h_high	GO:0001666	response to hypoxia	46050	132/11376	0.00757576	3.07792	1.19275	0.27905	0.403766	0.358764	LOC104437868	1
ATAC0h_high	GO:0008643	carbohydrate transport	46050	132/11376	0.00757576	3.07792	1.19275	0.27905	0.403766	0.358764	LOC120288511	1
ATAC0h_high	GO:0051248	negative regulation of protein metabolic process	46050	133/11376	0.0075188	3.05478	1.18398	0.280845	0.403766	0.358764	LOC104455372	1
ATAC0h_high	GO:0040007	growth	46081	425/11376	0.00470588	1.91193	0.951756	0.281467	0.403766	0.358764	LOC104418450/LOC104421686	2
ATAC0h_high	GO:0065003	protein-containing complex assembly	46081	426/11376	0.00469484	1.90744	0.948228	0.282391	0.403766	0.358764	LOC104432830/LOC104441044	2
ATAC0h_high	GO:0009787	regulation of abscisic acid-activated signaling pathway	46050	134/11376	0.00746269	3.03198	1.17529	0.282636	0.403766	0.358764	LOC104422148	1
ATAC0h_high	GO:0030003	cellular cation homeostasis	46050	134/11376	0.00746269	3.03198	1.17529	0.282636	0.403766	0.358764	LOC120287620	1
ATAC0h_high	GO:1901419	regulation of response to alcohol	46050	134/11376	0.00746269	3.03198	1.17529	0.282636	0.403766	0.358764	LOC104422148	1
ATAC0h_high	GO:1905957	regulation of cellular response to alcohol	46050	134/11376	0.00746269	3.03198	1.17529	0.282636	0.403766	0.358764	LOC104422148	1
ATAC0h_high	GO:0002684	positive regulation of immune system process	46050	135/11376	0.00740741	3.00952	1.16668	0.284423	0.404618	0.359521	LOC104422148	1
ATAC0h_high	GO:0009790	embryo development	46081	430/11376	0.00465116	1.8897	0.934212	0.286085	0.405287	0.360116	LOC104454653/LOC104421111	2
ATAC0h_high	GO:0006873	cellular ion homeostasis	46050	139/11376	0.00719425	2.92292	1.13302	0.291527	0.411282	0.365443	LOC120287620	1
ATAC0h_high	GO:0010073	meristem maintenance	46050	143/11376	0.00699301	2.84116	1.10054	0.298563	0.41818	0.371572	LOC104431133	1
ATAC0h_high	GO:0006928	movement of cell or subcellular component	46050	144/11376	0.00694444	2.82143	1.0926	0.300311	0.41818	0.371572	LOC104449009	1
ATAC0h_high	GO:0031329	regulation of cellular catabolic process	46050	145/11376	0.00689655	2.80197	1.08472	0.302055	0.41818	0.371572	LOC104449009	1
ATAC0h_high	GO:0036293	response to decreased oxygen levels	46050	145/11376	0.00689655	2.80197	1.08472	0.302055	0.41818	0.371572	LOC104437868	1
ATAC0h_high	GO:0048878	chemical homeostasis	46081	448/11376	0.00446429	1.81378	0.872908	0.302696	0.41818	0.371572	LOC104451034/LOC120287620	2
ATAC0h_high	GO:0070482	response to oxygen levels	46050	146/11376	0.00684931	2.78278	1.07691	0.303795	0.41818	0.371572	LOC104437868	1
ATAC0h_high	GO:0042546	cell wall biogenesis	46050	148/11376	0.00675676	2.74517	1.06148	0.307263	0.419556	0.372794	LOC104441044	1
ATAC0h_high	GO:0043414	macromolecule methylation	46050	148/11376	0.00675676	2.74517	1.06148	0.307263	0.419556	0.372794	LOC104431133	1
ATAC0h_high	GO:0019220	regulation of phosphate metabolic process	46050	151/11376	0.00662252	2.69063	1.03882	0.312433	0.421537	0.374554	LOC104455372	1
ATAC0h_high	GO:0032101	regulation of response to external stimulus	46050	151/11376	0.00662252	2.69063	1.03882	0.312433	0.421537	0.374554	LOC104422148	1
ATAC0h_high	GO:0051174	regulation of phosphorus metabolic process	46050	151/11376	0.00662252	2.69063	1.03882	0.312433	0.421537	0.374554	LOC104455372	1
ATAC0h_high	GO:0045088	regulation of innate immune response	46050	153/11376	0.00653595	2.65546	1.02401	0.315859	0.423421	0.376229	LOC104422148	1
ATAC0h_high	GO:0005975	carbohydrate metabolic process	46081	463/11376	0.00431965	1.75501	0.823888	0.316506	0.423421	0.376229	LOC104451034/LOC104422377	2
ATAC0h_high	GO:0043086	negative regulation of catalytic activity	46050	154/11376	0.00649351	2.63822	1.0167	0.317566	0.423421	0.376229	LOC104455372	1
ATAC0h_high	GO:0009894	regulation of catabolic process	46050	156/11376	0.00641026	2.6044	1.00224	0.320967	0.425213	0.377821	LOC104449009	1
ATAC0h_high	GO:0009165	nucleotide biosynthetic process	46050	157/11376	0.00636943	2.58781	0.995097	0.322662	0.425213	0.377821	LOC104421686	1
ATAC0h_high	GO:1901293	nucleoside phosphate biosynthetic process	46050	157/11376	0.00636943	2.58781	0.995097	0.322662	0.425213	0.377821	LOC104421686	1
ATAC0h_high	GO:0006364	rRNA processing	46050	159/11376	0.00628931	2.55526	0.980973	0.326039	0.426656	0.379103	LOC104431133	1
ATAC0h_high	GO:0043933	protein-containing complex subunit organization	46081	474/11376	0.00421941	1.71429	0.789047	0.326605	0.426656	0.379103	LOC104432830/LOC104441044	2
ATAC0h_high	GO:0080134	regulation of response to stress	46081	475/11376	0.00421053	1.71068	0.785924	0.327521	0.426656	0.379103	LOC104438014/LOC104422148	2
ATAC0h_high	GO:0045595	regulation of cell differentiation	46050	162/11376	0.00617284	2.50794	0.960186	0.331074	0.429332	0.38148	LOC104449381	1
ATAC0h_high	GO:0065009	regulation of molecular function	46081	480/11376	0.00416667	1.69286	0.770417	0.332101	0.429332	0.38148	LOC104455372/LOC104422148	2
ATAC0h_high	GO:0009639	response to red or far red light	46050	165/11376	0.00606061	2.46234	0.939859	0.336072	0.43282	0.38458	LOC104418450	1
ATAC0h_high	GO:0048438	floral whorl development	46050	166/11376	0.0060241	2.4475	0.933182	0.33773	0.433315	0.385019	LOC104451034	1
ATAC0h_high	GO:0016072	rRNA metabolic process	46050	169/11376	0.00591716	2.40406	0.913437	0.342681	0.438013	0.389195	LOC104431133	1
ATAC0h_high	GO:0044092	negative regulation of molecular function	46050	172/11376	0.00581395	2.36213	0.894108	0.347596	0.44098	0.391831	LOC104455372	1
ATAC0h_high	GO:0051301	cell division	46050	172/11376	0.00581395	2.36213	0.894108	0.347596	0.44098	0.391831	LOC104441044	1
ATAC0h_high	GO:0055065	metal ion homeostasis	46050	175/11376	0.00571429	2.32163	0.875178	0.352476	0.445508	0.395854	LOC120287620	1
ATAC0h_high	GO:0007017	microtubule-based process	46050	176/11376	0.00568182	2.30844	0.868954	0.354094	0.445896	0.396199	LOC104441044	1
ATAC0h_high	GO:0043085	positive regulation of catalytic activity	46050	177/11376	0.00564972	2.2954	0.862772	0.355709	0.446277	0.396537	LOC104422148	1
ATAC0h_high	GO:0090698	post-embryonic plant morphogenesis	46050	182/11376	0.00549451	2.23234	0.832469	0.363725	0.454656	0.403982	LOC104414057	1
ATAC0h_high	GO:0048507	meristem development	46050	189/11376	0.005291	2.14966	0.79166	0.374785	0.465305	0.413445	LOC104431133	1
ATAC0h_high	GO:0009967	positive regulation of signal transduction	46050	190/11376	0.00526316	2.13835	0.785975	0.37635	0.465305	0.413445	LOC104422148	1
ATAC0h_high	GO:0050776	regulation of immune response	46050	190/11376	0.00526316	2.13835	0.785975	0.37635	0.465305	0.413445	LOC104422148	1
ATAC0h_high	GO:1903047	mitotic cell cycle process	46050	191/11376	0.0052356	2.12715	0.780325	0.377911	0.465543	0.413655	LOC104441044	1
ATAC0h_high	GO:0023056	positive regulation of signaling	46050	192/11376	0.00520833	2.11607	0.77471	0.379468	0.465773	0.413861	LOC104422148	1
ATAC0h_high	GO:0043900	regulation of multi-organism process	46050	197/11376	0.00507614	2.06236	0.747137	0.387199	0.473552	0.420772	LOC104422148	1
ATAC0h_high	GO:0010647	positive regulation of cell communication	46050	198/11376	0.00505051	2.05195	0.74172	0.388734	0.473725	0.420926	LOC104422148	1
ATAC0h_high	GO:0071214	cellular response to abiotic stimulus	46050	204/11376	0.00490196	1.9916	0.709871	0.397865	0.481403	0.427748	LOC104449381	1
ATAC0h_high	GO:0104004	cellular response to environmental stimulus	46050	204/11376	0.00490196	1.9916	0.709871	0.397865	0.481403	0.427748	LOC104449381	1
ATAC0h_high	GO:0031399	regulation of protein modification process	46050	206/11376	0.00485437	1.97226	0.699495	0.40088	0.48333	0.429461	LOC104455372	1
ATAC0h_high	GO:0048437	floral organ development	46050	211/11376	0.00473934	1.92552	0.674054	0.408353	0.487158	0.432861	LOC104451034	1
ATAC0h_high	GO:0055080	cation homeostasis	46050	211/11376	0.00473934	1.92552	0.674054	0.408353	0.487158	0.432861	LOC120287620	1
ATAC0h_high	GO:0055082	cellular chemical homeostasis	46050	211/11376	0.00473934	1.92552	0.674054	0.408353	0.487158	0.432861	LOC120287620	1
ATAC0h_high	GO:0000278	mitotic cell cycle	46050	212/11376	0.00471698	1.91644	0.669049	0.409836	0.487218	0.432915	LOC104441044	1
ATAC0h_high	GO:0044093	positive regulation of molecular function	46050	214/11376	0.0046729	1.89853	0.65912	0.412793	0.487325	0.43301	LOC104422148	1
ATAC0h_high	GO:0045892	negative regulation of transcription, DNA-templated	46050	214/11376	0.0046729	1.89853	0.65912	0.412793	0.487325	0.43301	LOC104454653	1
ATAC0h_high	GO:0015672	GO:0015672	46050	217/11376	0.0046083	1.87228	0.644422	0.417202	0.490825	0.43612	LOC104452689	1
ATAC0h_high	GO:0098771	inorganic ion homeostasis	46050	221/11376	0.00452489	1.8384	0.625181	0.42303	0.495966	0.440688	LOC120287620	1
ATAC0h_high	GO:0009753	response to jasmonic acid	46050	224/11376	0.00446429	1.81378	0.611009	0.427364	0.499326	0.443673	LOC104438014	1
ATAC0h_high	GO:0071669	plant-type cell wall organization or biogenesis	46050	226/11376	0.00442478	1.79772	0.601679	0.430236	0.50096	0.445125	LOC104441044	1
ATAC0h_high	GO:0043161	proteasome-mediated ubiquitin-dependent protein catabolic process	46050	230/11376	0.00434783	1.76646	0.583296	0.435938	0.505867	0.449486	LOC104421111	1
ATAC0h_high	GO:0051726	regulation of cell cycle	46050	232/11376	0.00431035	1.75123	0.574238	0.438769	0.50742	0.450865	LOC104455372	1
ATAC0h_high	GO:0051049	regulation of transport	46050	239/11376	0.0041841	1.69994	0.543214	0.448568	0.51684	0.459236	LOC104449009	1
ATAC0h_high	GO:0002682	regulation of immune system process	46050	240/11376	0.00416667	1.69286	0.538865	0.449955	0.51684	0.459236	LOC104422148	1
ATAC0h_high	GO:0010498	proteasomal protein catabolic process	46050	242/11376	0.00413223	1.67887	0.530227	0.452717	0.518262	0.460499	LOC104421111	1
ATAC0h_high	GO:0009117	nucleotide metabolic process	46050	245/11376	0.00408163	1.65831	0.517417	0.456836	0.51948	0.461581	LOC104421686	1
ATAC0h_high	GO:0042254	ribosome biogenesis	46050	245/11376	0.00408163	1.65831	0.517417	0.456836	0.51948	0.461581	LOC104431133	1
ATAC0h_high	GO:0006753	nucleoside phosphate metabolic process	46050	247/11376	0.00404858	1.64488	0.508974	0.459566	0.520841	0.462791	LOC104421686	1
ATAC0h_high	GO:0006281	DNA repair	46050	252/11376	0.00396825	1.61224	0.488191	0.466331	0.526753	0.468044	LOC104432830	1
ATAC0h_high	GO:0090407	organophosphate biosynthetic process	46050	260/11376	0.00384615	1.56264	0.455865	0.476987	0.537005	0.477153	LOC104421686	1
ATAC0h_high	GO:0034470	ncRNA processing	46050	268/11376	0.00373134	1.51599	0.424607	0.487437	0.546959	0.485998	LOC104431133	1
ATAC0h_high	GO:0019725	cellular homeostasis	46050	274/11376	0.00364964	1.48279	0.401821	0.495142	0.553777	0.492056	LOC120287620	1
ATAC0h_high	GO:2000113	negative regulation of cellular macromolecule biosynthetic process	46050	276/11376	0.00362319	1.47205	0.394345	0.497686	0.554797	0.492962	LOC104454653	1
ATAC0h_high	GO:0050832	defense response to fungus	46050	281/11376	0.00355872	1.44586	0.375906	0.50399	0.559989	0.497576	LOC104448783	1
ATAC0h_high	GO:0006518	peptide metabolic process	46050	284/11376	0.00352113	1.43058	0.365012	0.507736	0.562314	0.499641	LOC104437868	1
ATAC0h_high	GO:0022613	ribonucleoprotein complex biogenesis	46050	293/11376	0.00341297	1.38664	0.333049	0.518812	0.572714	0.508882	LOC104431133	1
ATAC0h_high	GO:0032879	regulation of localization	46050	299/11376	0.00334448	1.35882	0.312313	0.526062	0.578838	0.514324	LOC104449009	1
ATAC0h_high	GO:0009733	response to auxin	46050	301/11376	0.00332226	1.34979	0.305499	0.528455	0.579596	0.514997	LOC104418450	1
ATAC0h_high	GO:0006974	cellular response to DNA damage stimulus	46050	311/11376	0.00321543	1.30638	0.272124	0.540246	0.589998	0.52424	LOC104432830	1
ATAC0h_high	GO:0006511	ubiquitin-dependent protein catabolic process	46050	312/11376	0.00320513	1.3022	0.268848	0.54141	0.589998	0.52424	LOC104421111	1
ATAC0h_high	GO:0055086	nucleobase-containing small molecule metabolic process	46050	314/11376	0.00318471	1.2939	0.26233	0.543728	0.590631	0.524802	LOC104421686	1
ATAC0h_high	GO:0019941	modification-dependent protein catabolic process	46050	316/11376	0.00316456	1.28571	0.255854	0.546035	0.591248	0.525351	LOC104421111	1
ATAC0h_high	GO:0051186	obsolete cofactor metabolic process	46050	318/11376	0.00314465	1.27763	0.249421	0.548331	0.591849	0.525885	LOC104434739	1
ATAC0h_high	GO:0043632	modification-dependent macromolecule catabolic process	46050	326/11376	0.00306749	1.24628	0.224101	0.557402	0.599048	0.532281	LOC104421111	1
ATAC0h_high	GO:0018193	peptidyl-amino acid modification	46050	327/11376	0.0030581	1.24246	0.220981	0.558524	0.599048	0.532281	LOC104440449	1
ATAC0h_high	GO:0034660	ncRNA metabolic process	46050	345/11376	0.00289855	1.17764	0.166432	0.578249	0.618253	0.549346	LOC104431133	1
ATAC0h_high	GO:0098662	inorganic cation transmembrane transport	46050	362/11376	0.00276243	1.12234	0.117498	0.596096	0.635337	0.564525	LOC104452689	1
ATAC0h_high	GO:0043603	cellular amide metabolic process	46050	375/11376	0.00266667	1.08343	0.0816036	0.609249	0.647328	0.57518	LOC104437868	1
ATAC0h_high	GO:0071554	cell wall organization or biogenesis	46050	379/11376	0.00263852	1.07199	0.0708066	0.613213	0.649509	0.577118	LOC104441044	1
ATAC0h_high	GO:0048584	positive regulation of response to stimulus	46050	382/11376	0.0026178	1.06358	0.0627822	0.61616	0.650604	0.578091	LOC104422148	1
ATAC0h_high	GO:0009414	response to water deprivation	46050	386/11376	0.00259067	1.05255	0.0521787	0.620056	0.652691	0.579945	LOC104449381	1
ATAC0h_high	GO:0009415	response to water	46050	392/11376	0.00255102	1.03644	0.0364732	0.625829	0.656706	0.583513	LOC104449381	1
ATAC0h_high	GO:0009409	response to cold	46050	394/11376	0.00253807	1.03118	0.0312901	0.627734	0.656706	0.583513	LOC104449381	1
ATAC0h_high	GO:0051603	proteolysis involved in cellular protein catabolic process	46050	397/11376	0.00251889	1.02339	0.0235632	0.630574	0.657654	0.584355	LOC104421111	1
ATAC0h_high	GO:0009620	response to fungus	46050	400/11376	0.0025	1.01571	0.0158927	0.633394	0.658575	0.585173	LOC104448783	1
ATAC0h_high	GO:0010629	negative regulation of gene expression	46050	406/11376	0.00246305	1.0007	7.17E-04	0.638971	0.661287	0.587583	LOC104454653	1
ATAC0h_high	GO:0044257	cellular protein catabolic process	46050	407/11376	0.002457	0.998245	-0.00179096	0.639892	0.661287	0.587583	LOC104421111	1
ATAC0h_high	GO:0098660	inorganic ion transmembrane transport	46050	414/11376	0.00241546	0.981366	-0.0191843	0.64628	0.663701	0.589728	LOC104452689	1
ATAC0h_high	GO:0035556	intracellular signal transduction	46050	415/11376	0.00240964	0.979002	-0.021646	0.647183	0.663701	0.589728	LOC104449381	1
ATAC0h_high	GO:0098655	cation transmembrane transport	46050	416/11376	0.00240385	0.976648	-0.024102	0.648084	0.663701	0.589728	LOC104452689	1
ATAC0h_high	GO:0071229	cellular response to acid chemical	46050	437/11376	0.00228833	0.929716	-0.0744228	0.666506	0.680517	0.60467	LOC104438014	1
ATAC0h_high	GO:0042742	defense response to bacterium	46050	442/11376	0.00226244	0.919198	-0.0860669	0.670753	0.682635	0.606552	LOC104438014	1
ATAC0h_high	GO:0034654	nucleobase-containing compound biosynthetic process	46050	445/11376	0.00224719	0.913002	-0.0929943	0.673277	0.682635	0.606552	LOC104421686	1
ATAC0h_high	GO:0010817	regulation of hormone levels	46050	447/11376	0.00223714	0.908917	-0.0975883	0.674948	0.682635	0.606552	LOC104437868	1
ATAC0h_high	GO:0006259	DNA metabolic process	46050	449/11376	0.00222717	0.904868	-0.102163	0.676612	0.682635	0.606552	LOC104432830	1
ATAC0h_high	GO:0048827	phyllome development	46050	467/11376	0.00214133	0.869991	-0.142507	0.691219	0.695309	0.617813	LOC104451034	1
ATAC0h_high	GO:0030163	protein catabolic process	46050	470/11376	0.00212766	0.864438	-0.149091	0.69359	0.695636	0.618104	LOC104421111	1
ATAC0h_high	GO:0044265	cellular macromolecule catabolic process	46050	494/11376	0.00202429	0.822441	-0.200423	0.711942	0.711942	0.632593	LOC104421111	1
ATAC0.5h_high	GO:0006667	sphinganine metabolic process	46053	1/11376	1	366.968	19.1303	0.00272503	0.186665	0.154538	LOC104440802	1
ATAC0.5h_high	GO:0007622	rhythmic behavior	46053	1/11376	1	366.968	19.1303	0.00272503	0.186665	0.154538	LOC104453345	1
ATAC0.5h_high	GO:0009273	peptidoglycan-based cell wall biogenesis	46053	1/11376	1	366.968	19.1303	0.00272503	0.186665	0.154538	LOC104451641	1
ATAC0.5h_high	GO:0046511	sphinganine biosynthetic process	46053	1/11376	1	366.968	19.1303	0.00272503	0.186665	0.154538	LOC104440802	1
ATAC0.5h_high	GO:0048512	circadian behavior	46053	1/11376	1	366.968	19.1303	0.00272503	0.186665	0.154538	LOC104453345	1
ATAC0.5h_high	GO:0071766	Actinobacterium-type cell wall biogenesis	46053	1/11376	1	366.968	19.1303	0.00272503	0.186665	0.154538	LOC104451641	1
ATAC0.5h_high	GO:1904502	regulation of lipophagy	46053	1/11376	1	366.968	19.1303	0.00272503	0.186665	0.154538	LOC104440802	1
ATAC0.5h_high	GO:1904504	positive regulation of lipophagy	46053	1/11376	1	366.968	19.1303	0.00272503	0.186665	0.154538	LOC104440802	1
ATAC0.5h_high	GO:0010599	production of lsiRNA involved in RNA interference	46053	2/11376	0.5	183.484	13.4908	0.00544288	0.190198	0.157463	LOC104436128	1
ATAC0.5h_high	GO:0045040	protein insertion into mitochondrial outer membrane	46053	2/11376	0.5	183.484	13.4908	0.00544288	0.190198	0.157463	LOC104433403	1
ATAC0.5h_high	GO:0006684	sphingomyelin metabolic process	46053	3/11376	0.333333	122.323	10.9855	0.00815356	0.190198	0.157463	LOC104440802	1
ATAC0.5h_high	GO:0006686	sphingomyelin biosynthetic process	46053	3/11376	0.333333	122.323	10.9855	0.00815356	0.190198	0.157463	LOC104440802	1
ATAC0.5h_high	GO:0014065	phosphatidylinositol 3-kinase signaling	46053	3/11376	0.333333	122.323	10.9855	0.00815356	0.190198	0.157463	LOC104418508	1
ATAC0.5h_high	GO:0015692	lead ion transport	46053	3/11376	0.333333	122.323	10.9855	0.00815356	0.190198	0.157463	LOC104449481	1
ATAC0.5h_high	GO:0016239	positive regulation of macroautophagy	46053	3/11376	0.333333	122.323	10.9855	0.00815356	0.190198	0.157463	LOC104440802	1
ATAC0.5h_high	GO:0031269	pseudopodium assembly	46053	3/11376	0.333333	122.323	10.9855	0.00815356	0.190198	0.157463	LOC104418508	1
ATAC0.5h_high	GO:0036051	protein localization to trailing edge	46053	3/11376	0.333333	122.323	10.9855	0.00815356	0.190198	0.157463	LOC104418508	1
ATAC0.5h_high	GO:0036052	protein localization to uropod	46053	3/11376	0.333333	122.323	10.9855	0.00815356	0.190198	0.157463	LOC104418508	1
ATAC0.5h_high	GO:0050919	negative chemotaxis	46053	3/11376	0.333333	122.323	10.9855	0.00815356	0.190198	0.157463	LOC104418508	1
ATAC0.5h_high	GO:0051214	RNAi-mediated antiviral immunity against RNA virus	46053	3/11376	0.333333	122.323	10.9855	0.00815356	0.190198	0.157463	LOC104436128	1
ATAC0.5h_high	GO:0009156	ribonucleoside monophosphate biosynthetic process	2/31	55/11376	0.0363636	13.3443	4.79688	0.00975578	0.190198	0.157463	LOC104448686/LOC104449095	2
ATAC0.5h_high	GO:0044283	small molecule biosynthetic process	46173	493/11376	0.010142	3.72178	3.22966	0.0100077	0.190198	0.157463	LOC104436718/LOC104440802/LOC104448686/LOC104449095/LOC104418199	5
ATAC0.5h_high	GO:0009124	nucleoside monophosphate biosynthetic process	2/31	58/11376	0.0344828	12.6541	4.65115	0.0108046	0.190198	0.157463	LOC104448686/LOC104449095	2
ATAC0.5h_high	GO:0006670	sphingosine metabolic process	46053	4/11376	0.25	91.7419	9.48798	0.0108571	0.190198	0.157463	LOC104440802	1
ATAC0.5h_high	GO:0033481	galacturonate biosynthetic process	46053	4/11376	0.25	91.7419	9.48798	0.0108571	0.190198	0.157463	LOC104436718	1
ATAC0.5h_high	GO:0045761	regulation of adenylate cyclase activity	46053	4/11376	0.25	91.7419	9.48798	0.0108571	0.190198	0.157463	LOC104418508	1
ATAC0.5h_high	GO:0046512	sphingosine biosynthetic process	46053	4/11376	0.25	91.7419	9.48798	0.0108571	0.190198	0.157463	LOC104440802	1
ATAC0.5h_high	GO:0051339	regulation of lyase activity	46053	4/11376	0.25	91.7419	9.48798	0.0108571	0.190198	0.157463	LOC104418508	1
ATAC0.5h_high	GO:0034404	nucleobase-containing small molecule biosynthetic process	2/31	61/11376	0.0327869	12.0317	4.51581	0.0119012	0.190198	0.157463	LOC104448686/LOC104449095	2
ATAC0.5h_high	GO:0006063	uronic acid metabolic process	46053	5/11376	0.2	73.3935	8.4633	0.0135535	0.190198	0.157463	LOC104436718	1
ATAC0.5h_high	GO:0019586	galacturonate metabolic process	46053	5/11376	0.2	73.3935	8.4633	0.0135535	0.190198	0.157463	LOC104436718	1
ATAC0.5h_high	GO:0019632	shikimate metabolic process	46053	5/11376	0.2	73.3935	8.4633	0.0135535	0.190198	0.157463	LOC104418199	1
ATAC0.5h_high	GO:0031268	pseudopodium organization	46053	5/11376	0.2	73.3935	8.4633	0.0135535	0.190198	0.157463	LOC104418508	1
ATAC0.5h_high	GO:0031272	regulation of pseudopodium assembly	46053	5/11376	0.2	73.3935	8.4633	0.0135535	0.190198	0.157463	LOC104418508	1
ATAC0.5h_high	GO:0032796	uropod organization	46053	5/11376	0.2	73.3935	8.4633	0.0135535	0.190198	0.157463	LOC104418508	1
ATAC0.5h_high	GO:0034311	diol metabolic process	46053	5/11376	0.2	73.3935	8.4633	0.0135535	0.190198	0.157463	LOC104440802	1
ATAC0.5h_high	GO:0034312	diol biosynthetic process	46053	5/11376	0.2	73.3935	8.4633	0.0135535	0.190198	0.157463	LOC104440802	1
ATAC0.5h_high	GO:0034461	uropod retraction	46053	5/11376	0.2	73.3935	8.4633	0.0135535	0.190198	0.157463	LOC104418508	1
ATAC0.5h_high	GO:0046520	sphingoid biosynthetic process	46053	5/11376	0.2	73.3935	8.4633	0.0135535	0.190198	0.157463	LOC104440802	1
ATAC0.5h_high	GO:0009657	plastid organization	46112	196/11376	0.0153061	5.61685	3.40806	0.0158828	0.190198	0.157463	LOC104445658/LOC104453345/LOC104418334	3
ATAC0.5h_high	GO:0016241	regulation of macroautophagy	46053	6/11376	0.166667	61.1613	7.7049	0.0162428	0.190198	0.157463	LOC104440802	1
ATAC0.5h_high	GO:0031152	aggregation involved in sorocarp development	46053	6/11376	0.166667	61.1613	7.7049	0.0162428	0.190198	0.157463	LOC104418508	1
ATAC0.5h_high	GO:0070601	centromeric sister chromatid cohesion	46053	6/11376	0.166667	61.1613	7.7049	0.0162428	0.190198	0.157463	LOC104427069	1
ATAC0.5h_high	GO:0090151	establishment of protein localization to mitochondrial membrane	46053	6/11376	0.166667	61.1613	7.7049	0.0162428	0.190198	0.157463	LOC104433403	1
ATAC0.5h_high	GO:0098630	aggregation of unicellular organisms	46053	6/11376	0.166667	61.1613	7.7049	0.0162428	0.190198	0.157463	LOC104418508	1
ATAC0.5h_high	GO:0098743	cell aggregation	46053	6/11376	0.166667	61.1613	7.7049	0.0162428	0.190198	0.157463	LOC104418508	1
ATAC0.5h_high	GO:0009161	ribonucleoside monophosphate metabolic process	2/31	75/11376	0.0266667	9.78581	3.99032	0.0176263	0.190198	0.157463	LOC104448686/LOC104449095	2
ATAC0.5h_high	GO:0016051	carbohydrate biosynthetic process	46112	204/11376	0.0147059	5.39658	3.31222	0.017659	0.190198	0.157463	LOC104436718/LOC104448686/LOC104457216	3
ATAC0.5h_high	GO:0006222	UMP biosynthetic process	46053	7/11376	0.142857	52.424	7.1139	0.018925	0.190198	0.157463	LOC104449095	1
ATAC0.5h_high	GO:0009174	pyrimidine ribonucleoside monophosphate biosynthetic process	46053	7/11376	0.142857	52.424	7.1139	0.018925	0.190198	0.157463	LOC104449095	1
ATAC0.5h_high	GO:0043327	chemotaxis to cAMP	46053	7/11376	0.142857	52.424	7.1139	0.018925	0.190198	0.157463	LOC104418508	1
ATAC0.5h_high	GO:0046049	UMP metabolic process	46053	7/11376	0.142857	52.424	7.1139	0.018925	0.190198	0.157463	LOC104449095	1
ATAC0.5h_high	GO:0046519	sphingoid metabolic process	46053	7/11376	0.142857	52.424	7.1139	0.018925	0.190198	0.157463	LOC104440802	1
ATAC0.5h_high	GO:0009130	pyrimidine nucleoside monophosphate biosynthetic process	46053	8/11376	0.125	45.871	6.63625	0.0216001	0.190198	0.157463	LOC104449095	1
ATAC0.5h_high	GO:0009173	pyrimidine ribonucleoside monophosphate metabolic process	46053	8/11376	0.125	45.871	6.63625	0.0216001	0.190198	0.157463	LOC104449095	1
ATAC0.5h_high	GO:0009645	response to low light intensity stimulus	46053	8/11376	0.125	45.871	6.63625	0.0216001	0.190198	0.157463	LOC104422221	1
ATAC0.5h_high	GO:0010050	vegetative phase change	46053	8/11376	0.125	45.871	6.63625	0.0216001	0.190198	0.157463	LOC104436128	1
ATAC0.5h_high	GO:0019253	reductive pentose-phosphate cycle	46053	8/11376	0.125	45.871	6.63625	0.0216001	0.190198	0.157463	LOC104448686	1
ATAC0.5h_high	GO:0019685	photosynthesis, dark reaction	46053	8/11376	0.125	45.871	6.63625	0.0216001	0.190198	0.157463	LOC104448686	1
ATAC0.5h_high	GO:0043097	pyrimidine nucleoside salvage	46053	8/11376	0.125	45.871	6.63625	0.0216001	0.190198	0.157463	LOC104449095	1
ATAC0.5h_high	GO:0043174	nucleoside salvage	46053	8/11376	0.125	45.871	6.63625	0.0216001	0.190198	0.157463	LOC104449095	1
ATAC0.5h_high	GO:0009129	pyrimidine nucleoside monophosphate metabolic process	46053	9/11376	0.111111	40.7742	6.23956	0.0242681	0.190198	0.157463	LOC104449095	1
ATAC0.5h_high	GO:0015977	carbon fixation	46053	9/11376	0.111111	40.7742	6.23956	0.0242681	0.190198	0.157463	LOC104448686	1
ATAC0.5h_high	GO:0031279	regulation of cyclase activity	46053	9/11376	0.111111	40.7742	6.23956	0.0242681	0.190198	0.157463	LOC104418508	1
ATAC0.5h_high	GO:0035335	peptidyl-tyrosine dephosphorylation	46053	9/11376	0.111111	40.7742	6.23956	0.0242681	0.190198	0.157463	LOC104418508	1
ATAC0.5h_high	GO:0046132	pyrimidine ribonucleoside biosynthetic process	46053	9/11376	0.111111	40.7742	6.23956	0.0242681	0.190198	0.157463	LOC104449095	1
ATAC0.5h_high	GO:0046864	isoprenoid transport	46053	9/11376	0.111111	40.7742	6.23956	0.0242681	0.190198	0.157463	LOC104449481	1
ATAC0.5h_high	GO:0046865	terpenoid transport	46053	9/11376	0.111111	40.7742	6.23956	0.0242681	0.190198	0.157463	LOC104449481	1
ATAC0.5h_high	GO:0080168	abscisic acid transport	46053	9/11376	0.111111	40.7742	6.23956	0.0242681	0.190198	0.157463	LOC104449481	1
ATAC0.5h_high	GO:0009123	nucleoside monophosphate metabolic process	2/31	89/11376	0.0224719	8.24647	3.58745	0.0242953	0.190198	0.157463	LOC104448686/LOC104449095	2
ATAC0.5h_high	GO:0019637	organophosphate metabolic process	4/31	419/11376	0.00954654	3.50327	2.72913	0.0260032	0.191651	0.158667	LOC104440802/LOC104448686/LOC104449095/LOC104418508	4
ATAC0.5h_high	GO:0010508	positive regulation of autophagy	46053	10/11376	0.1	36.6968	5.90309	0.0269291	0.191651	0.158667	LOC104440802	1
ATAC0.5h_high	GO:0046134	pyrimidine nucleoside biosynthetic process	46053	10/11376	0.1	36.6968	5.90309	0.0269291	0.191651	0.158667	LOC104449095	1
ATAC0.5h_high	GO:0048015	phosphatidylinositol-mediated signaling	46053	10/11376	0.1	36.6968	5.90309	0.0269291	0.191651	0.158667	LOC104418508	1
ATAC0.5h_high	GO:0048017	inositol lipid-mediated signaling	46053	10/11376	0.1	36.6968	5.90309	0.0269291	0.191651	0.158667	LOC104418508	1
ATAC0.5h_high	GO:0060491	regulation of cell projection assembly	46053	10/11376	0.1	36.6968	5.90309	0.0269291	0.191651	0.158667	LOC104418508	1
ATAC0.5h_high	GO:0120032	regulation of plasma membrane bounded cell projection assembly	46053	10/11376	0.1	36.6968	5.90309	0.0269291	0.191651	0.158667	LOC104418508	1
ATAC0.5h_high	GO:0008610	lipid biosynthetic process	4/31	433/11376	0.00923787	3.39	2.6505	0.028897	0.19532	0.161704	LOC104440802/LOC104445658/LOC104451641/LOC104422216	4
ATAC0.5h_high	GO:0007187	G protein-coupled receptor signaling pathway, coupled to cyclic nucleotide second messenger	46053	11/11376	0.0909091	33.3607	5.61286	0.0295831	0.19532	0.161704	LOC104418508	1
ATAC0.5h_high	GO:0007188	adenylate cyclase-modulating G protein-coupled receptor signaling pathway	46053	11/11376	0.0909091	33.3607	5.61286	0.0295831	0.19532	0.161704	LOC104418508	1
ATAC0.5h_high	GO:0009220	pyrimidine ribonucleotide biosynthetic process	46053	11/11376	0.0909091	33.3607	5.61286	0.0295831	0.19532	0.161704	LOC104449095	1
ATAC0.5h_high	GO:0046513	ceramide biosynthetic process	46053	11/11376	0.0909091	33.3607	5.61286	0.0295831	0.19532	0.161704	LOC104440802	1
ATAC0.5h_high	GO:0050829	defense response to Gram-negative bacterium	46053	11/11376	0.0909091	33.3607	5.61286	0.0295831	0.19532	0.161704	LOC104436718	1
ATAC0.5h_high	GO:0009218	pyrimidine ribonucleotide metabolic process	46053	12/11376	0.0833333	30.5806	5.35904	0.0322301	0.205373	0.170027	LOC104449095	1
ATAC0.5h_high	GO:0030010	establishment of cell polarity	46053	12/11376	0.0833333	30.5806	5.35904	0.0322301	0.205373	0.170027	LOC104418508	1
ATAC0.5h_high	GO:0051272	positive regulation of cellular component movement	46053	12/11376	0.0833333	30.5806	5.35904	0.0322301	0.205373	0.170027	LOC104418508	1
ATAC0.5h_high	GO:0002252	immune effector process	2/31	105/11376	0.0190476	6.98986	3.22318	0.0329779	0.206243	0.170747	LOC104436128/LOC104450115	2
ATAC0.5h_high	GO:0090407	organophosphate biosynthetic process	46112	260/11376	0.0115385	4.23424	2.75765	0.0331193	0.206243	0.170747	LOC104440802/LOC104448686/LOC104449095	3
ATAC0.5h_high	GO:0009616	RNAi-mediated antiviral immune response	46053	13/11376	0.0769231	28.2283	5.13452	0.0348701	0.207704	0.171957	LOC104436128	1
ATAC0.5h_high	GO:0046131	pyrimidine ribonucleoside metabolic process	46053	13/11376	0.0769231	28.2283	5.13452	0.0348701	0.207704	0.171957	LOC104449095	1
ATAC0.5h_high	GO:0052018	modulation by symbiont of RNA levels in host	46053	13/11376	0.0769231	28.2283	5.13452	0.0348701	0.207704	0.171957	LOC104436128	1
ATAC0.5h_high	GO:0052249	modulation of RNA levels in other organism involved in symbiotic interaction	46053	13/11376	0.0769231	28.2283	5.13452	0.0348701	0.207704	0.171957	LOC104436128	1
ATAC0.5h_high	GO:0006302	double-strand break repair	2/31	110/11376	0.0181818	6.67214	3.12473	0.0359074	0.211584	0.175168	LOC104427069/LOC104436526	2
ATAC0.5h_high	GO:0008655	pyrimidine-containing compound salvage	46053	14/11376	0.0714286	26.212	4.93399	0.0375031	0.211873	0.175408	LOC104449095	1
ATAC0.5h_high	GO:0010216	maintenance of DNA methylation	46053	14/11376	0.0714286	26.212	4.93399	0.0375031	0.211873	0.175408	LOC104436128	1
ATAC0.5h_high	GO:0010267	production of ta-siRNAs involved in RNA interference	46053	14/11376	0.0714286	26.212	4.93399	0.0375031	0.211873	0.175408	LOC104436128	1
ATAC0.5h_high	GO:0071901	negative regulation of protein serine/threonine kinase activity	46053	14/11376	0.0714286	26.212	4.93399	0.0375031	0.211873	0.175408	LOC104418508	1
ATAC0.5h_high	GO:0006213	pyrimidine nucleoside metabolic process	46053	15/11376	0.0666667	24.4645	4.75339	0.0401292	0.215596	0.17849	LOC104449095	1
ATAC0.5h_high	GO:0006672	ceramide metabolic process	46053	15/11376	0.0666667	24.4645	4.75339	0.0401292	0.215596	0.17849	LOC104440802	1
ATAC0.5h_high	GO:0010020	chloroplast fission	46053	15/11376	0.0666667	24.4645	4.75339	0.0401292	0.215596	0.17849	LOC104418334	1
ATAC0.5h_high	GO:0043572	plastid fission	46053	15/11376	0.0666667	24.4645	4.75339	0.0401292	0.215596	0.17849	LOC104418334	1
ATAC0.5h_high	GO:0098586	cellular response to virus	46053	15/11376	0.0666667	24.4645	4.75339	0.0401292	0.215596	0.17849	LOC104436128	1
ATAC0.5h_high	GO:0006221	pyrimidine nucleotide biosynthetic process	46053	16/11376	0.0625	22.9355	4.58957	0.0427483	0.218935	0.181255	LOC104449095	1
ATAC0.5h_high	GO:0007006	mitochondrial membrane organization	46053	16/11376	0.0625	22.9355	4.58957	0.0427483	0.218935	0.181255	LOC104433403	1
ATAC0.5h_high	GO:0010497	plasmodesmata-mediated intercellular transport	46053	16/11376	0.0625	22.9355	4.58957	0.0427483	0.218935	0.181255	LOC104431783	1
ATAC0.5h_high	GO:0046856	phosphatidylinositol dephosphorylation	46053	16/11376	0.0625	22.9355	4.58957	0.0427483	0.218935	0.181255	LOC104418508	1
ATAC0.5h_high	GO:0090421	embryonic meristem initiation	46053	16/11376	0.0625	22.9355	4.58957	0.0427483	0.218935	0.181255	LOC104433017	1
ATAC0.5h_high	GO:0009864	induced systemic resistance, jasmonic acid mediated signaling pathway	46053	17/11376	0.0588235	21.5863	4.44005	0.0453605	0.223942	0.1854	LOC104450115	1
ATAC0.5h_high	GO:0010492	maintenance of shoot apical meristem identity	46053	17/11376	0.0588235	21.5863	4.44005	0.0453605	0.223942	0.1854	LOC104436128	1
ATAC0.5h_high	GO:0010496	intercellular transport	46053	17/11376	0.0588235	21.5863	4.44005	0.0453605	0.223942	0.1854	LOC104431783	1
ATAC0.5h_high	GO:0046173	polyol biosynthetic process	46053	17/11376	0.0588235	21.5863	4.44005	0.0453605	0.223942	0.1854	LOC104440802	1
ATAC0.5h_high	GO:0009553	embryo sac development	2/31	127/11376	0.015748	5.77902	2.83099	0.0465806	0.224661	0.185994	LOC104427069/LOC104436526	2
ATAC0.5h_high	GO:0009260	ribonucleotide biosynthetic process	2/31	128/11376	0.015625	5.73387	2.81539	0.0472411	0.224661	0.185994	LOC104448686/LOC104449095	2
ATAC0.5h_high	GO:0046390	ribose phosphate biosynthetic process	2/31	128/11376	0.015625	5.73387	2.81539	0.0472411	0.224661	0.185994	LOC104448686/LOC104449095	2
ATAC0.5h_high	GO:0006469	negative regulation of protein kinase activity	46053	18/11376	0.0555556	20.3871	4.30281	0.0479659	0.224661	0.185994	LOC104418508	1
ATAC0.5h_high	GO:0030041	actin filament polymerization	46053	18/11376	0.0555556	20.3871	4.30281	0.0479659	0.224661	0.185994	LOC104418508	1
ATAC0.5h_high	GO:0033673	negative regulation of kinase activity	46053	18/11376	0.0555556	20.3871	4.30281	0.0479659	0.224661	0.185994	LOC104418508	1
ATAC0.5h_high	GO:0006206	pyrimidine nucleobase metabolic process	46053	19/11376	0.0526316	19.3141	4.17623	0.0505643	0.234824	0.194409	LOC104449095	1
ATAC0.5h_high	GO:0009567	double fertilization forming a zygote and endosperm	46053	20/11376	0.05	18.3484	4.05897	0.0531559	0.238639	0.197567	LOC104442276	1
ATAC0.5h_high	GO:0009612	response to mechanical stimulus	46053	20/11376	0.05	18.3484	4.05897	0.0531559	0.238639	0.197567	LOC104422221	1
ATAC0.5h_high	GO:0042455	ribonucleoside biosynthetic process	46053	20/11376	0.05	18.3484	4.05897	0.0531559	0.238639	0.197567	LOC104449095	1
ATAC0.5h_high	GO:0001708	cell fate specification	46053	21/11376	0.047619	17.4747	3.94991	0.0557406	0.238639	0.197567	LOC104433017	1
ATAC0.5h_high	GO:0006220	pyrimidine nucleotide metabolic process	46053	21/11376	0.047619	17.4747	3.94991	0.0557406	0.238639	0.197567	LOC104449095	1
ATAC0.5h_high	GO:0007062	sister chromatid cohesion	46053	21/11376	0.047619	17.4747	3.94991	0.0557406	0.238639	0.197567	LOC104427069	1
ATAC0.5h_high	GO:0008154	actin polymerization or depolymerization	46053	21/11376	0.047619	17.4747	3.94991	0.0557406	0.238639	0.197567	LOC104418508	1
ATAC0.5h_high	GO:0009163	nucleoside biosynthetic process	46053	21/11376	0.047619	17.4747	3.94991	0.0557406	0.238639	0.197567	LOC104449095	1
ATAC0.5h_high	GO:0010506	regulation of autophagy	46053	21/11376	0.047619	17.4747	3.94991	0.0557406	0.238639	0.197567	LOC104440802	1
ATAC0.5h_high	GO:0030148	sphingolipid biosynthetic process	46053	21/11376	0.047619	17.4747	3.94991	0.0557406	0.238639	0.197567	LOC104440802	1
ATAC0.5h_high	GO:0009880	embryonic pattern specification	46053	22/11376	0.0454545	16.6804	3.84811	0.0583185	0.247741	0.205102	LOC104433017	1
ATAC0.5h_high	GO:0001933	negative regulation of protein phosphorylation	46053	23/11376	0.0434783	15.9551	3.75278	0.0608896	0.249286	0.206382	LOC104418508	1
ATAC0.5h_high	GO:0022402	cell cycle process	46112	334/11376	0.00898204	3.29612	2.22637	0.0615561	0.249286	0.206382	LOC104427069/LOC104436526/LOC104418508	3
ATAC0.5h_high	GO:1901615	organic hydroxy compound metabolic process	46112	336/11376	0.00892857	3.2765	2.21415	0.0624458	0.249286	0.206382	LOC104440802/LOC104418199/LOC104422216	3
ATAC0.5h_high	GO:0006644	phospholipid metabolic process	2/31	151/11376	0.013245	4.8605	2.49628	0.0633496	0.249286	0.206382	LOC104440802/LOC104418508	2
ATAC0.5h_high	GO:0007610	behavior	46053	24/11376	0.0416667	15.2903	3.66324	0.0634539	0.249286	0.206382	LOC104453345	1
ATAC0.5h_high	GO:0009566	fertilization	46053	24/11376	0.0416667	15.2903	3.66324	0.0634539	0.249286	0.206382	LOC104442276	1
ATAC0.5h_high	GO:0009944	polarity specification of adaxial/abaxial axis	46053	24/11376	0.0416667	15.2903	3.66324	0.0634539	0.249286	0.206382	LOC104436128	1
ATAC0.5h_high	GO:0010623	programmed cell death involved in cell development	46053	24/11376	0.0416667	15.2903	3.66324	0.0634539	0.249286	0.206382	LOC104450337	1
ATAC0.5h_high	GO:0050691	regulation of defense response to virus by host	46053	24/11376	0.0416667	15.2903	3.66324	0.0634539	0.249286	0.206382	LOC104448686	1
ATAC0.5h_high	GO:0009658	chloroplast organization	2/31	152/11376	0.0131579	4.82852	2.4839	0.0640877	0.249286	0.206382	LOC104453345/LOC104418334	2
ATAC0.5h_high	GO:0010315	auxin efflux	46053	25/11376	0.04	14.6787	3.57892	0.0660114	0.249286	0.206382	LOC104443944	1
ATAC0.5h_high	GO:0042326	negative regulation of phosphorylation	46053	25/11376	0.04	14.6787	3.57892	0.0660114	0.249286	0.206382	LOC104418508	1
ATAC0.5h_high	GO:0009165	nucleotide biosynthetic process	2/31	157/11376	0.0127389	4.67475	2.42356	0.0678223	0.249286	0.206382	LOC104448686/LOC104449095	2
ATAC0.5h_high	GO:1901293	nucleoside phosphate biosynthetic process	2/31	157/11376	0.0127389	4.67475	2.42356	0.0678223	0.249286	0.206382	LOC104448686/LOC104449095	2
ATAC0.5h_high	GO:0009943	adaxial/abaxial axis specification	46053	26/11376	0.0384615	14.1141	3.49931	0.0685621	0.249286	0.206382	LOC104436128	1
ATAC0.5h_high	GO:0010014	meristem initiation	46053	26/11376	0.0384615	14.1141	3.49931	0.0685621	0.249286	0.206382	LOC104433017	1
ATAC0.5h_high	GO:0051348	negative regulation of transferase activity	46053	26/11376	0.0384615	14.1141	3.49931	0.0685621	0.249286	0.206382	LOC104418508	1
ATAC0.5h_high	GO:0007049	cell cycle	46112	350/11376	0.00857143	3.14544	2.13106	0.0688443	0.249286	0.206382	LOC104427069/LOC104436526/LOC104418508	3
ATAC0.5h_high	GO:0007186	G protein-coupled receptor signaling pathway	46053	27/11376	0.037037	13.5914	3.42398	0.0711062	0.249286	0.206382	LOC104418508	1
ATAC0.5h_high	GO:0120031	plasma membrane bounded cell projection assembly	46053	27/11376	0.037037	13.5914	3.42398	0.0711062	0.249286	0.206382	LOC104418508	1
ATAC0.5h_high	GO:0006096	glycolytic process	46053	28/11376	0.0357143	13.106	3.35254	0.0736435	0.249286	0.206382	LOC104448686	1
ATAC0.5h_high	GO:0006757	ATP generation from ADP	46053	28/11376	0.0357143	13.106	3.35254	0.0736435	0.249286	0.206382	LOC104448686	1
ATAC0.5h_high	GO:0030587	sorocarp development	46053	28/11376	0.0357143	13.106	3.35254	0.0736435	0.249286	0.206382	LOC104418508	1
ATAC0.5h_high	GO:0090702	non-reproductive fruiting body development	46053	28/11376	0.0357143	13.106	3.35254	0.0736435	0.249286	0.206382	LOC104418508	1
ATAC0.5h_high	GO:0099120	socially cooperative development	46053	28/11376	0.0357143	13.106	3.35254	0.0736435	0.249286	0.206382	LOC104418508	1
ATAC0.5h_high	GO:0006626	protein targeting to mitochondrion	46053	29/11376	0.0344828	12.6541	3.28466	0.076174	0.249286	0.206382	LOC104433403	1
ATAC0.5h_high	GO:0030031	cell projection assembly	46053	29/11376	0.0344828	12.6541	3.28466	0.076174	0.249286	0.206382	LOC104418508	1
ATAC0.5h_high	GO:0042866	pyruvate biosynthetic process	46053	29/11376	0.0344828	12.6541	3.28466	0.076174	0.249286	0.206382	LOC104448686	1
ATAC0.5h_high	GO:0046839	phospholipid dephosphorylation	46053	29/11376	0.0344828	12.6541	3.28466	0.076174	0.249286	0.206382	LOC104418508	1
ATAC0.5h_high	GO:0050688	regulation of defense response to virus	46053	29/11376	0.0344828	12.6541	3.28466	0.076174	0.249286	0.206382	LOC104448686	1
ATAC0.5h_high	GO:0070585	protein localization to mitochondrion	46053	29/11376	0.0344828	12.6541	3.28466	0.076174	0.249286	0.206382	LOC104433403	1
ATAC0.5h_high	GO:0072528	pyrimidine-containing compound biosynthetic process	46053	29/11376	0.0344828	12.6541	3.28466	0.076174	0.249286	0.206382	LOC104449095	1
ATAC0.5h_high	GO:0072655	establishment of protein localization to mitochondrion	46053	29/11376	0.0344828	12.6541	3.28466	0.076174	0.249286	0.206382	LOC104433403	1
ATAC0.5h_high	GO:0006665	sphingolipid metabolic process	46053	30/11376	0.0333333	12.2323	3.22004	0.0786979	0.249286	0.206382	LOC104440802	1
ATAC0.5h_high	GO:0009073	aromatic amino acid family biosynthetic process	46053	30/11376	0.0333333	12.2323	3.22004	0.0786979	0.249286	0.206382	LOC104418199	1
ATAC0.5h_high	GO:0009682	induced systemic resistance	46053	30/11376	0.0333333	12.2323	3.22004	0.0786979	0.249286	0.206382	LOC104450115	1
ATAC0.5h_high	GO:0010105	negative regulation of ethylene-activated signaling pathway	46053	30/11376	0.0333333	12.2323	3.22004	0.0786979	0.249286	0.206382	LOC104450115	1
ATAC0.5h_high	GO:0010252	auxin homeostasis	46053	30/11376	0.0333333	12.2323	3.22004	0.0786979	0.249286	0.206382	LOC104443944	1
ATAC0.5h_high	GO:0016126	sterol biosynthetic process	46053	30/11376	0.0333333	12.2323	3.22004	0.0786979	0.249286	0.206382	LOC104422216	1
ATAC0.5h_high	GO:0031344	regulation of cell projection organization	46053	30/11376	0.0333333	12.2323	3.22004	0.0786979	0.249286	0.206382	LOC104418508	1
ATAC0.5h_high	GO:0046031	ADP metabolic process	46053	30/11376	0.0333333	12.2323	3.22004	0.0786979	0.249286	0.206382	LOC104448686	1
ATAC0.5h_high	GO:0070298	negative regulation of phosphorelay signal transduction system	46053	30/11376	0.0333333	12.2323	3.22004	0.0786979	0.249286	0.206382	LOC104450115	1
ATAC0.5h_high	GO:0097164	ammonium ion metabolic process	46053	30/11376	0.0333333	12.2323	3.22004	0.0786979	0.249286	0.206382	LOC104440802	1
ATAC0.5h_high	GO:0120035	regulation of plasma membrane bounded cell projection organization	46053	30/11376	0.0333333	12.2323	3.22004	0.0786979	0.249286	0.206382	LOC104418508	1
ATAC0.5h_high	GO:0048285	organelle fission	2/31	173/11376	0.0115607	4.2424	2.24635	0.0802424	0.25002	0.20699	LOC104436526/LOC104418334	2
ATAC0.5h_high	GO:1901617	organic hydroxy compound biosynthetic process	2/31	173/11376	0.0115607	4.2424	2.24635	0.0802424	0.25002	0.20699	LOC104440802/LOC104422216	2
ATAC0.5h_high	GO:0006165	nucleoside diphosphate phosphorylation	46053	31/11376	0.0322581	11.8377	3.15841	0.0812151	0.25002	0.20699	LOC104448686	1
ATAC0.5h_high	GO:0009955	adaxial/abaxial pattern specification	46053	31/11376	0.0322581	11.8377	3.15841	0.0812151	0.25002	0.20699	LOC104436128	1
ATAC0.5h_high	GO:0009135	purine nucleoside diphosphate metabolic process	46053	32/11376	0.03125	11.4677	3.09955	0.0837257	0.25002	0.20699	LOC104448686	1
ATAC0.5h_high	GO:0009179	purine ribonucleoside diphosphate metabolic process	46053	32/11376	0.03125	11.4677	3.09955	0.0837257	0.25002	0.20699	LOC104448686	1
ATAC0.5h_high	GO:0009185	ribonucleoside diphosphate metabolic process	46053	32/11376	0.03125	11.4677	3.09955	0.0837257	0.25002	0.20699	LOC104448686	1
ATAC0.5h_high	GO:0016109	tetraterpenoid biosynthetic process	46053	32/11376	0.03125	11.4677	3.09955	0.0837257	0.25002	0.20699	LOC104445658	1
ATAC0.5h_high	GO:0016117	carotenoid biosynthetic process	46053	32/11376	0.03125	11.4677	3.09955	0.0837257	0.25002	0.20699	LOC104445658	1
ATAC0.5h_high	GO:0044003	modulation by symbiont of host process	46053	32/11376	0.03125	11.4677	3.09955	0.0837257	0.25002	0.20699	LOC104436128	1
ATAC0.5h_high	GO:0016053	organic acid biosynthetic process	46112	382/11376	0.0078534	2.88195	1.95576	0.0845524	0.25002	0.20699	LOC104436718/LOC104448686/LOC104418199	3
ATAC0.5h_high	GO:0046394	carboxylic acid biosynthetic process	46112	382/11376	0.0078534	2.88195	1.95576	0.0845524	0.25002	0.20699	LOC104436718/LOC104448686/LOC104418199	3
ATAC0.5h_high	GO:0019359	nicotinamide nucleotide biosynthetic process	46053	33/11376	0.030303	11.1202	3.04325	0.0862296	0.25002	0.20699	LOC104448686	1
ATAC0.5h_high	GO:0044764	multi-organism cellular process	46053	33/11376	0.030303	11.1202	3.04325	0.0862296	0.25002	0.20699	LOC104418508	1
ATAC0.5h_high	GO:0051258	protein polymerization	46053	33/11376	0.030303	11.1202	3.04325	0.0862296	0.25002	0.20699	LOC104418508	1
ATAC0.5h_high	GO:0090150	establishment of protein localization to membrane	46053	33/11376	0.030303	11.1202	3.04325	0.0862296	0.25002	0.20699	LOC104433403	1
ATAC0.5h_high	GO:0007389	pattern specification process	2/31	183/11376	0.010929	4.01058	2.14613	0.0883424	0.25187	0.208521	LOC104433017/LOC104436128	2
ATAC0.5h_high	GO:0010074	maintenance of meristem identity	46053	34/11376	0.0294118	10.7932	2.98932	0.0887269	0.25187	0.208521	LOC104436128	1
ATAC0.5h_high	GO:0019363	pyridine nucleotide biosynthetic process	46053	34/11376	0.0294118	10.7932	2.98932	0.0887269	0.25187	0.208521	LOC104448686	1
ATAC0.5h_high	GO:0046364	monosaccharide biosynthetic process	46053	34/11376	0.0294118	10.7932	2.98932	0.0887269	0.25187	0.208521	LOC104436718	1
ATAC0.5h_high	GO:0009259	ribonucleotide metabolic process	2/31	184/11376	0.0108696	3.98878	2.1365	0.0891657	0.25187	0.208521	LOC104448686/LOC104449095	2
ATAC0.5h_high	GO:0009112	nucleobase metabolic process	46053	35/11376	0.0285714	10.4848	2.93759	0.0912176	0.253395	0.209784	LOC104449095	1
ATAC0.5h_high	GO:0046939	nucleotide phosphorylation	46053	35/11376	0.0285714	10.4848	2.93759	0.0912176	0.253395	0.209784	LOC104448686	1
ATAC0.5h_high	GO:0032787	monocarboxylic acid metabolic process	46112	398/11376	0.00753769	2.76609	1.87476	0.0929456	0.253395	0.209784	LOC104436718/LOC104448686/LOC104418199	3
ATAC0.5h_high	GO:0048507	meristem development	2/31	189/11376	0.010582	3.88326	2.08935	0.0933174	0.253395	0.209784	LOC104433017/LOC104436128	2
ATAC0.5h_high	GO:0006353	DNA-templated transcription, termination	46053	36/11376	0.0277778	10.1935	2.8879	0.0937017	0.253395	0.209784	LOC104436128	1
ATAC0.5h_high	GO:0009132	nucleoside diphosphate metabolic process	46053	36/11376	0.0277778	10.1935	2.8879	0.0937017	0.253395	0.209784	LOC104448686	1
ATAC0.5h_high	GO:0030422	production of siRNA involved in RNA interference	46053	36/11376	0.0277778	10.1935	2.8879	0.0937017	0.253395	0.209784	LOC104436128	1
ATAC0.5h_high	GO:0051817	modulation of process of other organism involved in symbiotic interaction	46053	36/11376	0.0277778	10.1935	2.8879	0.0937017	0.253395	0.209784	LOC104436128	1
ATAC0.5h_high	GO:0019693	ribose phosphate metabolic process	2/31	191/11376	0.0104712	3.84259	2.07094	0.094994	0.253395	0.209784	LOC104448686/LOC104449095	2
ATAC0.5h_high	GO:0010104	regulation of ethylene-activated signaling pathway	46053	37/11376	0.027027	9.91805	2.84013	0.0961793	0.253395	0.209784	LOC104450115	1
ATAC0.5h_high	GO:0016246	RNA interference	46053	37/11376	0.027027	9.91805	2.84013	0.0961793	0.253395	0.209784	LOC104436128	1
ATAC0.5h_high	GO:0019751	polyol metabolic process	46053	37/11376	0.027027	9.91805	2.84013	0.0961793	0.253395	0.209784	LOC104440802	1
ATAC0.5h_high	GO:0035821	modulation of process of other organism	46053	37/11376	0.027027	9.91805	2.84013	0.0961793	0.253395	0.209784	LOC104436128	1
ATAC0.5h_high	GO:0070297	regulation of phosphorelay signal transduction system	46053	37/11376	0.027027	9.91805	2.84013	0.0961793	0.253395	0.209784	LOC104450115	1
ATAC0.5h_high	GO:0009166	nucleotide catabolic process	46053	38/11376	0.0263158	9.65705	2.79414	0.0986502	0.25621	0.212114	LOC104448686	1
ATAC0.5h_high	GO:0016108	tetraterpenoid metabolic process	46053	38/11376	0.0263158	9.65705	2.79414	0.0986502	0.25621	0.212114	LOC104445658	1
ATAC0.5h_high	GO:0016116	carotenoid metabolic process	46053	38/11376	0.0263158	9.65705	2.79414	0.0986502	0.25621	0.212114	LOC104445658	1
ATAC0.5h_high	GO:0072525	pyridine-containing compound biosynthetic process	46053	39/11376	0.025641	9.40943	2.74982	0.101115	0.261372	0.216387	LOC104448686	1
ATAC0.5h_high	GO:0035556	intracellular signal transduction	46112	415/11376	0.00722892	2.65278	1.79295	0.102236	0.26303	0.21776	LOC104450115/LOC104444238/LOC104418508	3
ATAC0.5h_high	GO:0009933	meristem structural organization	46053	40/11376	0.025	9.17419	2.70707	0.103573	0.26399	0.218555	LOC104433017	1
ATAC0.5h_high	GO:1901292	nucleoside phosphate catabolic process	46053	40/11376	0.025	9.17419	2.70707	0.103573	0.26399	0.218555	LOC104448686	1
ATAC0.5h_high	GO:0006754	ATP biosynthetic process	46053	41/11376	0.0243902	8.95043	2.66579	0.106024	0.264096	0.218643	LOC104448686	1
ATAC0.5h_high	GO:0007131	reciprocal meiotic recombination	46053	41/11376	0.0243902	8.95043	2.66579	0.106024	0.264096	0.218643	LOC104436526	1
ATAC0.5h_high	GO:0010563	negative regulation of phosphorus metabolic process	46053	41/11376	0.0243902	8.95043	2.66579	0.106024	0.264096	0.218643	LOC104418508	1
ATAC0.5h_high	GO:0035825	homologous recombination	46053	41/11376	0.0243902	8.95043	2.66579	0.106024	0.264096	0.218643	LOC104436526	1
ATAC0.5h_high	GO:0045936	negative regulation of phosphate metabolic process	46053	41/11376	0.0243902	8.95043	2.66579	0.106024	0.264096	0.218643	LOC104418508	1
ATAC0.5h_high	GO:0072527	pyrimidine-containing compound metabolic process	46053	42/11376	0.0238095	8.73733	2.6259	0.108469	0.264298	0.21881	LOC104449095	1
ATAC0.5h_high	GO:0010200	response to chitin	2/31	209/11376	0.00956938	3.51165	1.91566	0.110469	0.264298	0.21881	LOC104435173/LOC104450115	2
ATAC0.5h_high	GO:0006090	pyruvate metabolic process	46053	43/11376	0.0232558	8.53413	2.58732	0.110907	0.264298	0.21881	LOC104448686	1
ATAC0.5h_high	GO:0006935	chemotaxis	46053	43/11376	0.0232558	8.53413	2.58732	0.110907	0.264298	0.21881	LOC104418508	1
ATAC0.5h_high	GO:0009119	ribonucleoside metabolic process	46053	43/11376	0.0232558	8.53413	2.58732	0.110907	0.264298	0.21881	LOC104449095	1
ATAC0.5h_high	GO:0010193	response to ozone	46053	43/11376	0.0232558	8.53413	2.58732	0.110907	0.264298	0.21881	LOC104449481	1
ATAC0.5h_high	GO:0072330	monocarboxylic acid biosynthetic process	2/31	211/11376	0.00947867	3.47837	1.89947	0.112229	0.264298	0.21881	LOC104436718/LOC104448686	2
ATAC0.5h_high	GO:0000278	mitotic cell cycle	2/31	212/11376	0.00943396	3.46196	1.89144	0.113111	0.264298	0.21881	LOC104427069/LOC104418508	2
ATAC0.5h_high	GO:0009145	purine nucleoside triphosphate biosynthetic process	46053	44/11376	0.0227273	8.34018	2.54996	0.113339	0.264298	0.21881	LOC104448686	1
ATAC0.5h_high	GO:0009206	purine ribonucleoside triphosphate biosynthetic process	46053	44/11376	0.0227273	8.34018	2.54996	0.113339	0.264298	0.21881	LOC104448686	1
ATAC0.5h_high	GO:0009825	multidimensional cell growth	46053	44/11376	0.0227273	8.34018	2.54996	0.113339	0.264298	0.21881	LOC104440802	1
ATAC0.5h_high	GO:0045165	cell fate commitment	46053	44/11376	0.0227273	8.34018	2.54996	0.113339	0.264298	0.21881	LOC104433017	1
ATAC0.5h_high	GO:0051270	regulation of cellular component movement	46053	44/11376	0.0227273	8.34018	2.54996	0.113339	0.264298	0.21881	LOC104418508	1
ATAC0.5h_high	GO:0051703	biological process involved in intraspecies interaction between organisms	46053	44/11376	0.0227273	8.34018	2.54996	0.113339	0.264298	0.21881	LOC104418508	1
ATAC0.5h_high	GO:1902532	negative regulation of intracellular signal transduction	46053	44/11376	0.0227273	8.34018	2.54996	0.113339	0.264298	0.21881	LOC104450115	1
ATAC0.5h_high	GO:0009723	response to ethylene	2/31	214/11376	0.00934579	3.42961	1.87554	0.114882	0.265436	0.219752	LOC104449481/LOC104450115	2
ATAC0.5h_high	GO:0000819	sister chromatid segregation	46053	45/11376	0.0222222	8.15484	2.51377	0.115765	0.265436	0.219752	LOC104427069	1
ATAC0.5h_high	GO:0009116	nucleoside metabolic process	46053	45/11376	0.0222222	8.15484	2.51377	0.115765	0.265436	0.219752	LOC104449095	1
ATAC0.5h_high	GO:0042330	taxis	46053	45/11376	0.0222222	8.15484	2.51377	0.115765	0.265436	0.219752	LOC104418508	1
ATAC0.5h_high	GO:0042742	defense response to bacterium	46112	442/11376	0.00678733	2.49073	1.671	0.117736	0.267624	0.221563	LOC104436718/LOC104450115/LOC104450337	3
ATAC0.5h_high	GO:0002697	regulation of immune effector process	46053	46/11376	0.0217391	7.97756	2.47869	0.118184	0.267624	0.221563	LOC104448686	1
ATAC0.5h_high	GO:0009201	ribonucleoside triphosphate biosynthetic process	46053	46/11376	0.0217391	7.97756	2.47869	0.118184	0.267624	0.221563	LOC104448686	1
ATAC0.5h_high	GO:0034654	nucleobase-containing compound biosynthetic process	46112	445/11376	0.00674157	2.47394	1.658	0.119512	0.269518	0.223131	LOC104436128/LOC104448686/LOC104449095	3
ATAC0.5h_high	GO:0006259	DNA metabolic process	46112	449/11376	0.00668151	2.4519	1.64083	0.121897	0.271797	0.225019	LOC104427069/LOC104436128/LOC104436526	3
ATAC0.5h_high	GO:0009127	purine nucleoside monophosphate biosynthetic process	46053	48/11376	0.0208333	7.64516	2.41159	0.123003	0.271797	0.225019	LOC104448686	1
ATAC0.5h_high	GO:0009142	nucleoside triphosphate biosynthetic process	46053	48/11376	0.0208333	7.64516	2.41159	0.123003	0.271797	0.225019	LOC104448686	1
ATAC0.5h_high	GO:0009168	purine ribonucleoside monophosphate biosynthetic process	46053	48/11376	0.0208333	7.64516	2.41159	0.123003	0.271797	0.225019	LOC104448686	1
ATAC0.5h_high	GO:0048532	anatomical structure arrangement	46053	48/11376	0.0208333	7.64516	2.41159	0.123003	0.271797	0.225019	LOC104433017	1
ATAC0.5h_high	GO:0009753	response to jasmonic acid	2/31	224/11376	0.00892857	3.2765	1.79874	0.123846	0.272561	0.225651	LOC104449481/LOC104450115	2
ATAC0.5h_high	GO:0031050	dsRNA processing	46053	49/11376	0.0204082	7.48914	2.37948	0.125403	0.272702	0.225768	LOC104436128	1
ATAC0.5h_high	GO:0065001	specification of axis polarity	46053	49/11376	0.0204082	7.48914	2.37948	0.125403	0.272702	0.225768	LOC104436128	1
ATAC0.5h_high	GO:0070918	production of small RNA involved in gene silencing by RNA	46053	49/11376	0.0204082	7.48914	2.37948	0.125403	0.272702	0.225768	LOC104436128	1
ATAC0.5h_high	GO:0046165	alcohol biosynthetic process	46053	50/11376	0.02	7.33935	2.34826	0.127797	0.276809	0.229168	LOC104440802	1
ATAC0.5h_high	GO:0006109	regulation of carbohydrate metabolic process	46053	51/11376	0.0196078	7.19545	2.31789	0.130184	0.276936	0.229273	LOC104433403	1
ATAC0.5h_high	GO:0015850	organic hydroxy compound transport	46053	51/11376	0.0196078	7.19545	2.31789	0.130184	0.276936	0.229273	LOC104449481	1
ATAC0.5h_high	GO:0071359	cellular response to dsRNA	46053	51/11376	0.0196078	7.19545	2.31789	0.130184	0.276936	0.229273	LOC104436128	1
ATAC0.5h_high	GO:0120036	plasma membrane bounded cell projection organization	46053	51/11376	0.0196078	7.19545	2.31789	0.130184	0.276936	0.229273	LOC104418508	1
ATAC0.5h_high	GO:0005975	carbohydrate metabolic process	46112	463/11376	0.00647948	2.37776	1.58215	0.130383	0.276936	0.229273	LOC104436718/LOC104448686/LOC104457216	3
ATAC0.5h_high	GO:0016311	dephosphorylation	2/31	233/11376	0.00858369	3.14994	1.73323	0.132059	0.277273	0.229552	LOC104433403/LOC104418508	2
ATAC0.5h_high	GO:0019827	stem cell population maintenance	46053	52/11376	0.0192308	7.05707	2.28833	0.132565	0.277273	0.229552	LOC104436128	1
ATAC0.5h_high	GO:0051701	biological process involved in interaction with host	46053	52/11376	0.0192308	7.05707	2.28833	0.132565	0.277273	0.229552	LOC104436128	1
ATAC0.5h_high	GO:0098727	maintenance of cell number	46053	52/11376	0.0192308	7.05707	2.28833	0.132565	0.277273	0.229552	LOC104436128	1
ATAC0.5h_high	GO:0007127	meiosis I	46053	53/11376	0.0188679	6.92392	2.25954	0.13494	0.279045	0.231019	LOC104436526	1
ATAC0.5h_high	GO:0030030	cell projection organization	46053	53/11376	0.0188679	6.92392	2.25954	0.13494	0.279045	0.231019	LOC104418508	1
ATAC0.5h_high	GO:0043331	response to dsRNA	46053	53/11376	0.0188679	6.92392	2.25954	0.13494	0.279045	0.231019	LOC104436128	1
ATAC0.5h_high	GO:1901698	response to nitrogen compound	46112	472/11376	0.00635593	2.33242	1.54552	0.13595	0.280078	0.231874	LOC104435173/LOC104436128/LOC104450115	3
ATAC0.5h_high	GO:0009561	megagametogenesis	46053	54/11376	0.0185185	6.7957	2.23149	0.137308	0.280764	0.232442	LOC104427069	1
ATAC0.5h_high	GO:0090502	RNA phosphodiester bond hydrolysis, endonucleolytic	46053	54/11376	0.0185185	6.7957	2.23149	0.137308	0.280764	0.232442	LOC104436128	1
ATAC0.5h_high	GO:0002682	regulation of immune system process	2/31	240/11376	0.00833333	3.05806	1.68444	0.138534	0.282218	0.233646	LOC104448686/LOC104450115	2
ATAC0.5h_high	GO:0010928	regulation of auxin mediated signaling pathway	46053	55/11376	0.0181818	6.67214	2.20415	0.13967	0.282433	0.233823	LOC104443944	1
ATAC0.5h_high	GO:0061982	meiosis I cell cycle process	46053	55/11376	0.0181818	6.67214	2.20415	0.13967	0.282433	0.233823	LOC104436526	1
ATAC0.5h_high	GO:0010212	response to ionizing radiation	46053	56/11376	0.0178571	6.553	2.17747	0.142026	0.285092	0.236025	LOC104436526	1
ATAC0.5h_high	GO:0046496	nicotinamide nucleotide metabolic process	46053	56/11376	0.0178571	6.553	2.17747	0.142026	0.285092	0.236025	LOC104448686	1
ATAC0.5h_high	GO:0009117	nucleotide metabolic process	2/31	245/11376	0.00816326	2.99566	1.65065	0.143203	0.285624	0.236465	LOC104448686/LOC104449095	2
ATAC0.5h_high	GO:0007015	actin filament organization	46053	57/11376	0.0175439	6.43803	2.15144	0.144375	0.285624	0.236465	LOC104418508	1
ATAC0.5h_high	GO:0015718	monocarboxylic acid transport	46053	57/11376	0.0175439	6.43803	2.15144	0.144375	0.285624	0.236465	LOC104449481	1
ATAC0.5h_high	GO:0019362	pyridine nucleotide metabolic process	46053	57/11376	0.0175439	6.43803	2.15144	0.144375	0.285624	0.236465	LOC104448686	1
ATAC0.5h_high	GO:0006753	nucleoside phosphate metabolic process	2/31	247/11376	0.00809717	2.9714	1.63738	0.145081	0.285987	0.236766	LOC104448686/LOC104449095	2
ATAC0.5h_high	GO:0046034	ATP metabolic process	46053	58/11376	0.0172414	6.32703	2.12603	0.146719	0.287615	0.238114	LOC104448686	1
ATAC0.5h_high	GO:0006694	steroid biosynthetic process	46053	59/11376	0.0169492	6.21979	2.1012	0.149056	0.287615	0.238114	LOC104422216	1
ATAC0.5h_high	GO:0031400	negative regulation of protein modification process	46053	59/11376	0.0169492	6.21979	2.1012	0.149056	0.287615	0.238114	LOC104418508	1
ATAC0.5h_high	GO:0035194	post-transcriptional gene silencing by RNA	46053	59/11376	0.0169492	6.21979	2.1012	0.149056	0.287615	0.238114	LOC104436128	1
ATAC0.5h_high	GO:0043094	cellular metabolic compound salvage	46053	59/11376	0.0169492	6.21979	2.1012	0.149056	0.287615	0.238114	LOC104449095	1
ATAC0.5h_high	GO:0046434	organophosphate catabolic process	46053	59/11376	0.0169492	6.21979	2.1012	0.149056	0.287615	0.238114	LOC104448686	1
ATAC0.5h_high	GO:0006281	DNA repair	2/31	252/11376	0.00793651	2.91244	1.60477	0.149798	0.288033	0.23846	LOC104427069/LOC104436526	2
ATAC0.5h_high	GO:0071900	regulation of protein serine/threonine kinase activity	46053	60/11376	0.0166667	6.11613	2.07694	0.151387	0.29007	0.240146	LOC104418508	1
ATAC0.5h_high	GO:0007163	establishment or maintenance of cell polarity	46053	62/11376	0.016129	5.91883	2.03004	0.15603	0.295864	0.244943	LOC104418508	1
ATAC0.5h_high	GO:0046488	phosphatidylinositol metabolic process	46053	62/11376	0.016129	5.91883	2.03004	0.15603	0.295864	0.244943	LOC104418508	1
ATAC0.5h_high	GO:0072524	pyridine-containing compound metabolic process	46053	62/11376	0.016129	5.91883	2.03004	0.15603	0.295864	0.244943	LOC104448686	1
ATAC0.5h_high	GO:0046467	membrane lipid biosynthetic process	46053	63/11376	0.015873	5.82488	2.00735	0.158343	0.298185	0.246865	LOC104440802	1
ATAC0.5h_high	GO:0051607	defense response to virus	46053	63/11376	0.015873	5.82488	2.00735	0.158343	0.298185	0.246865	LOC104436128	1
ATAC0.5h_high	GO:0048870	cell motility	46053	64/11376	0.015625	5.73387	1.98514	0.160649	0.300463	0.248751	LOC104418508	1
ATAC0.5h_high	GO:0051674	localization of cell	46053	64/11376	0.015625	5.73387	1.98514	0.160649	0.300463	0.248751	LOC104418508	1
ATAC0.5h_high	GO:0009205	purine ribonucleoside triphosphate metabolic process	46053	66/11376	0.0151515	5.56012	1.9421	0.165243	0.306961	0.25413	LOC104448686	1
ATAC0.5h_high	GO:0009798	axis specification	46053	66/11376	0.0151515	5.56012	1.9421	0.165243	0.306961	0.25413	LOC104436128	1
ATAC0.5h_high	GO:0009126	purine nucleoside monophosphate metabolic process	46053	67/11376	0.0149254	5.47713	1.92123	0.167531	0.308078	0.255055	LOC104448686	1
ATAC0.5h_high	GO:0009144	purine nucleoside triphosphate metabolic process	46053	67/11376	0.0149254	5.47713	1.92123	0.167531	0.308078	0.255055	LOC104448686	1
ATAC0.5h_high	GO:0009167	purine ribonucleoside monophosphate metabolic process	46053	67/11376	0.0149254	5.47713	1.92123	0.167531	0.308078	0.255055	LOC104448686	1
ATAC0.5h_high	GO:0006869	lipid transport	46053	68/11376	0.0147059	5.39658	1.90078	0.169813	0.310192	0.256805	LOC104449481	1
ATAC0.5h_high	GO:0009199	ribonucleoside triphosphate metabolic process	46053	68/11376	0.0147059	5.39658	1.90078	0.169813	0.310192	0.256805	LOC104448686	1
ATAC0.5h_high	GO:0006733	obsolete oxidoreduction coenzyme metabolic process	46053	69/11376	0.0144928	5.31837	1.88073	0.172089	0.313305	0.259383	LOC104448686	1
ATAC0.5h_high	GO:0002218	activation of innate immune response	46053	70/11376	0.0142857	5.2424	1.86106	0.174359	0.314305	0.26021	LOC104450115	1
ATAC0.5h_high	GO:0006470	protein dephosphorylation	46053	70/11376	0.0142857	5.2424	1.86106	0.174359	0.314305	0.26021	LOC104418508	1
ATAC0.5h_high	GO:0030036	actin cytoskeleton organization	46053	70/11376	0.0142857	5.2424	1.86106	0.174359	0.314305	0.26021	LOC104418508	1
ATAC0.5h_high	GO:0005996	monosaccharide metabolic process	46053	72/11376	0.0138889	5.09677	1.82283	0.178881	0.320348	0.265214	LOC104436718	1
ATAC0.5h_high	GO:0009873	ethylene-activated signaling pathway	46053	72/11376	0.0138889	5.09677	1.82283	0.178881	0.320348	0.265214	LOC104450115	1
ATAC0.5h_high	GO:0009141	nucleoside triphosphate metabolic process	46053	73/11376	0.0136986	5.02696	1.80425	0.181133	0.322275	0.266808	LOC104448686	1
ATAC0.5h_high	GO:1901659	glycosyl compound biosynthetic process	46053	73/11376	0.0136986	5.02696	1.80425	0.181133	0.322275	0.266808	LOC104449095	1
ATAC0.5h_high	GO:0031331	positive regulation of cellular catabolic process	46053	74/11376	0.0135135	4.95902	1.786	0.183378	0.325215	0.269242	LOC104440802	1
ATAC0.5h_high	GO:0009926	auxin polar transport	46053	75/11376	0.0133333	4.8929	1.76807	0.185618	0.32707	0.270778	LOC104443944	1
ATAC0.5h_high	GO:0016125	sterol metabolic process	46053	75/11376	0.0133333	4.8929	1.76807	0.185618	0.32707	0.270778	LOC104422216	1
ATAC0.5h_high	GO:0006643	membrane lipid metabolic process	46053	76/11376	0.0131579	4.82852	1.75046	0.187852	0.328891	0.272286	LOC104440802	1
ATAC0.5h_high	GO:0009896	positive regulation of catabolic process	46053	76/11376	0.0131579	4.82852	1.75046	0.187852	0.328891	0.272286	LOC104440802	1
ATAC0.5h_high	GO:0016441	posttranscriptional gene silencing	46053	77/11376	0.012987	4.76581	1.73316	0.19008	0.331732	0.274638	LOC104436128	1
ATAC0.5h_high	GO:0002253	activation of immune response	46053	78/11376	0.0128205	4.70471	1.71615	0.192302	0.332434	0.275219	LOC104450115	1
ATAC0.5h_high	GO:0006839	mitochondrial transport	46053	78/11376	0.0128205	4.70471	1.71615	0.192302	0.332434	0.275219	LOC104433403	1
ATAC0.5h_high	GO:0098813	nuclear chromosome segregation	46053	78/11376	0.0128205	4.70471	1.71615	0.192302	0.332434	0.275219	LOC104427069	1
ATAC0.5h_high	GO:0022604	regulation of cell morphogenesis	46053	79/11376	0.0126582	4.64516	1.69943	0.194519	0.335208	0.277516	LOC104418508	1
ATAC0.5h_high	GO:0009555	pollen development	2/31	300/11376	0.00666667	2.44645	1.32717	0.196499	0.337559	0.279462	LOC104427069/LOC104436526	2
ATAC0.5h_high	GO:0009733	response to auxin	2/31	301/11376	0.00664452	2.43832	1.32197	0.197493	0.338208	0.279999	LOC104414090/LOC104422221	2
ATAC0.5h_high	GO:0140013	meiotic nuclear division	46053	81/11376	0.0123457	4.53047	1.66681	0.198933	0.339612	0.281162	LOC104436526	1
ATAC0.5h_high	GO:0044403	biological process involved in symbiotic interaction	46053	82/11376	0.0121951	4.47522	1.65089	0.201132	0.342299	0.283386	LOC104436128	1
ATAC0.5h_high	GO:0007623	circadian rhythm	46053	83/11376	0.0120482	4.4213	1.63523	0.203325	0.344959	0.285589	LOC104453345	1
ATAC0.5h_high	GO:0007059	chromosome segregation	46053	84/11376	0.0119048	4.36866	1.61982	0.205512	0.345461	0.286004	LOC104427069	1
ATAC0.5h_high	GO:0008654	phospholipid biosynthetic process	46053	84/11376	0.0119048	4.36866	1.61982	0.205512	0.345461	0.286004	LOC104440802	1
ATAC0.5h_high	GO:0044419	biological process involved in interspecies interaction between organisms	46053	84/11376	0.0119048	4.36866	1.61982	0.205512	0.345461	0.286004	LOC104436128	1
ATAC0.5h_high	GO:0006974	cellular response to DNA damage stimulus	2/31	311/11376	0.00643087	2.35992	1.27108	0.207478	0.3477	0.287858	LOC104427069/LOC104436526	2
ATAC0.5h_high	GO:0009867	jasmonic acid mediated signaling pathway	46053	86/11376	0.0116279	4.26707	1.5897	0.209868	0.348478	0.288502	LOC104450115	1
ATAC0.5h_high	GO:0031047	gene silencing by RNA	46053	86/11376	0.0116279	4.26707	1.5897	0.209868	0.348478	0.288502	LOC104436128	1
ATAC0.5h_high	GO:0072657	protein localization to membrane	46053	86/11376	0.0116279	4.26707	1.5897	0.209868	0.348478	0.288502	LOC104433403	1
ATAC0.5h_high	GO:0055086	nucleobase-containing small molecule metabolic process	2/31	314/11376	0.00636943	2.33737	1.25619	0.210486	0.348478	0.288502	LOC104448686/LOC104449095	2
ATAC0.5h_high	GO:1901137	carbohydrate derivative biosynthetic process	2/31	317/11376	0.00630915	2.31525	1.24147	0.213498	0.352401	0.29175	LOC104448686/LOC104449095	2
ATAC0.5h_high	GO:0009072	aromatic amino acid family metabolic process	46053	89/11376	0.011236	4.12323	1.5462	0.216359	0.356051	0.294771	LOC104418199	1
ATAC0.5h_high	GO:0046148	pigment biosynthetic process	46053	90/11376	0.0111111	4.07742	1.53212	0.218512	0.358516	0.296812	LOC104445658	1
ATAC0.5h_high	GO:0010876	lipid localization	46053	91/11376	0.010989	4.03261	1.51824	0.220658	0.359883	0.297944	LOC104449481	1
ATAC0.5h_high	GO:0060918	auxin transport	46053	91/11376	0.010989	4.03261	1.51824	0.220658	0.359883	0.297944	LOC104443944	1
ATAC0.5h_high	GO:0045089	positive regulation of innate immune response	46053	92/11376	0.0108696	3.98878	1.50456	0.222799	0.362296	0.299942	LOC104450115	1
ATAC0.5h_high	GO:0002229	defense response to oomycetes	46053	93/11376	0.0107527	3.94589	1.49108	0.224934	0.36361	0.30103	LOC104449481	1
ATAC0.5h_high	GO:0030029	actin filament-based process	46053	93/11376	0.0107527	3.94589	1.49108	0.224934	0.36361	0.30103	LOC104418508	1
ATAC0.5h_high	GO:0006650	glycerophospholipid metabolic process	46053	94/11376	0.0106383	3.90391	1.47778	0.227064	0.3649	0.302097	LOC104418508	1
ATAC0.5h_high	GO:0045859	regulation of protein kinase activity	46053	94/11376	0.0106383	3.90391	1.47778	0.227064	0.3649	0.302097	LOC104418508	1
ATAC0.5h_high	GO:0048511	rhythmic process	46053	96/11376	0.0104167	3.82258	1.45172	0.231306	0.37063	0.306841	LOC104453345	1
ATAC0.5h_high	GO:0009734	auxin-activated signaling pathway	46053	97/11376	0.0103093	3.78317	1.43895	0.233418	0.372925	0.308741	LOC104414090	1
ATAC0.5h_high	GO:0009615	response to virus	46053	98/11376	0.0102041	3.74457	1.42635	0.235525	0.375197	0.310622	LOC104436128	1
ATAC0.5h_high	GO:0043549	regulation of kinase activity	46053	99/11376	0.010101	3.70674	1.41391	0.237627	0.376356	0.311582	LOC104418508	1
ATAC0.5h_high	GO:0071369	cellular response to ethylene stimulus	46053	99/11376	0.010101	3.70674	1.41391	0.237627	0.376356	0.311582	LOC104450115	1
ATAC0.5h_high	GO:0009914	hormone transport	46053	100/11376	0.01	3.66968	1.40164	0.239722	0.377494	0.312524	LOC104443944	1
ATAC0.5h_high	GO:0071395	cellular response to jasmonic acid stimulus	46053	100/11376	0.01	3.66968	1.40164	0.239722	0.377494	0.312524	LOC104450115	1
ATAC0.5h_high	GO:0000160	phosphorelay signal transduction system	46053	101/11376	0.00990099	3.63334	1.38952	0.241812	0.378612	0.313449	LOC104450115	1
ATAC0.5h_high	GO:0016049	cell growth	2/31	345/11376	0.0057971	2.12735	1.11151	0.241814	0.378612	0.313449	LOC104440802/LOC104422221	2
ATAC0.5h_high	GO:0031347	regulation of defense response	2/31	346/11376	0.00578035	2.1212	1.1071	0.242831	0.37912	0.31387	LOC104448686/LOC104450115	2
ATAC0.5h_high	GO:0000281	mitotic cytokinesis	46053	102/11376	0.00980392	3.59772	1.37755	0.243897	0.379703	0.314353	LOC104418508	1
ATAC0.5h_high	GO:0009108	obsolete coenzyme biosynthetic process	46053	103/11376	0.00970874	3.56279	1.36574	0.245976	0.380776	0.315241	LOC104448686	1
ATAC0.5h_high	GO:0097435	supramolecular fiber organization	46053	103/11376	0.00970874	3.56279	1.36574	0.245976	0.380776	0.315241	LOC104418508	1
ATAC0.5h_high	GO:0040011	locomotion	46053	104/11376	0.00961539	3.52854	1.35407	0.24805	0.382862	0.316968	LOC104418508	1
ATAC0.5h_high	GO:0015979	photosynthesis	46053	105/11376	0.00952381	3.49493	1.34254	0.250118	0.382862	0.316968	LOC104448686	1
ATAC0.5h_high	GO:0080167	response to karrikin	46053	105/11376	0.00952381	3.49493	1.34254	0.250118	0.382862	0.316968	LOC104453345	1
ATAC0.5h_high	GO:2000280	regulation of root development	46053	105/11376	0.00952381	3.49493	1.34254	0.250118	0.382862	0.316968	LOC104431783	1
ATAC0.5h_high	GO:0010243	response to organonitrogen compound	2/31	354/11376	0.00564972	2.07326	1.07234	0.250971	0.383098	0.317163	LOC104435173/LOC104450115	2
ATAC0.5h_high	GO:0061640	cytoskeleton-dependent cytokinesis	46053	107/11376	0.00934579	3.42961	1.31989	0.254237	0.385933	0.319511	LOC104418508	1
ATAC0.5h_high	GO:0090501	RNA phosphodiester bond hydrolysis	46053	107/11376	0.00934579	3.42961	1.31989	0.254237	0.385933	0.319511	LOC104436128	1
ATAC0.5h_high	GO:0000910	cytokinesis	46053	108/11376	0.00925926	3.39785	1.30877	0.256289	0.387973	0.321199	LOC104418508	1
ATAC0.5h_high	GO:0017038	protein import	46053	110/11376	0.00909091	3.33607	1.28692	0.260375	0.391994	0.324528	LOC104433403	1
ATAC0.5h_high	GO:0030258	lipid modification	46053	110/11376	0.00909091	3.33607	1.28692	0.260375	0.391994	0.324528	LOC104418508	1
ATAC0.5h_high	GO:0042440	pigment metabolic process	46053	111/11376	0.00900901	3.30602	1.27618	0.26241	0.393975	0.326168	LOC104445658	1
ATAC0.5h_high	GO:0001932	regulation of protein phosphorylation	46053	113/11376	0.00884956	3.2475	1.25507	0.266465	0.3968	0.328508	LOC104418508	1
ATAC0.5h_high	GO:0006310	DNA recombination	46053	113/11376	0.00884956	3.2475	1.25507	0.266465	0.3968	0.328508	LOC104436526	1
ATAC0.5h_high	GO:0031349	positive regulation of defense response	46053	113/11376	0.00884956	3.2475	1.25507	0.266465	0.3968	0.328508	LOC104450115	1
ATAC0.5h_high	GO:0009152	purine ribonucleotide biosynthetic process	46053	115/11376	0.00869565	3.19102	1.23442	0.270497	0.401714	0.332575	LOC104448686	1
ATAC0.5h_high	GO:0006164	purine nucleotide biosynthetic process	46053	116/11376	0.00862069	3.16352	1.22426	0.272505	0.403602	0.334139	LOC104448686	1
ATAC0.5h_high	GO:0008652	cellular amino acid biosynthetic process	46053	117/11376	0.00854701	3.13648	1.21421	0.274508	0.404067	0.334523	LOC104418199	1
ATAC0.5h_high	GO:0071365	cellular response to auxin stimulus	46053	117/11376	0.00854701	3.13648	1.21421	0.274508	0.404067	0.334523	LOC104414090	1
ATAC0.5h_high	GO:0071554	cell wall organization or biogenesis	2/31	379/11376	0.00527705	1.93651	0.969275	0.276473	0.404067	0.334523	LOC104432635/LOC104451641	2
ATAC0.5h_high	GO:0050778	positive regulation of immune response	46053	118/11376	0.00847458	3.1099	1.20428	0.276506	0.404067	0.334523	LOC104450115	1
ATAC0.5h_high	GO:1903046	meiotic cell cycle process	46053	118/11376	0.00847458	3.1099	1.20428	0.276506	0.404067	0.334523	LOC104436526	1
ATAC0.5h_high	GO:0007005	mitochondrion organization	46053	119/11376	0.00840336	3.08376	1.19444	0.278498	0.404819	0.335146	LOC104433403	1
ATAC0.5h_high	GO:0016052	carbohydrate catabolic process	46053	119/11376	0.00840336	3.08376	1.19444	0.278498	0.404819	0.335146	LOC104448686	1
ATAC0.5h_high	GO:0008202	steroid metabolic process	46053	120/11376	0.00833333	3.05806	1.18471	0.280485	0.405659	0.335841	LOC104422216	1
ATAC0.5h_high	GO:0048229	gametophyte development	2/31	383/11376	0.00522193	1.91628	0.953507	0.280556	0.405659	0.335841	LOC104427069/LOC104436526	2
ATAC0.5h_high	GO:0016458	gene silencing	46053	122/11376	0.00819672	3.00793	1.16555	0.284443	0.410196	0.339598	LOC104436128	1
ATAC0.5h_high	GO:0051321	meiotic cell cycle	46053	123/11376	0.00813008	2.98348	1.15611	0.286414	0.411955	0.341054	LOC104436526	1
ATAC0.5h_high	GO:0006066	alcohol metabolic process	46053	124/11376	0.00806452	2.95942	1.14677	0.28838	0.412616	0.341601	LOC104440802	1
ATAC0.5h_high	GO:0051338	regulation of transferase activity	46053	124/11376	0.00806452	2.95942	1.14677	0.28838	0.412616	0.341601	LOC104418508	1
ATAC0.5h_high	GO:0006855	drug transmembrane transport	46053	125/11376	0.008	2.93574	1.13753	0.29034	0.413263	0.342137	LOC104449481	1
ATAC0.5h_high	GO:0042325	regulation of phosphorylation	46053	125/11376	0.008	2.93574	1.13753	0.29034	0.413263	0.342137	LOC104418508	1
ATAC0.5h_high	GO:0009409	response to cold	2/31	394/11376	0.00507614	1.86278	0.911091	0.291782	0.414239	0.342945	LOC104440632/LOC104448686	2
ATAC0.5h_high	GO:0000280	nuclear division	46053	127/11376	0.00787402	2.88951	1.1193	0.294246	0.416658	0.344947	LOC104436526	1
ATAC0.5h_high	GO:0009620	response to fungus	2/31	400/11376	0.005	1.83484	0.888515	0.2979	0.419988	0.347704	LOC104432635/LOC104436718	2
ATAC0.5h_high	GO:0032269	negative regulation of cellular protein metabolic process	46053	129/11376	0.00775194	2.84471	1.10144	0.29813	0.419988	0.347704	LOC104418508	1
ATAC0.5h_high	GO:0015893	drug transport	46053	130/11376	0.00769231	2.82283	1.09263	0.300065	0.42163	0.349063	LOC104449481	1
ATAC0.5h_high	GO:0045087	innate immune response	2/31	404/11376	0.0049505	1.81667	0.873675	0.301976	0.422176	0.349515	LOC104436128/LOC104450115	2
ATAC0.5h_high	GO:0002831	regulation of response to biotic stimulus	46053	131/11376	0.00763359	2.80128	1.08391	0.301994	0.422176	0.349515	LOC104448686	1
ATAC0.5h_high	GO:0010629	negative regulation of gene expression	2/31	406/11376	0.00492611	1.80772	0.866316	0.304013	0.42323	0.350388	LOC104436128/LOC104450115	2
ATAC0.5h_high	GO:0045893	positive regulation of transcription, DNA-templated	2/31	407/11376	0.004914	1.80328	0.862652	0.305032	0.42323	0.350388	LOC104440632/LOC104453345	2
ATAC0.5h_high	GO:0034655	nucleobase-containing compound catabolic process	46053	133/11376	0.0075188	2.75916	1.0667	0.305838	0.42323	0.350388	LOC104448686	1
ATAC0.5h_high	GO:0051248	negative regulation of protein metabolic process	46053	133/11376	0.0075188	2.75916	1.0667	0.305838	0.42323	0.350388	LOC104418508	1
ATAC0.5h_high	GO:0002684	positive regulation of immune system process	46053	135/11376	0.00740741	2.71828	1.04981	0.309661	0.426367	0.352985	LOC104450115	1
ATAC0.5h_high	GO:0040029	regulation of gene expression, epigenetic	46053	135/11376	0.00740741	2.71828	1.04981	0.309661	0.426367	0.352985	LOC104436128	1
ATAC0.5h_high	GO:0072522	purine-containing compound biosynthetic process	46053	136/11376	0.00735294	2.69829	1.04148	0.311564	0.427913	0.354265	LOC104448686	1
ATAC0.5h_high	GO:0016114	terpenoid biosynthetic process	46053	137/11376	0.00729927	2.6786	1.03323	0.313463	0.429444	0.355533	LOC104445658	1
ATAC0.5h_high	GO:0051172	negative regulation of nitrogen compound metabolic process	2/31	417/11376	0.00479616	1.76004	0.826555	0.315203	0.430751	0.356615	LOC104450115/LOC104418508	2
ATAC0.5h_high	GO:0044087	regulation of cellular component biogenesis	46053	139/11376	0.00719425	2.64006	1.01694	0.317245	0.432464	0.358033	LOC104418508	1
ATAC0.5h_high	GO:0000271	polysaccharide biosynthetic process	46053	141/11376	0.0070922	2.60261	1.00093	0.321007	0.43374	0.35909	LOC104457216	1
ATAC0.5h_high	GO:0002239	response to oomycetes	46053	142/11376	0.00704225	2.58428	0.993032	0.322881	0.43374	0.35909	LOC104449481	1
ATAC0.5h_high	GO:0040007	growth	2/31	425/11376	0.00470588	1.72691	0.798364	0.323321	0.43374	0.35909	LOC104440802/LOC104422221	2
ATAC0.5h_high	GO:0034613	cellular protein localization	2/31	426/11376	0.00469484	1.72285	0.794881	0.324335	0.43374	0.35909	LOC104433403/LOC104418508	2
ATAC0.5h_high	GO:1902680	positive regulation of RNA biosynthetic process	2/31	426/11376	0.00469484	1.72285	0.794881	0.324335	0.43374	0.35909	LOC104440632/LOC104453345	2
ATAC0.5h_high	GO:1903508	positive regulation of nucleic acid-templated transcription	2/31	426/11376	0.00469484	1.72285	0.794881	0.324335	0.43374	0.35909	LOC104440632/LOC104453345	2
ATAC0.5h_high	GO:0010073	meristem maintenance	46053	143/11376	0.00699301	2.56621	0.985199	0.324749	0.43374	0.35909	LOC104436128	1
ATAC0.5h_high	GO:0006955	immune response	2/31	427/11376	0.00468384	1.71882	0.791408	0.325348	0.43374	0.35909	LOC104436128/LOC104450115	2
ATAC0.5h_high	GO:0006928	movement of cell or subcellular component	46053	144/11376	0.00694444	2.54839	0.977432	0.326613	0.43374	0.35909	LOC104418508	1
ATAC0.5h_high	GO:0009790	embryo development	2/31	430/11376	0.00465116	1.70683	0.781041	0.328386	0.43374	0.35909	LOC104433017/LOC104440802	2
ATAC0.5h_high	GO:0031329	regulation of cellular catabolic process	46053	145/11376	0.00689655	2.53081	0.96973	0.328471	0.43374	0.35909	LOC104440802	1
ATAC0.5h_high	GO:0043067	regulation of programmed cell death	46053	145/11376	0.00689655	2.53081	0.96973	0.328471	0.43374	0.35909	LOC104440802	1
ATAC0.5h_high	GO:1902531	regulation of intracellular signal transduction	46053	145/11376	0.00689655	2.53081	0.96973	0.328471	0.43374	0.35909	LOC104450115	1
ATAC0.5h_high	GO:1901699	cellular response to nitrogen compound	46053	146/11376	0.00684931	2.51348	0.962093	0.330325	0.43514	0.360248	LOC104436128	1
ATAC0.5h_high	GO:0006605	protein targeting	46053	147/11376	0.00680272	2.49638	0.954518	0.332174	0.436525	0.361395	LOC104433403	1
ATAC0.5h_high	GO:0042546	cell wall biogenesis	46053	148/11376	0.00675676	2.47951	0.947005	0.334017	0.437898	0.362532	LOC104451641	1
ATAC0.5h_high	GO:0051188	obsolete cofactor biosynthetic process	46053	149/11376	0.00671141	2.46287	0.939554	0.335856	0.438812	0.363288	LOC104448686	1
ATAC0.5h_high	GO:0009267	cellular response to starvation	46053	150/11376	0.00666667	2.44645	0.932162	0.33769	0.438812	0.363288	LOC104418508	1
ATAC0.5h_high	GO:0019220	regulation of phosphate metabolic process	46053	151/11376	0.00662252	2.43025	0.924829	0.339519	0.438812	0.363288	LOC104418508	1
ATAC0.5h_high	GO:0032101	regulation of response to external stimulus	46053	151/11376	0.00662252	2.43025	0.924829	0.339519	0.438812	0.363288	LOC104448686	1
ATAC0.5h_high	GO:0051174	regulation of phosphorus metabolic process	46053	151/11376	0.00662252	2.43025	0.924829	0.339519	0.438812	0.363288	LOC104418508	1
ATAC0.5h_high	GO:0061024	membrane organization	46053	151/11376	0.00662252	2.43025	0.924829	0.339519	0.438812	0.363288	LOC104433403	1
ATAC0.5h_high	GO:0003002	regionalization	46053	152/11376	0.00657895	2.41426	0.917555	0.341343	0.440131	0.364381	LOC104436128	1
ATAC0.5h_high	GO:0045088	regulation of innate immune response	46053	153/11376	0.00653595	2.39848	0.910337	0.343162	0.441438	0.365463	LOC104450115	1
ATAC0.5h_high	GO:0043086	negative regulation of catalytic activity	46053	154/11376	0.00649351	2.38291	0.903177	0.344976	0.442733	0.366535	LOC104418508	1
ATAC0.5h_high	GO:0051254	positive regulation of RNA metabolic process	2/31	448/11376	0.00446429	1.63825	0.720465	0.346546	0.443709	0.367343	LOC104440632/LOC104453345	2
ATAC0.5h_high	GO:0009894	regulation of catabolic process	46053	156/11376	0.00641026	2.35236	0.88902	0.34859	0.445286	0.368648	LOC104440802	1
ATAC0.5h_high	GO:0009968	negative regulation of signal transduction	46053	157/11376	0.00636943	2.33737	0.882023	0.35039	0.446544	0.369689	LOC104450115	1
ATAC0.5h_high	GO:0015849	organic acid transport	46053	158/11376	0.00632911	2.32258	0.875079	0.352185	0.446753	0.369863	LOC104449481	1
ATAC0.5h_high	GO:0046942	carboxylic acid transport	46053	158/11376	0.00632911	2.32258	0.875079	0.352185	0.446753	0.369863	LOC104449481	1
ATAC0.5h_high	GO:0031324	negative regulation of cellular metabolic process	2/31	456/11376	0.00438597	1.60951	0.694392	0.354575	0.448747	0.371513	LOC104450115/LOC104418508	2
ATAC0.5h_high	GO:0010648	negative regulation of cell communication	46053	164/11376	0.00609756	2.23761	0.834484	0.362855	0.456065	0.377572	LOC104450115	1
ATAC0.5h_high	GO:0023057	negative regulation of signaling	46053	164/11376	0.00609756	2.23761	0.834484	0.362855	0.456065	0.377572	LOC104450115	1
ATAC0.5h_high	GO:0042594	response to starvation	46053	164/11376	0.00609756	2.23761	0.834484	0.362855	0.456065	0.377572	LOC104418508	1
ATAC0.5h_high	GO:0022603	regulation of anatomical structure morphogenesis	46053	166/11376	0.0060241	2.21065	0.821342	0.366373	0.456536	0.377962	LOC104418508	1
ATAC0.5h_high	GO:0046486	glycerolipid metabolic process	46053	166/11376	0.0060241	2.21065	0.821342	0.366373	0.456536	0.377962	LOC104418508	1
ATAC0.5h_high	GO:0009966	regulation of signal transduction	2/31	468/11376	0.0042735	1.56824	0.656198	0.366562	0.456536	0.377962	LOC104443944/LOC104450115	2
ATAC0.5h_high	GO:0070727	cellular macromolecule localization	2/31	468/11376	0.0042735	1.56824	0.656198	0.366562	0.456536	0.377962	LOC104433403/LOC104418508	2
ATAC0.5h_high	GO:0010557	positive regulation of macromolecule biosynthetic process	2/31	471/11376	0.00424628	1.55825	0.646815	0.369547	0.459211	0.380176	LOC104440632/LOC104453345	2
ATAC0.5h_high	GO:0009150	purine ribonucleotide metabolic process	46053	170/11376	0.00588235	2.15863	0.795609	0.373354	0.460978	0.38164	LOC104448686	1
ATAC0.5h_high	GO:0080134	regulation of response to stress	2/31	475/11376	0.00421053	1.54513	0.634404	0.37352	0.460978	0.38164	LOC104448686/LOC104450115	2
ATAC0.5h_high	GO:0031669	cellular response to nutrient levels	46053	171/11376	0.00584795	2.14601	0.789287	0.375088	0.460978	0.38164	LOC104418508	1
ATAC0.5h_high	GO:0009755	hormone-mediated signaling pathway	2/31	478/11376	0.0041841	1.53543	0.625169	0.376494	0.460978	0.38164	LOC104450115/LOC104414090	2
ATAC0.5h_high	GO:0044092	negative regulation of molecular function	46053	172/11376	0.00581395	2.13353	0.783008	0.376816	0.460978	0.38164	LOC104418508	1
ATAC0.5h_high	GO:0051301	cell division	46053	172/11376	0.00581395	2.13353	0.783008	0.376816	0.460978	0.38164	LOC104418508	1
ATAC0.5h_high	GO:0010628	positive regulation of gene expression	2/31	479/11376	0.00417537	1.53222	0.622105	0.377484	0.460978	0.38164	LOC104440632/LOC104453345	2
ATAC0.5h_high	GO:0044270	cellular nitrogen compound catabolic process	46053	173/11376	0.00578035	2.1212	0.776772	0.378541	0.460978	0.38164	LOC104448686	1
ATAC0.5h_high	GO:0046700	heterocycle catabolic process	46053	173/11376	0.00578035	2.1212	0.776772	0.378541	0.460978	0.38164	LOC104448686	1
ATAC0.5h_high	GO:0006163	purine nucleotide metabolic process	46053	174/11376	0.00574713	2.10901	0.770578	0.38026	0.461255	0.381869	LOC104448686	1
ATAC0.5h_high	GO:0045935	positive regulation of nucleobase-containing compound metabolic process	2/31	482/11376	0.00414938	1.52269	0.612952	0.380451	0.461255	0.381869	LOC104440632/LOC104453345	2
ATAC0.5h_high	GO:0012501	programmed cell death	46053	176/11376	0.00568182	2.08504	0.758314	0.383686	0.46415	0.384265	LOC104450337	1
ATAC0.5h_high	GO:0019953	sexual reproduction	46053	178/11376	0.00561798	2.06162	0.746211	0.387093	0.46724	0.386824	LOC104442276	1
ATAC0.5h_high	GO:0007178	transmembrane receptor protein serine/threonine kinase signaling pathway	46053	180/11376	0.00555556	2.03871	0.734266	0.390482	0.468237	0.387649	LOC104435173	1
ATAC0.5h_high	GO:0008299	isoprenoid biosynthetic process	46053	180/11376	0.00555556	2.03871	0.734266	0.390482	0.468237	0.387649	LOC104445658	1
ATAC0.5h_high	GO:0010608	posttranscriptional regulation of gene expression	46053	180/11376	0.00555556	2.03871	0.734266	0.390482	0.468237	0.387649	LOC104436128	1
ATAC0.5h_high	GO:0023051	regulation of signaling	2/31	495/11376	0.0040404	1.4827	0.573982	0.393247	0.470522	0.389541	LOC104443944/LOC104450115	2
ATAC0.5h_high	GO:0008104	protein localization	2/31	498/11376	0.00401606	1.47377	0.565143	0.396185	0.472115	0.39086	LOC104433403/LOC104418508	2
ATAC0.5h_high	GO:0010646	regulation of cell communication	2/31	499/11376	0.00400802	1.47081	0.562209	0.397163	0.472115	0.39086	LOC104443944/LOC104450115	2
ATAC0.5h_high	GO:0031328	positive regulation of cellular biosynthetic process	2/31	499/11376	0.00400802	1.47081	0.562209	0.397163	0.472115	0.39086	LOC104440632/LOC104453345	2
ATAC0.5h_high	GO:0006732	obsolete coenzyme metabolic process	46053	188/11376	0.00531915	1.95196	0.687977	0.403857	0.479034	0.396588	LOC104448686	1
ATAC0.5h_high	GO:0050776	regulation of immune response	46053	190/11376	0.00526316	1.93141	0.676759	0.407156	0.481904	0.398964	LOC104450115	1
ATAC0.5h_high	GO:1903047	mitotic cell cycle process	46053	191/11376	0.0052356	1.9213	0.671201	0.408799	0.482806	0.399711	LOC104418508	1
ATAC0.5h_high	GO:0044703	multi-organism reproductive process	46053	192/11376	0.00520833	1.91129	0.665676	0.410438	0.483699	0.40045	LOC104442276	1
ATAC0.5h_high	GO:0006351	transcription, DNA-templated	46053	195/11376	0.00512821	1.88189	0.649297	0.415327	0.488411	0.404351	LOC104436128	1
ATAC0.5h_high	GO:0010941	regulation of cell death	46053	197/11376	0.00507614	1.86278	0.638537	0.418565	0.48907	0.404896	LOC104440802	1
ATAC0.5h_high	GO:0043900	regulation of multi-organism process	46053	197/11376	0.00507614	1.86278	0.638537	0.418565	0.48907	0.404896	LOC104448686	1
ATAC0.5h_high	GO:0097659	nucleic acid-templated transcription	46053	197/11376	0.00507614	1.86278	0.638537	0.418565	0.48907	0.404896	LOC104436128	1
ATAC0.5h_high	GO:0008219	cell death	46053	199/11376	0.00502513	1.84406	0.627901	0.421785	0.490523	0.406099	LOC104450337	1
ATAC0.5h_high	GO:0071407	cellular response to organic cyclic compound	46053	199/11376	0.00502513	1.84406	0.627901	0.421785	0.490523	0.406099	LOC104436128	1
ATAC0.5h_high	GO:0007167	enzyme linked receptor protein signaling pathway	46053	200/11376	0.005	1.83484	0.622628	0.423389	0.490523	0.406099	LOC104435173	1
ATAC0.5h_high	GO:1901657	glycosyl compound metabolic process	46053	200/11376	0.005	1.83484	0.622628	0.423389	0.490523	0.406099	LOC104449095	1
ATAC0.5h_high	GO:0009642	response to light intensity	46053	202/11376	0.0049505	1.81667	0.612172	0.426584	0.493181	0.4083	LOC104422221	1
ATAC0.5h_high	GO:0072594	establishment of protein localization to organelle	46053	205/11376	0.00487805	1.79009	0.596705	0.431343	0.497634	0.411987	LOC104433403	1
ATAC0.5h_high	GO:0031399	regulation of protein modification process	46053	206/11376	0.00485437	1.7814	0.591607	0.432921	0.498405	0.412625	LOC104418508	1
ATAC0.5h_high	GO:0006091	generation of precursor metabolites and energy	46053	207/11376	0.00483092	1.77279	0.586536	0.434495	0.499168	0.413257	LOC104448686	1
ATAC0.5h_high	GO:0032774	RNA biosynthetic process	46053	208/11376	0.00480769	1.76427	0.581492	0.436065	0.499924	0.413882	LOC104436128	1
ATAC0.5h_high	GO:0031667	response to nutrient levels	46053	212/11376	0.00471698	1.73098	0.561588	0.442301	0.506015	0.418925	LOC104418508	1
ATAC0.5h_high	GO:0045892	negative regulation of transcription, DNA-templated	46053	214/11376	0.0046729	1.7148	0.551793	0.445394	0.508492	0.420976	LOC104450115	1
ATAC0.5h_high	GO:0072521	purine-containing compound metabolic process	46053	216/11376	0.00462963	1.69892	0.5421	0.448471	0.510939	0.423002	LOC104448686	1
ATAC0.5h_high	GO:0015711	organic anion transport	46053	217/11376	0.0046083	1.6911	0.537291	0.450003	0.511621	0.423566	LOC104449481	1
ATAC0.5h_high	GO:0000302	response to reactive oxygen species	46053	219/11376	0.00456621	1.67565	0.527747	0.453054	0.514024	0.425556	LOC104449481	1
ATAC0.5h_high	GO:0006721	terpenoid metabolic process	46053	220/11376	0.00454546	1.66804	0.523011	0.454574	0.514683	0.426101	LOC104445658	1
ATAC0.5h_high	GO:0007010	cytoskeleton organization	46053	228/11376	0.00438597	1.60951	0.485962	0.466585	0.527193	0.436459	LOC104418508	1
ATAC0.5h_high	GO:0019439	aromatic compound catabolic process	46053	230/11376	0.00434783	1.59551	0.476924	0.469548	0.529449	0.438326	LOC104448686	1
ATAC0.5h_high	GO:1902679	negative regulation of RNA biosynthetic process	46053	234/11376	0.0042735	1.56824	0.459104	0.475425	0.533879	0.441994	LOC104450115	1
ATAC0.5h_high	GO:1903507	negative regulation of nucleic acid-templated transcription	46053	234/11376	0.0042735	1.56824	0.459104	0.475425	0.533879	0.441994	LOC104450115	1
ATAC0.5h_high	GO:0031668	cellular response to extracellular stimulus	46053	238/11376	0.00420168	1.54188	0.441614	0.48124	0.539304	0.446485	LOC104418508	1
ATAC0.5h_high	GO:1901361	organic cyclic compound catabolic process	46053	241/11376	0.00414938	1.52269	0.428706	0.48556	0.543034	0.449573	LOC104448686	1
ATAC0.5h_high	GO:0005976	polysaccharide metabolic process	46053	246/11376	0.00406504	1.49174	0.407576	0.492682	0.54876	0.454313	LOC104457216	1
ATAC0.5h_high	GO:0071496	cellular response to external stimulus	46053	246/11376	0.00406504	1.49174	0.407576	0.492682	0.54876	0.454313	LOC104418508	1
ATAC0.5h_high	GO:0046686	response to cadmium ion	46053	256/11376	0.00390625	1.43347	0.366673	0.506642	0.562411	0.465615	LOC104448686	1
ATAC0.5h_high	GO:0033365	protein localization to organelle	46053	257/11376	0.00389105	1.42789	0.362677	0.508018	0.562411	0.465615	LOC104433403	1
ATAC0.5h_high	GO:0043604	amide biosynthetic process	46053	257/11376	0.00389105	1.42789	0.362677	0.508018	0.562411	0.465615	LOC104440802	1
ATAC0.5h_high	GO:0009826	unidimensional cell growth	46053	259/11376	0.003861	1.41686	0.354735	0.510757	0.564304	0.467182	LOC104422221	1
ATAC0.5h_high	GO:0006720	isoprenoid metabolic process	46053	266/11376	0.0037594	1.37958	0.327446	0.52023	0.572462	0.473936	LOC104445658	1
ATAC0.5h_high	GO:0051253	negative regulation of RNA metabolic process	46053	266/11376	0.0037594	1.37958	0.327446	0.52023	0.572462	0.473936	LOC104450115	1
ATAC0.5h_high	GO:2000113	negative regulation of cellular macromolecule biosynthetic process	46053	276/11376	0.00362319	1.32959	0.289751	0.533456	0.585839	0.485011	LOC104450115	1
ATAC0.5h_high	GO:0009991	response to extracellular stimulus	46053	280/11376	0.00357143	1.3106	0.275074	0.538646	0.590356	0.488751	LOC104418508	1
ATAC0.5h_high	GO:0050832	defense response to fungus	46053	281/11376	0.00355872	1.30594	0.271439	0.539935	0.590588	0.488942	LOC104436718	1
ATAC0.5h_high	GO:0048585	negative regulation of response to stimulus	46053	291/11376	0.00343643	1.26106	0.235814	0.552634	0.603274	0.499445	LOC104450115	1
ATAC0.5h_high	GO:0060560	developmental growth involved in morphogenesis	46053	295/11376	0.00338983	1.24396	0.221918	0.557618	0.607505	0.502948	LOC104422221	1
ATAC0.5h_high	GO:0010558	negative regulation of macromolecule biosynthetic process	46053	299/11376	0.00334448	1.22732	0.208214	0.562549	0.610449	0.505385	LOC104450115	1
ATAC0.5h_high	GO:0032879	regulation of localization	46053	299/11376	0.00334448	1.22732	0.208214	0.562549	0.610449	0.505385	LOC104418508	1
ATAC0.5h_high	GO:0045934	negative regulation of nucleobase-containing compound metabolic process	46053	302/11376	0.00331126	1.21512	0.19806	0.566212	0.613209	0.50767	LOC104450115	1
ATAC0.5h_high	GO:0006520	cellular amino acid metabolic process	46053	305/11376	0.00327869	1.20317	0.188008	0.569845	0.615927	0.50992	LOC104418199	1
ATAC0.5h_high	GO:0006886	intracellular protein transport	46053	307/11376	0.00325733	1.19533	0.181363	0.57225	0.617309	0.511065	LOC104433403	1
ATAC0.5h_high	GO:0009751	response to salicylic acid	46053	312/11376	0.00320513	1.17618	0.164941	0.578208	0.622511	0.515371	LOC104449481	1
ATAC0.5h_high	GO:0031327	negative regulation of cellular biosynthetic process	46053	318/11376	0.00314465	1.15399	0.145584	0.585251	0.627627	0.519607	LOC104450115	1
ATAC0.5h_high	GO:0051186	obsolete cofactor metabolic process	46053	318/11376	0.00314465	1.15399	0.145584	0.585251	0.627627	0.519607	LOC104448686	1
ATAC0.5h_high	GO:0034622	cellular protein-containing complex assembly	46053	320/11376	0.003125	1.14677	0.139213	0.587573	0.628887	0.52065	LOC104418508	1
ATAC0.5h_high	GO:0007166	cell surface receptor signaling pathway	46053	324/11376	0.00308642	1.13262	0.126591	0.59218	0.632571	0.5237	LOC104435173	1
ATAC0.5h_high	GO:0006820	anion transport	46053	325/11376	0.00307692	1.12913	0.12346	0.593324	0.632571	0.5237	LOC104449481	1
ATAC0.5h_high	GO:0009890	negative regulation of biosynthetic process	46053	328/11376	0.00304878	1.1188	0.114125	0.596737	0.634974	0.525689	LOC104450115	1
ATAC0.5h_high	GO:0048468	cell development	46053	332/11376	0.00301205	1.10532	0.10181	0.601245	0.638482	0.528594	LOC104450337	1
ATAC0.5h_high	GO:0017144	drug metabolic process	46053	333/11376	0.003003	1.10201	0.0987541	0.602364	0.638482	0.528594	LOC104448686	1
ATAC0.5h_high	GO:0030001	metal ion transport	46053	343/11376	0.00291545	1.06988	0.0686891	0.613391	0.648915	0.537231	LOC104449481	1
ATAC0.5h_high	GO:0048589	developmental growth	46053	350/11376	0.00285714	1.04848	0.0481543	0.620933	0.655491	0.542675	LOC104422221	1
ATAC0.5h_high	GO:0006357	regulation of transcription by RNA polymerase II	46053	351/11376	0.002849	1.04549	0.0452538	0.621999	0.655491	0.542675	LOC104440632	1
ATAC0.5h_high	GO:0032268	regulation of cellular protein metabolic process	46053	358/11376	0.0027933	1.02505	0.0251736	0.629378	0.661995	0.548059	LOC104418508	1
ATAC0.5h_high	GO:0015031	protein transport	46053	360/11376	0.00277778	1.01935	0.0195067	0.631461	0.662913	0.54882	LOC104433403	1
ATAC0.5h_high	GO:0000902	cell morphogenesis	46053	370/11376	0.0027027	0.991805	-0.00837731	0.641706	0.672152	0.556469	LOC104422221	1
ATAC0.5h_high	GO:0050790	regulation of catalytic activity	46053	371/11376	0.00269542	0.989131	-0.0111255	0.642715	0.672152	0.556469	LOC104418508	1
ATAC0.5h_high	GO:0043603	cellular amide metabolic process	46053	375/11376	0.00266667	0.978581	-0.0220475	0.646724	0.675057	0.558874	LOC104440802	1
ATAC0.5h_high	GO:0009793	embryo development ending in seed dormancy	46053	380/11376	0.00263158	0.965705	-0.0355439	0.651675	0.678395	0.561637	LOC104440802	1
ATAC0.5h_high	GO:0045184	establishment of protein localization	46053	382/11376	0.0026178	0.960649	-0.0408949	0.653636	0.678395	0.561637	LOC104433403	1
ATAC0.5h_high	GO:0048584	positive regulation of response to stimulus	46053	382/11376	0.0026178	0.960649	-0.0408949	0.653636	0.678395	0.561637	LOC104450115	1
ATAC0.5h_high	GO:0015833	peptide transport	46053	391/11376	0.00255755	0.938536	-0.0646488	0.662331	0.686119	0.568032	LOC104433403	1
ATAC0.5h_high	GO:0051603	proteolysis involved in cellular protein catabolic process	46053	397/11376	0.00251889	0.924352	-0.0801984	0.668009	0.690696	0.571821	LOC104450337	1
ATAC0.5h_high	GO:0051246	regulation of protein metabolic process	46053	402/11376	0.00248756	0.912855	-0.092988	0.672671	0.693854	0.574435	LOC104418508	1
ATAC0.5h_high	GO:0042886	amide transport	46053	403/11376	0.00248139	0.91059	-0.095528	0.673595	0.693854	0.574435	LOC104433403	1
ATAC0.5h_high	GO:0044257	cellular protein catabolic process	46053	407/11376	0.002457	0.901641	-0.105629	0.677269	0.696329	0.576484	LOC104450337	1
ATAC0.5h_high	GO:0006979	response to oxidative stress	46053	415/11376	0.00240964	0.88426	-0.125556	0.684496	0.702042	0.581215	LOC104449481	1
ATAC0.5h_high	GO:0032989	cellular component morphogenesis	46053	416/11376	0.00240385	0.882134	-0.128022	0.685388	0.702042	0.581215	LOC104422221	1
ATAC0.5h_high	GO:0065003	protein-containing complex assembly	46053	426/11376	0.00234742	0.861427	-0.152381	0.694178	0.709719	0.58757	LOC104418508	1
ATAC0.5h_high	GO:0051128	regulation of cellular component organization	46053	432/11376	0.00231482	0.849462	-0.166745	0.699337	0.713663	0.590835	LOC104418508	1
ATAC0.5h_high	GO:0071229	cellular response to acid chemical	46053	437/11376	0.00228833	0.839743	-0.178576	0.703572	0.71665	0.593308	LOC104450115	1
ATAC0.5h_high	GO:0010038	response to metal ion	46053	441/11376	0.00226757	0.832126	-0.187952	0.706919	0.718723	0.595024	LOC104448686	1
ATAC0.5h_high	GO:0051276	chromosome organization	46053	445/11376	0.00224719	0.824647	-0.197251	0.710229	0.720577	0.596559	LOC104427069	1
ATAC0.5h_high	GO:0010817	regulation of hormone levels	46053	447/11376	0.00223714	0.820957	-0.201872	0.71187	0.720577	0.596559	LOC104443944	1
ATAC0.5h_high	GO:0048878	chemical homeostasis	46053	448/11376	0.00223214	0.819124	-0.204175	0.712687	0.720577	0.596559	LOC104443944	1
ATAC0.5h_high	GO:0046677	response to antibiotic	46053	451/11376	0.0022173	0.813676	-0.211058	0.715126	0.72171	0.597498	LOC104449481	1
ATAC0.5h_high	GO:0030163	protein catabolic process	46053	470/11376	0.00212766	0.780782	-0.253715	0.73011	0.735478	0.608896	LOC104450337	1
ATAC0.5h_high	GO:0043933	protein-containing complex subunit organization	46053	474/11376	0.0021097	0.774194	-0.262498	0.733166	0.737202	0.610323	LOC104418508	1
ATAC0.5h_high	GO:0046907	intracellular transport	46053	479/11376	0.00208768	0.766112	-0.273386	0.736939	0.739036	0.611841	LOC104433403	1
ATAC0.5h_high	GO:0065009	regulation of molecular function	46053	480/11376	0.00208333	0.764516	-0.275551	0.737687	0.739036	0.611841	LOC104418508	1
ATAC0.5h_high	GO:0044265	cellular macromolecule catabolic process	46053	494/11376	0.00202429	0.74285	-0.305457	0.74795	0.74795	0.619221	LOC104450337	1
ATAC2h_high	GO:0052314	phytoalexin metabolic process	2/32	13/11376	0.153846	54.6923	10.2874	5.86E-04	0.100863	0.0841221	LOC104449363/LOC104421700	2
ATAC2h_high	GO:0052315	phytoalexin biosynthetic process	2/32	13/11376	0.153846	54.6923	10.2874	5.86E-04	0.100863	0.0841221	LOC104449363/LOC104421700	2
ATAC2h_high	GO:0009403	toxin biosynthetic process	2/32	14/11376	0.142857	50.7857	9.8994	6.83E-04	0.100863	0.0841221	LOC104449363/LOC104421700	2
ATAC2h_high	GO:2000469	negative regulation of peroxidase activity	1/32	1/11376	1	355.5	18.8282	0.00281294	0.144111	0.120193	LOC104441938	1
ATAC2h_high	GO:0009404	toxin metabolic process	2/32	32/11376	0.0625	22.2188	6.3838	0.00360723	0.144111	0.120193	LOC104449363/LOC104421700	2
ATAC2h_high	GO:0006906	vesicle fusion	2/32	38/11376	0.0526316	18.7105	5.80795	0.00505924	0.144111	0.120193	LOC104438414/LOC104415167	2
ATAC2h_high	GO:0090174	organelle membrane fusion	2/32	40/11376	0.05	17.775	5.64456	0.00559377	0.144111	0.120193	LOC104438414/LOC104415167	2
ATAC2h_high	GO:0010241	ent-kaurene oxidation to kaurenoic acid	1/32	2/11376	0.5	177.75	13.2766	0.00561821	0.144111	0.120193	LOC104449363	1
ATAC2h_high	GO:0033331	ent-kaurene metabolic process	1/32	2/11376	0.5	177.75	13.2766	0.00561821	0.144111	0.120193	LOC104449363	1
ATAC2h_high	GO:0051501	diterpene phytoalexin metabolic process	1/32	2/11376	0.5	177.75	13.2766	0.00561821	0.144111	0.120193	LOC104449363	1
ATAC2h_high	GO:0051502	diterpene phytoalexin biosynthetic process	1/32	2/11376	0.5	177.75	13.2766	0.00561821	0.144111	0.120193	LOC104449363	1
ATAC2h_high	GO:2000468	regulation of peroxidase activity	1/32	2/11376	0.5	177.75	13.2766	0.00561821	0.144111	0.120193	LOC104441938	1
ATAC2h_high	GO:0000122	negative regulation of transcription by RNA polymerase II	2/32	47/11376	0.0425532	15.1277	5.15455	0.00765808	0.144111	0.120193	LOC104441938/LOC104415728	2
ATAC2h_high	GO:0016560	protein import into peroxisome matrix, docking	1/32	3/11376	0.333333	118.5	10.8101	0.00841584	0.144111	0.120193	LOC104443593	1
ATAC2h_high	GO:0032785	negative regulation of DNA-templated transcription, elongation	1/32	3/11376	0.333333	118.5	10.8101	0.00841584	0.144111	0.120193	LOC104415728	1
ATAC2h_high	GO:0034244	negative regulation of transcription elongation from RNA polymerase II promoter	1/32	3/11376	0.333333	118.5	10.8101	0.00841584	0.144111	0.120193	LOC104415728	1
ATAC2h_high	GO:0051354	negative regulation of oxidoreductase activity	1/32	3/11376	0.333333	118.5	10.8101	0.00841584	0.144111	0.120193	LOC104441938	1
ATAC2h_high	GO:0070535	histone H2A K63-linked ubiquitination	1/32	3/11376	0.333333	118.5	10.8101	0.00841584	0.144111	0.120193	LOC104415728	1
ATAC2h_high	GO:0080136	priming of cellular response to stress	1/32	3/11376	0.333333	118.5	10.8101	0.00841584	0.144111	0.120193	LOC104421700	1
ATAC2h_high	GO:0061025	membrane fusion	2/32	51/11376	0.0392157	13.9412	4.91935	0.00896952	0.144111	0.120193	LOC104438414/LOC104415167	2
ATAC2h_high	GO:0016197	endosomal transport	2/32	56/11376	0.0357143	12.6964	4.66006	0.0107396	0.144111	0.120193	LOC104434132/LOC104441327	2
ATAC2h_high	GO:0002204	somatic recombination of immunoglobulin genes involved in immune response	1/32	4/11376	0.25	88.875	9.33565	0.0112058	0.144111	0.120193	LOC104415728	1
ATAC2h_high	GO:0002208	somatic diversification of immunoglobulins involved in immune response	1/32	4/11376	0.25	88.875	9.33565	0.0112058	0.144111	0.120193	LOC104415728	1
ATAC2h_high	GO:0002285	lymphocyte activation involved in immune response	1/32	4/11376	0.25	88.875	9.33565	0.0112058	0.144111	0.120193	LOC104415728	1
ATAC2h_high	GO:0002312	B cell activation involved in immune response	1/32	4/11376	0.25	88.875	9.33565	0.0112058	0.144111	0.120193	LOC104415728	1
ATAC2h_high	GO:0002381	immunoglobulin production involved in immunoglobulin-mediated immune response	1/32	4/11376	0.25	88.875	9.33565	0.0112058	0.144111	0.120193	LOC104415728	1
ATAC2h_high	GO:0002562	somatic diversification of immune receptors via germline recombination within a single locus	1/32	4/11376	0.25	88.875	9.33565	0.0112058	0.144111	0.120193	LOC104415728	1
ATAC2h_high	GO:0006105	succinate metabolic process	1/32	4/11376	0.25	88.875	9.33565	0.0112058	0.144111	0.120193	LOC104456088	1
ATAC2h_high	GO:0016064	immunoglobulin mediated immune response	1/32	4/11376	0.25	88.875	9.33565	0.0112058	0.144111	0.120193	LOC104415728	1
ATAC2h_high	GO:0016447	somatic recombination of immunoglobulin gene segments	1/32	4/11376	0.25	88.875	9.33565	0.0112058	0.144111	0.120193	LOC104415728	1
ATAC2h_high	GO:0019724	B cell mediated immunity	1/32	4/11376	0.25	88.875	9.33565	0.0112058	0.144111	0.120193	LOC104415728	1
ATAC2h_high	GO:0032042	mitochondrial DNA metabolic process	1/32	4/11376	0.25	88.875	9.33565	0.0112058	0.144111	0.120193	LOC104443593	1
ATAC2h_high	GO:0045190	isotype switching	1/32	4/11376	0.25	88.875	9.33565	0.0112058	0.144111	0.120193	LOC104415728	1
ATAC2h_high	GO:0048284	organelle fusion	2/32	61/11376	0.0327869	11.6557	4.43189	0.0126512	0.144111	0.120193	LOC104438414/LOC104415167	2
ATAC2h_high	GO:0016050	vesicle organization	2/32	63/11376	0.031746	11.2857	4.34794	0.0134545	0.144111	0.120193	LOC104438414/LOC104415167	2
ATAC2h_high	GO:0002250	adaptive immune response	1/32	5/11376	0.2	71.1	8.32667	0.0139882	0.144111	0.120193	LOC104415728	1
ATAC2h_high	GO:0002449	lymphocyte mediated immunity	1/32	5/11376	0.2	71.1	8.32667	0.0139882	0.144111	0.120193	LOC104415728	1
ATAC2h_high	GO:0002460	adaptive immune response based on somatic recombination of immune receptors built from immunoglobulin superfamily domains	1/32	5/11376	0.2	71.1	8.32667	0.0139882	0.144111	0.120193	LOC104415728	1
ATAC2h_high	GO:0033522	histone H2A ubiquitination	1/32	5/11376	0.2	71.1	8.32667	0.0139882	0.144111	0.120193	LOC104415728	1
ATAC2h_high	GO:0033523	histone H2B ubiquitination	1/32	5/11376	0.2	71.1	8.32667	0.0139882	0.144111	0.120193	LOC104415728	1
ATAC2h_high	GO:0042113	B cell activation	1/32	5/11376	0.2	71.1	8.32667	0.0139882	0.144111	0.120193	LOC104415728	1
ATAC2h_high	GO:0050665	hydrogen peroxide biosynthetic process	1/32	5/11376	0.2	71.1	8.32667	0.0139882	0.144111	0.120193	LOC104449405	1
ATAC2h_high	GO:0070936	protein K48-linked ubiquitination	1/32	5/11376	0.2	71.1	8.32667	0.0139882	0.144111	0.120193	LOC104415728	1
ATAC2h_high	GO:0006357	regulation of transcription by RNA polymerase II	4/32	351/11376	0.011396	4.05128	3.084	0.016201	0.154499	0.128856	LOC104417786/LOC104440632/LOC104441938/LOC104415728	4
ATAC2h_high	GO:0006104	succinyl-CoA metabolic process	1/32	6/11376	0.166667	59.25	7.57982	0.0167631	0.154499	0.128856	LOC104456088	1
ATAC2h_high	GO:0002200	somatic diversification of immune receptors	1/32	7/11376	0.142857	50.7857	6.99778	0.0195303	0.154499	0.128856	LOC104415728	1
ATAC2h_high	GO:0002377	immunoglobulin production	1/32	7/11376	0.142857	50.7857	6.99778	0.0195303	0.154499	0.128856	LOC104415728	1
ATAC2h_high	GO:0002440	production of molecular mediator of immune response	1/32	7/11376	0.142857	50.7857	6.99778	0.0195303	0.154499	0.128856	LOC104415728	1
ATAC2h_high	GO:0009660	amyloplast organization	1/32	7/11376	0.142857	50.7857	6.99778	0.0195303	0.154499	0.128856	LOC104415167	1
ATAC2h_high	GO:0016445	somatic diversification of immunoglobulins	1/32	7/11376	0.142857	50.7857	6.99778	0.0195303	0.154499	0.128856	LOC104415728	1
ATAC2h_high	GO:0016574	histone ubiquitination	1/32	7/11376	0.142857	50.7857	6.99778	0.0195303	0.154499	0.128856	LOC104415728	1
ATAC2h_high	GO:0018871	1-aminocyclopropane-1-carboxylate metabolic process	1/32	7/11376	0.142857	50.7857	6.99778	0.0195303	0.154499	0.128856	LOC104449230	1
ATAC2h_high	GO:0042218	1-aminocyclopropane-1-carboxylate biosynthetic process	1/32	7/11376	0.142857	50.7857	6.99778	0.0195303	0.154499	0.128856	LOC104449230	1
ATAC2h_high	GO:0045739	positive regulation of DNA repair	1/32	7/11376	0.142857	50.7857	6.99778	0.0195303	0.154499	0.128856	LOC104415728	1
ATAC2h_high	GO:0046900	tetrahydrofolylpolyglutamate metabolic process	1/32	7/11376	0.142857	50.7857	6.99778	0.0195303	0.154499	0.128856	LOC104448563	1
ATAC2h_high	GO:1901979	regulation of inward rectifier potassium channel activity	1/32	7/11376	0.142857	50.7857	6.99778	0.0195303	0.154499	0.128856	LOC104449518	1
ATAC2h_high	GO:0016192	vesicle-mediated transport	4/32	378/11376	0.010582	3.7619	2.90045	0.0206947	0.160838	0.134143	LOC104434132/LOC104438414/LOC104441327/LOC104415167	4
ATAC2h_high	GO:0006491	N-glycan processing	1/32	8/11376	0.125	44.4375	6.52733	0.02229	0.161877	0.135009	LOC104418312	1
ATAC2h_high	GO:0016444	somatic cell DNA recombination	1/32	8/11376	0.125	44.4375	6.52733	0.02229	0.161877	0.135009	LOC104415728	1
ATAC2h_high	GO:0019048	modulation by virus of host process	1/32	8/11376	0.125	44.4375	6.52733	0.02229	0.161877	0.135009	LOC104449405	1
ATAC2h_high	GO:0070534	protein K63-linked ubiquitination	1/32	8/11376	0.125	44.4375	6.52733	0.02229	0.161877	0.135009	LOC104415728	1
ATAC2h_high	GO:0034389	lipid droplet organization	1/32	9/11376	0.111111	39.5	6.13658	0.0250422	0.177548	0.14808	LOC104419549	1
ATAC2h_high	GO:0080135	regulation of cellular response to stress	2/32	88/11376	0.0227273	8.07955	3.54084	0.0252495	0.177548	0.14808	LOC104415728/LOC104421700	2
ATAC2h_high	GO:0000002	mitochondrial genome maintenance	1/32	10/11376	0.1	35.55	5.80513	0.0277868	0.187764	0.1566	LOC104443593	1
ATAC2h_high	GO:0051341	regulation of oxidoreductase activity	1/32	10/11376	0.1	35.55	5.80513	0.0277868	0.187764	0.1566	LOC104441938	1
ATAC2h_high	GO:0016999	antibiotic metabolic process	2/32	93/11376	0.0215054	7.64516	3.41745	0.0279739	0.187764	0.1566	LOC104449405/LOC104456088	2
ATAC2h_high	GO:0009700	indole phytoalexin biosynthetic process	1/32	11/11376	0.0909091	32.3182	5.5192	0.030524	0.193173	0.161112	LOC104421700	1
ATAC2h_high	GO:0010120	camalexin biosynthetic process	1/32	11/11376	0.0909091	32.3182	5.5192	0.030524	0.193173	0.161112	LOC104421700	1
ATAC2h_high	GO:0046217	indole phytoalexin metabolic process	1/32	11/11376	0.0909091	32.3182	5.5192	0.030524	0.193173	0.161112	LOC104421700	1
ATAC2h_high	GO:0052317	camalexin metabolic process	1/32	11/11376	0.0909091	32.3182	5.5192	0.030524	0.193173	0.161112	LOC104421700	1
ATAC2h_high	GO:0001558	regulation of cell growth	2/32	102/11376	0.0196078	6.97059	3.21696	0.0331612	0.204603	0.170644	LOC104441938/LOC104449518	2
ATAC2h_high	GO:0043486	histone exchange	1/32	12/11376	0.0833333	29.625	5.26912	0.0332537	0.204603	0.170644	LOC104415728	1
ATAC2h_high	GO:0009738	abscisic acid-activated signaling pathway	2/32	104/11376	0.0192308	6.83654	3.1757	0.0343618	0.208234	0.173673	LOC104449518/LOC104421700	2
ATAC2h_high	GO:0009959	negative gravitropism	1/32	13/11376	0.0769231	27.3462	5.04789	0.035976	0.208234	0.173673	LOC104415167	1
ATAC2h_high	GO:0050826	response to freezing	1/32	13/11376	0.0769231	27.3462	5.04789	0.035976	0.208234	0.173673	LOC104421700	1
ATAC2h_high	GO:1903409	reactive oxygen species biosynthetic process	1/32	13/11376	0.0769231	27.3462	5.04789	0.035976	0.208234	0.173673	LOC104449405	1
ATAC2h_high	GO:0048868	pollen tube development	2/32	107/11376	0.0186916	6.64486	3.1158	0.0361942	0.208234	0.173673	LOC104456505/LOC104421700	2
ATAC2h_high	GO:0034243	regulation of transcription elongation from RNA polymerase II promoter	1/32	14/11376	0.0714286	25.3929	4.85028	0.0386909	0.219744	0.183272	LOC104415728	1
ATAC2h_high	GO:0071396	cellular response to lipid	3/32	275/11376	0.0109091	3.87818	2.56609	0.0413772	0.223652	0.186531	LOC104449363/LOC104449518/LOC104421700	3
ATAC2h_high	GO:0007286	spermatid development	1/32	15/11376	0.0666667	23.7	4.6723	0.0413983	0.223652	0.186531	LOC104415728	1
ATAC2h_high	GO:0048515	spermatid differentiation	1/32	15/11376	0.0666667	23.7	4.6723	0.0413983	0.223652	0.186531	LOC104415728	1
ATAC2h_high	GO:2001022	positive regulation of response to DNA damage stimulus	1/32	15/11376	0.0666667	23.7	4.6723	0.0413983	0.223652	0.186531	LOC104415728	1
ATAC2h_high	GO:0045935	positive regulation of nucleobase-containing compound metabolic process	4/32	482/11376	0.00829875	2.95021	2.32369	0.0448077	0.233378	0.194643	LOC104425372/LOC104440632/LOC104442017/LOC104415728	4
ATAC2h_high	GO:0048527	lateral root development	2/32	122/11376	0.0163934	5.82787	2.84741	0.0459027	0.233378	0.194643	LOC104441938/LOC104443593	2
ATAC2h_high	GO:0006760	folic acid-containing compound metabolic process	1/32	17/11376	0.0588235	20.9118	4.36347	0.046791	0.233378	0.194643	LOC104448563	1
ATAC2h_high	GO:0015919	peroxisomal membrane transport	1/32	18/11376	0.0555556	19.75	4.22819	0.0494764	0.233378	0.194643	LOC104443593	1
ATAC2h_high	GO:0016558	protein import into peroxisome matrix	1/32	18/11376	0.0555556	19.75	4.22819	0.0494764	0.233378	0.194643	LOC104443593	1
ATAC2h_high	GO:0042558	pteridine-containing compound metabolic process	1/32	18/11376	0.0555556	19.75	4.22819	0.0494764	0.233378	0.194643	LOC104448563	1
ATAC2h_high	GO:0042743	hydrogen peroxide metabolic process	1/32	18/11376	0.0555556	19.75	4.22819	0.0494764	0.233378	0.194643	LOC104449405	1
ATAC2h_high	GO:0043044	ATP-dependent chromatin remodeling	1/32	18/11376	0.0555556	19.75	4.22819	0.0494764	0.233378	0.194643	LOC104415728	1
ATAC2h_high	GO:1901016	regulation of potassium ion transmembrane transporter activity	1/32	18/11376	0.0555556	19.75	4.22819	0.0494764	0.233378	0.194643	LOC104449518	1
ATAC2h_high	GO:1901379	regulation of potassium ion transmembrane transport	1/32	18/11376	0.0555556	19.75	4.22819	0.0494764	0.233378	0.194643	LOC104449518	1
ATAC2h_high	GO:0002263	cell activation involved in immune response	1/32	19/11376	0.0526316	18.7105	4.1034	0.0521544	0.233378	0.194643	LOC104415728	1
ATAC2h_high	GO:0002366	leukocyte activation involved in immune response	1/32	19/11376	0.0526316	18.7105	4.1034	0.0521544	0.233378	0.194643	LOC104415728	1
ATAC2h_high	GO:0002443	leukocyte mediated immunity	1/32	19/11376	0.0526316	18.7105	4.1034	0.0521544	0.233378	0.194643	LOC104415728	1
ATAC2h_high	GO:0006099	tricarboxylic acid cycle	1/32	19/11376	0.0526316	18.7105	4.1034	0.0521544	0.233378	0.194643	LOC104456088	1
ATAC2h_high	GO:0006891	intra-Golgi vesicle-mediated transport	1/32	19/11376	0.0526316	18.7105	4.1034	0.0521544	0.233378	0.194643	LOC104441327	1
ATAC2h_high	GO:0032784	regulation of DNA-templated transcription, elongation	1/32	19/11376	0.0526316	18.7105	4.1034	0.0521544	0.233378	0.194643	LOC104415728	1
ATAC2h_high	GO:0046649	lymphocyte activation	1/32	19/11376	0.0526316	18.7105	4.1034	0.0521544	0.233378	0.194643	LOC104415728	1
ATAC2h_high	GO:0009739	response to gibberellin	2/32	134/11376	0.0149254	5.30597	2.66299	0.0542832	0.238093	0.198576	LOC104441938/LOC104449363	2
ATAC2h_high	GO:0048528	post-embryonic root development	2/32	134/11376	0.0149254	5.30597	2.66299	0.0542832	0.238093	0.198576	LOC104441938/LOC104443593	2
ATAC2h_high	GO:0009292	genetic transfer	1/32	21/11376	0.047619	16.9286	3.88026	0.0574884	0.242241	0.202036	LOC104418369	1
ATAC2h_high	GO:0009294	DNA mediated transformation	1/32	21/11376	0.047619	16.9286	3.88026	0.0574884	0.242241	0.202036	LOC104418369	1
ATAC2h_high	GO:2001257	regulation of cation channel activity	1/32	21/11376	0.047619	16.9286	3.88026	0.0574884	0.242241	0.202036	LOC104449518	1
ATAC2h_high	GO:0051186	obsolete cofactor metabolic process	3/32	318/11376	0.00943396	3.35377	2.26104	0.0591134	0.242241	0.202036	LOC104448563/LOC104449405/LOC104456088	3
ATAC2h_high	GO:0071215	cellular response to abscisic acid stimulus	2/32	141/11376	0.0141844	5.04255	2.56535	0.0594051	0.242241	0.202036	LOC104449518/LOC104421700	2
ATAC2h_high	GO:0006282	regulation of DNA repair	1/32	22/11376	0.0454545	16.1591	3.77988	0.0601446	0.242241	0.202036	LOC104415728	1
ATAC2h_high	GO:0010229	inflorescence development	1/32	22/11376	0.0454545	16.1591	3.77988	0.0601446	0.242241	0.202036	LOC104421700	1
ATAC2h_high	GO:0030433	ubiquitin-dependent ERAD pathway	1/32	22/11376	0.0454545	16.1591	3.77988	0.0601446	0.242241	0.202036	LOC104418312	1
ATAC2h_high	GO:0097306	cellular response to alcohol	2/32	142/11376	0.0140845	5.00704	2.55193	0.0601502	0.242241	0.202036	LOC104449518/LOC104421700	2
ATAC2h_high	GO:0000726	non-recombinational repair	1/32	23/11376	0.0434783	15.4565	3.68587	0.0627935	0.246173	0.205314	LOC104415728	1
ATAC2h_high	GO:0006303	double-strand break repair via nonhomologous end joining	1/32	23/11376	0.0434783	15.4565	3.68587	0.0627935	0.246173	0.205314	LOC104415728	1
ATAC2h_high	GO:0009718	anthocyanin-containing compound biosynthetic process	1/32	23/11376	0.0434783	15.4565	3.68587	0.0627935	0.246173	0.205314	LOC104442017	1
ATAC2h_high	GO:0006101	citrate metabolic process	1/32	24/11376	0.0416667	14.8125	3.59757	0.0654351	0.247726	0.20661	LOC104456088	1
ATAC2h_high	GO:0006890	retrograde vesicle-mediated transport, Golgi to endoplasmic reticulum	1/32	24/11376	0.0416667	14.8125	3.59757	0.0654351	0.247726	0.20661	LOC104441327	1
ATAC2h_high	GO:0043266	regulation of potassium ion transport	1/32	24/11376	0.0416667	14.8125	3.59757	0.0654351	0.247726	0.20661	LOC104449518	1
ATAC2h_high	GO:0072350	tricarboxylic acid metabolic process	1/32	24/11376	0.0416667	14.8125	3.59757	0.0654351	0.247726	0.20661	LOC104456088	1
ATAC2h_high	GO:0061024	membrane organization	2/32	151/11376	0.013245	4.70861	2.43654	0.067001	0.247726	0.20661	LOC104438414/LOC104415167	2
ATAC2h_high	GO:0009853	photorespiration	1/32	25/11376	0.04	14.22	3.51441	0.0680695	0.247726	0.20661	LOC104449405	1
ATAC2h_high	GO:0017000	antibiotic biosynthetic process	1/32	25/11376	0.04	14.22	3.51441	0.0680695	0.247726	0.20661	LOC104449405	1
ATAC2h_high	GO:0042147	retrograde transport, endosome to Golgi	1/32	25/11376	0.04	14.22	3.51441	0.0680695	0.247726	0.20661	LOC104441327	1
ATAC2h_high	GO:0009856	pollination	2/32	154/11376	0.012987	4.61688	2.40009	0.0693408	0.247726	0.20661	LOC104456505/LOC104421700	2
ATAC2h_high	GO:0043086	negative regulation of catalytic activity	2/32	154/11376	0.012987	4.61688	2.40009	0.0693408	0.247726	0.20661	LOC104441938/LOC104456739	2
ATAC2h_high	GO:0044706	multi-multicellular organism process	2/32	154/11376	0.012987	4.61688	2.40009	0.0693408	0.247726	0.20661	LOC104456505/LOC104421700	2
ATAC2h_high	GO:0006625	protein targeting to peroxisome	1/32	27/11376	0.037037	13.1667	3.36157	0.0733168	0.251778	0.209989	LOC104443593	1
ATAC2h_high	GO:0045324	late endosome to vacuole transport	1/32	27/11376	0.037037	13.1667	3.36157	0.0733168	0.251778	0.209989	LOC104434132	1
ATAC2h_high	GO:0072662	protein localization to peroxisome	1/32	27/11376	0.037037	13.1667	3.36157	0.0733168	0.251778	0.209989	LOC104443593	1
ATAC2h_high	GO:0072663	establishment of protein localization to peroxisome	1/32	27/11376	0.037037	13.1667	3.36157	0.0733168	0.251778	0.209989	LOC104443593	1
ATAC2h_high	GO:1904062	regulation of cation transmembrane transport	1/32	27/11376	0.037037	13.1667	3.36157	0.0733168	0.251778	0.209989	LOC104449518	1
ATAC2h_high	GO:0010183	pollen tube guidance	1/32	28/11376	0.0357143	12.6964	3.29109	0.0759297	0.252909	0.210933	LOC104421700	1
ATAC2h_high	GO:0010204	GO:0010204	1/32	28/11376	0.0357143	12.6964	3.29109	0.0759297	0.252909	0.210933	LOC104449405	1
ATAC2h_high	GO:0043574	peroxisomal transport	1/32	28/11376	0.0357143	12.6964	3.29109	0.0759297	0.252909	0.210933	LOC104443593	1
ATAC2h_high	GO:0050918	positive chemotaxis	1/32	28/11376	0.0357143	12.6964	3.29109	0.0759297	0.252909	0.210933	LOC104421700	1
ATAC2h_high	GO:0002520	immune system development	1/32	29/11376	0.0344828	12.2586	3.22412	0.0785355	0.257713	0.214939	LOC104415728	1
ATAC2h_high	GO:0007281	germ cell development	1/32	29/11376	0.0344828	12.2586	3.22412	0.0785355	0.257713	0.214939	LOC104415728	1
ATAC2h_high	GO:0010252	auxin homeostasis	1/32	30/11376	0.0333333	11.85	3.16036	0.0811342	0.262354	0.21881	LOC104441938	1
ATAC2h_high	GO:0080092	regulation of pollen tube growth	1/32	30/11376	0.0333333	11.85	3.16036	0.0811342	0.262354	0.21881	LOC104449518	1
ATAC2h_high	GO:0044092	negative regulation of molecular function	2/32	172/11376	0.0116279	4.13372	2.19941	0.0839284	0.269406	0.224692	LOC104441938/LOC104456739	2
ATAC2h_high	GO:0044003	modulation by symbiont of host process	1/32	32/11376	0.03125	11.1094	3.04147	0.0863102	0.269406	0.224692	LOC104449405	1
ATAC2h_high	GO:0046283	anthocyanin-containing compound metabolic process	1/32	32/11376	0.03125	11.1094	3.04147	0.0863102	0.269406	0.224692	LOC104442017	1
ATAC2h_high	GO:0009060	aerobic respiration	1/32	33/11376	0.030303	10.7727	2.98591	0.0888876	0.269406	0.224692	LOC104456088	1
ATAC2h_high	GO:0009251	glucan catabolic process	1/32	33/11376	0.030303	10.7727	2.98591	0.0888876	0.269406	0.224692	LOC104432666	1
ATAC2h_high	GO:0030307	positive regulation of cell growth	1/32	33/11376	0.030303	10.7727	2.98591	0.0888876	0.269406	0.224692	LOC104441938	1
ATAC2h_high	GO:0044764	multi-organism cellular process	1/32	33/11376	0.030303	10.7727	2.98591	0.0888876	0.269406	0.224692	LOC104418369	1
ATAC2h_high	GO:0048278	vesicle docking	1/32	33/11376	0.030303	10.7727	2.98591	0.0888876	0.269406	0.224692	LOC104415167	1
ATAC2h_high	GO:2001020	regulation of response to DNA damage stimulus	1/32	33/11376	0.030303	10.7727	2.98591	0.0888876	0.269406	0.224692	LOC104415728	1
ATAC2h_high	GO:0048584	positive regulation of response to stimulus	3/32	382/11376	0.0078534	2.79188	1.89205	0.0910833	0.269406	0.224692	LOC104449405/LOC104449518/LOC104415728	3
ATAC2h_high	GO:0022406	membrane docking	1/32	34/11376	0.0294118	10.4559	2.93268	0.0914579	0.269406	0.224692	LOC104415167	1
ATAC2h_high	GO:0045321	leukocyte activation	1/32	34/11376	0.0294118	10.4559	2.93268	0.0914579	0.269406	0.224692	LOC104415728	1
ATAC2h_high	GO:0140056	organelle localization by membrane tethering	1/32	34/11376	0.0294118	10.4559	2.93268	0.0914579	0.269406	0.224692	LOC104415167	1
ATAC2h_high	GO:0001775	cell activation	1/32	35/11376	0.0285714	10.1571	2.88161	0.0940213	0.269406	0.224692	LOC104415728	1
ATAC2h_high	GO:0016485	protein processing	1/32	35/11376	0.0285714	10.1571	2.88161	0.0940213	0.269406	0.224692	LOC104443593	1
ATAC2h_high	GO:0036503	ERAD pathway	1/32	35/11376	0.0285714	10.1571	2.88161	0.0940213	0.269406	0.224692	LOC104418312	1
ATAC2h_high	GO:0090696	post-embryonic plant organ development	2/32	184/11376	0.0108696	3.86413	2.08025	0.0941345	0.269406	0.224692	LOC104441938/LOC104443593	2
ATAC2h_high	GO:0010109	regulation of photosynthesis	1/32	36/11376	0.0277778	9.875	2.83257	0.0965776	0.269406	0.224692	LOC104449405	1
ATAC2h_high	GO:0051817	modulation of process of other organism involved in symbiotic interaction	1/32	36/11376	0.0277778	9.875	2.83257	0.0965776	0.269406	0.224692	LOC104449405	1
ATAC2h_high	GO:0006732	obsolete coenzyme metabolic process	2/32	188/11376	0.0106383	3.78191	2.04274	0.0976149	0.269406	0.224692	LOC104448563/LOC104456088	2
ATAC2h_high	GO:0009409	response to cold	3/32	394/11376	0.00761421	2.70685	1.83135	0.0977587	0.269406	0.224692	LOC104440632/LOC104456739/LOC104421700	3
ATAC2h_high	GO:0000165	MAPK cascade	1/32	37/11376	0.027027	9.60811	2.78541	0.0991269	0.269406	0.224692	LOC104421700	1
ATAC2h_high	GO:0006637	acyl-CoA metabolic process	1/32	37/11376	0.027027	9.60811	2.78541	0.0991269	0.269406	0.224692	LOC104456088	1
ATAC2h_high	GO:0016482	cytosolic transport	1/32	37/11376	0.027027	9.60811	2.78541	0.0991269	0.269406	0.224692	LOC104441327	1
ATAC2h_high	GO:0035383	thioester metabolic process	1/32	37/11376	0.027027	9.60811	2.78541	0.0991269	0.269406	0.224692	LOC104456088	1
ATAC2h_high	GO:0035821	modulation of process of other organism	1/32	37/11376	0.027027	9.60811	2.78541	0.0991269	0.269406	0.224692	LOC104449405	1
ATAC2h_high	GO:0034728	nucleosome organization	1/32	38/11376	0.0263158	9.35526	2.74	0.101669	0.272967	0.227661	LOC104415728	1
ATAC2h_high	GO:0051054	positive regulation of DNA metabolic process	1/32	38/11376	0.0263158	9.35526	2.74	0.101669	0.272967	0.227661	LOC104415728	1
ATAC2h_high	GO:0044743	protein transmembrane import into intracellular organelle	1/32	39/11376	0.025641	9.11538	2.69625	0.104205	0.278089	0.231933	LOC104443593	1
ATAC2h_high	GO:0045893	positive regulation of transcription, DNA-templated	3/32	407/11376	0.00737101	2.62039	1.76808	0.105215	0.278133	0.23197	LOC104425372/LOC104440632/LOC104442017	3
ATAC2h_high	GO:0016032	viral process	1/32	40/11376	0.025	8.8875	2.65404	0.106733	0.278133	0.23197	LOC104449405	1
ATAC2h_high	GO:0019432	triglyceride biosynthetic process	1/32	41/11376	0.0243902	8.67073	2.61328	0.109255	0.278133	0.23197	LOC104419549	1
ATAC2h_high	GO:0022898	regulation of transmembrane transporter activity	1/32	41/11376	0.0243902	8.67073	2.61328	0.109255	0.278133	0.23197	LOC104449518	1
ATAC2h_high	GO:0032409	regulation of transporter activity	1/32	41/11376	0.0243902	8.67073	2.61328	0.109255	0.278133	0.23197	LOC104449518	1
ATAC2h_high	GO:0032412	regulation of ion transmembrane transporter activity	1/32	41/11376	0.0243902	8.67073	2.61328	0.109255	0.278133	0.23197	LOC104449518	1
ATAC2h_high	GO:0010959	regulation of metal ion transport	1/32	42/11376	0.0238095	8.46429	2.57388	0.111769	0.278133	0.23197	LOC104449518	1
ATAC2h_high	GO:0046460	neutral lipid biosynthetic process	1/32	42/11376	0.0238095	8.46429	2.57388	0.111769	0.278133	0.23197	LOC104419549	1
ATAC2h_high	GO:0046463	acylglycerol biosynthetic process	1/32	42/11376	0.0238095	8.46429	2.57388	0.111769	0.278133	0.23197	LOC104419549	1
ATAC2h_high	GO:0048364	root development	3/32	422/11376	0.007109	2.52725	1.69804	0.114095	0.278133	0.23197	LOC104434132/LOC104441938/LOC104443593	3
ATAC2h_high	GO:0006935	chemotaxis	1/32	43/11376	0.0232558	8.26744	2.53578	0.114277	0.278133	0.23197	LOC104421700	1
ATAC2h_high	GO:0022622	root system development	3/32	423/11376	0.0070922	2.52128	1.69348	0.114698	0.278133	0.23197	LOC104434132/LOC104441938/LOC104443593	3
ATAC2h_high	GO:1902680	positive regulation of RNA biosynthetic process	3/32	426/11376	0.00704225	2.50352	1.67987	0.116512	0.278133	0.23197	LOC104425372/LOC104440632/LOC104442017	3
ATAC2h_high	GO:1903508	positive regulation of nucleic acid-templated transcription	3/32	426/11376	0.00704225	2.50352	1.67987	0.116512	0.278133	0.23197	LOC104425372/LOC104440632/LOC104442017	3
ATAC2h_high	GO:0007031	peroxisome organization	1/32	44/11376	0.0227273	8.07955	2.49888	0.116778	0.278133	0.23197	LOC104443593	1
ATAC2h_high	GO:0010769	regulation of cell morphogenesis involved in differentiation	1/32	44/11376	0.0227273	8.07955	2.49888	0.116778	0.278133	0.23197	LOC104449518	1
ATAC2h_high	GO:0033865	nucleoside bisphosphate metabolic process	1/32	44/11376	0.0227273	8.07955	2.49888	0.116778	0.278133	0.23197	LOC104456088	1
ATAC2h_high	GO:0033875	ribonucleoside bisphosphate metabolic process	1/32	44/11376	0.0227273	8.07955	2.49888	0.116778	0.278133	0.23197	LOC104456088	1
ATAC2h_high	GO:0034032	purine nucleoside bisphosphate metabolic process	1/32	44/11376	0.0227273	8.07955	2.49888	0.116778	0.278133	0.23197	LOC104456088	1
ATAC2h_high	GO:0051510	regulation of unidimensional cell growth	1/32	44/11376	0.0227273	8.07955	2.49888	0.116778	0.278133	0.23197	LOC104449518	1
ATAC2h_high	GO:0040008	regulation of growth	2/32	212/11376	0.00943396	3.35377	1.83734	0.119234	0.281051	0.234404	LOC104441938/LOC104449518	2
ATAC2h_high	GO:0042330	taxis	1/32	45/11376	0.0222222	7.9	2.46314	0.119272	0.281051	0.234404	LOC104421700	1
ATAC2h_high	GO:0045892	negative regulation of transcription, DNA-templated	2/32	214/11376	0.00934579	3.32243	1.82157	0.121088	0.283703	0.236616	LOC104441938/LOC104415728	2
ATAC2h_high	GO:0043648	dicarboxylic acid metabolic process	1/32	46/11376	0.0217391	7.72826	2.42848	0.12176	0.283703	0.236616	LOC104456088	1
ATAC2h_high	GO:0071229	cellular response to acid chemical	3/32	437/11376	0.00686499	2.4405	1.63092	0.123261	0.283703	0.236616	LOC104449363/LOC104449518/LOC104421700	3
ATAC2h_high	GO:0007283	spermatogenesis	1/32	47/11376	0.0212766	7.56383	2.39485	0.12424	0.283703	0.236616	LOC104415728	1
ATAC2h_high	GO:0009686	gibberellin biosynthetic process	1/32	47/11376	0.0212766	7.56383	2.39485	0.12424	0.283703	0.236616	LOC104449363	1
ATAC2h_high	GO:0045927	positive regulation of growth	1/32	47/11376	0.0212766	7.56383	2.39485	0.12424	0.283703	0.236616	LOC104441938	1
ATAC2h_high	GO:0010038	response to metal ion	3/32	441/11376	0.00680272	2.41837	1.61349	0.125751	0.284945	0.237652	LOC104441938/LOC104449230/LOC104456088	3
ATAC2h_high	GO:0034765	regulation of ion transmembrane transport	1/32	48/11376	0.0208333	7.40625	2.36219	0.126714	0.284945	0.237652	LOC104449518	1
ATAC2h_high	GO:0042214	terpene metabolic process	1/32	48/11376	0.0208333	7.40625	2.36219	0.126714	0.284945	0.237652	LOC104449363	1
ATAC2h_high	GO:0034762	regulation of transmembrane transport	1/32	49/11376	0.0204082	7.2551	2.33046	0.129181	0.287275	0.239595	LOC104449518	1
ATAC2h_high	GO:0051254	positive regulation of RNA metabolic process	3/32	448/11376	0.00669643	2.38058	1.58343	0.130154	0.287275	0.239595	LOC104425372/LOC104440632/LOC104442017	3
ATAC2h_high	GO:0009753	response to jasmonic acid	2/32	224/11376	0.00892857	3.17411	1.7454	0.130466	0.287275	0.239595	LOC104441938/LOC104442017	2
ATAC2h_high	GO:0006641	triglyceride metabolic process	1/32	50/11376	0.02	7.11	2.29962	0.131641	0.287275	0.239595	LOC104419549	1
ATAC2h_high	GO:0009813	flavonoid biosynthetic process	1/32	50/11376	0.02	7.11	2.29962	0.131641	0.287275	0.239595	LOC104442017	1
ATAC2h_high	GO:0045333	cellular respiration	1/32	50/11376	0.02	7.11	2.29962	0.131641	0.287275	0.239595	LOC104456088	1
ATAC2h_high	GO:0042435	indole-containing compound biosynthetic process	1/32	51/11376	0.0196078	6.97059	2.26961	0.134094	0.291195	0.242864	LOC104421700	1
ATAC2h_high	GO:0006338	chromatin remodeling	1/32	52/11376	0.0192308	6.83654	2.2404	0.136541	0.292211	0.243711	LOC104415728	1
ATAC2h_high	GO:0023014	GO:0023014	1/32	52/11376	0.0192308	6.83654	2.2404	0.136541	0.292211	0.243711	LOC104421700	1
ATAC2h_high	GO:0051701	biological process involved in interaction with host	1/32	52/11376	0.0192308	6.83654	2.2404	0.136541	0.292211	0.243711	LOC104449405	1
ATAC2h_high	GO:1902679	negative regulation of RNA biosynthetic process	2/32	234/11376	0.00854701	3.03846	1.67339	0.140012	0.294115	0.2453	LOC104441938/LOC104415728	2
ATAC2h_high	GO:1903507	negative regulation of nucleic acid-templated transcription	2/32	234/11376	0.00854701	3.03846	1.67339	0.140012	0.294115	0.2453	LOC104441938/LOC104415728	2
ATAC2h_high	GO:0009789	positive regulation of abscisic acid-activated signaling pathway	1/32	54/11376	0.0185185	6.58333	2.18422	0.141414	0.294115	0.2453	LOC104449518	1
ATAC2h_high	GO:0051604	protein maturation	1/32	54/11376	0.0185185	6.58333	2.18422	0.141414	0.294115	0.2453	LOC104443593	1
ATAC2h_high	GO:1901421	positive regulation of response to alcohol	1/32	54/11376	0.0185185	6.58333	2.18422	0.141414	0.294115	0.2453	LOC104449518	1
ATAC2h_high	GO:1905959	positive regulation of cellular response to alcohol	1/32	54/11376	0.0185185	6.58333	2.18422	0.141414	0.294115	0.2453	LOC104449518	1
ATAC2h_high	GO:0010557	positive regulation of macromolecule biosynthetic process	3/32	471/11376	0.00636943	2.26433	1.48842	0.14501	0.296146	0.246993	LOC104425372/LOC104440632/LOC104442017	3
ATAC2h_high	GO:0009740	gibberellic acid mediated signaling pathway	1/32	56/11376	0.0178571	6.34821	2.13082	0.146261	0.296146	0.246993	LOC104449363	1
ATAC2h_high	GO:0010212	response to ionizing radiation	1/32	56/11376	0.0178571	6.34821	2.13082	0.146261	0.296146	0.246993	LOC104415728	1
ATAC2h_high	GO:0048481	plant ovule development	1/32	56/11376	0.0178571	6.34821	2.13082	0.146261	0.296146	0.246993	LOC104421700	1
ATAC2h_high	GO:0080134	regulation of response to stress	3/32	475/11376	0.00631579	2.24526	1.47246	0.147652	0.296146	0.246993	LOC104449405/LOC104415728/LOC104421700	3
ATAC2h_high	GO:0010118	stomatal movement	1/32	57/11376	0.0175439	6.23684	2.10509	0.148674	0.296146	0.246993	LOC104415167	1
ATAC2h_high	GO:0035670	plant-type ovary development	1/32	57/11376	0.0175439	6.23684	2.10509	0.148674	0.296146	0.246993	LOC104421700	1
ATAC2h_high	GO:0009755	hormone-mediated signaling pathway	3/32	478/11376	0.00627615	2.23117	1.46058	0.149644	0.296146	0.246993	LOC104449363/LOC104449518/LOC104421700	3
ATAC2h_high	GO:0010628	positive regulation of gene expression	3/32	479/11376	0.00626305	2.22651	1.45665	0.15031	0.296146	0.246993	LOC104425372/LOC104440632/LOC104442017	3
ATAC2h_high	GO:0046907	intracellular transport	3/32	479/11376	0.00626305	2.22651	1.45665	0.15031	0.296146	0.246993	LOC104434132/LOC104441327/LOC104443593	3
ATAC2h_high	GO:0065009	regulation of molecular function	3/32	480/11376	0.00625	2.22187	1.45272	0.150977	0.296146	0.246993	LOC104441938/LOC104449518/LOC104456739	3
ATAC2h_high	GO:0010476	gibberellin mediated signaling pathway	1/32	58/11376	0.0172414	6.12931	2.07996	0.151081	0.296146	0.246993	LOC104449363	1
ATAC2h_high	GO:0042538	hyperosmotic salinity response	1/32	58/11376	0.0172414	6.12931	2.07996	0.151081	0.296146	0.246993	LOC104442017	1
ATAC2h_high	GO:0009812	flavonoid metabolic process	1/32	59/11376	0.0169492	6.02542	2.05542	0.153481	0.296909	0.24763	LOC104442017	1
ATAC2h_high	GO:0043094	cellular metabolic compound salvage	1/32	59/11376	0.0169492	6.02542	2.05542	0.153481	0.296909	0.24763	LOC104449405	1
ATAC2h_high	GO:0071370	cellular response to gibberellin stimulus	1/32	59/11376	0.0169492	6.02542	2.05542	0.153481	0.296909	0.24763	LOC104449363	1
ATAC2h_high	GO:0065002	intracellular protein transmembrane transport	1/32	60/11376	0.0166667	5.925	2.03144	0.155875	0.300229	0.250399	LOC104443593	1
ATAC2h_high	GO:0009630	gravitropism	1/32	61/11376	0.0163934	5.82787	2.00799	0.158262	0.303507	0.253133	LOC104415167	1
ATAC2h_high	GO:0046686	response to cadmium ion	2/32	256/11376	0.0078125	2.77734	1.52759	0.161531	0.308441	0.257248	LOC104441938/LOC104456088	2
ATAC2h_high	GO:0031328	positive regulation of cellular biosynthetic process	3/32	499/11376	0.00601202	2.13727	1.37984	0.163839	0.311505	0.259803	LOC104425372/LOC104440632/LOC104442017	3
ATAC2h_high	GO:0009685	gibberellin metabolic process	1/32	64/11376	0.015625	5.55469	1.94065	0.165384	0.313099	0.261133	LOC104449363	1
ATAC2h_high	GO:0071806	protein transmembrane transport	1/32	66/11376	0.0151515	5.38636	1.89807	0.1701	0.320656	0.267435	LOC104443593	1
ATAC2h_high	GO:0051253	negative regulation of RNA metabolic process	2/32	266/11376	0.0075188	2.67293	1.46632	0.171514	0.321953	0.268517	LOC104441938/LOC104415728	2
ATAC2h_high	GO:0034976	response to endoplasmic reticulum stress	1/32	67/11376	0.0149254	5.30597	1.87743	0.172448	0.322339	0.268839	LOC104418312	1
ATAC2h_high	GO:0009629	response to gravity	1/32	68/11376	0.0147059	5.22794	1.8572	0.174789	0.323982	0.270209	LOC104415167	1
ATAC2h_high	GO:0016102	diterpenoid biosynthetic process	1/32	68/11376	0.0147059	5.22794	1.8572	0.174789	0.323982	0.270209	LOC104449363	1
ATAC2h_high	GO:0006790	sulfur compound metabolic process	2/32	270/11376	0.00740741	2.63333	1.4426	0.175538	0.324014	0.270236	LOC104456088/LOC104421700	2
ATAC2h_high	GO:0000272	polysaccharide catabolic process	1/32	69/11376	0.0144928	5.15217	1.83736	0.177125	0.32424	0.270425	LOC104432666	1
ATAC2h_high	GO:0006972	hyperosmotic response	1/32	69/11376	0.0144928	5.15217	1.83736	0.177125	0.32424	0.270425	LOC104442017	1
ATAC2h_high	GO:0002218	activation of innate immune response	1/32	70/11376	0.0142857	5.07857	1.8179	0.179453	0.327152	0.272853	LOC104449405	1
ATAC2h_high	GO:2000113	negative regulation of cellular macromolecule biosynthetic process	2/32	276/11376	0.00724638	2.57609	1.4078	0.181604	0.327344	0.273014	LOC104441938/LOC104415728	2
ATAC2h_high	GO:0006638	neutral lipid metabolic process	1/32	71/11376	0.0140845	5.00704	1.79881	0.181776	0.327344	0.273014	LOC104419549	1
ATAC2h_high	GO:0006639	acylglycerol metabolic process	1/32	71/11376	0.0140845	5.00704	1.79881	0.181776	0.327344	0.273014	LOC104419549	1
ATAC2h_high	GO:0043269	regulation of ion transport	1/32	72/11376	0.0138889	4.9375	1.78008	0.184092	0.328842	0.274263	LOC104449518	1
ATAC2h_high	GO:0072593	reactive oxygen species metabolic process	1/32	72/11376	0.0138889	4.9375	1.78008	0.184092	0.328842	0.274263	LOC104449405	1
ATAC2h_high	GO:0060284	regulation of cell development	1/32	73/11376	0.0136986	4.86986	1.76168	0.186402	0.330304	0.275482	LOC104449518	1
ATAC2h_high	GO:0071281	cellular response to iron ion	1/32	73/11376	0.0136986	4.86986	1.76168	0.186402	0.330304	0.275482	LOC104449230	1
ATAC2h_high	GO:0018105	peptidyl-serine phosphorylation	1/32	74/11376	0.0135135	4.80405	1.74362	0.188705	0.333053	0.277775	LOC104449518	1
ATAC2h_high	GO:0009606	tropism	1/32	75/11376	0.0133333	4.74	1.72588	0.191002	0.334442	0.278934	LOC104415167	1
ATAC2h_high	GO:0018209	peptidyl-serine modification	1/32	75/11376	0.0133333	4.74	1.72588	0.191002	0.334442	0.278934	LOC104449518	1
ATAC2h_high	GO:0009646	response to absence of light	1/32	76/11376	0.0131579	4.67763	1.70845	0.193293	0.337121	0.281168	LOC104441938	1
ATAC2h_high	GO:0009100	glycoprotein metabolic process	1/32	77/11376	0.012987	4.61688	1.69133	0.195577	0.339768	0.283375	LOC104418312	1
ATAC2h_high	GO:0002253	activation of immune response	1/32	78/11376	0.0128205	4.55769	1.67449	0.197855	0.342383	0.285556	LOC104449405	1
ATAC2h_high	GO:0022604	regulation of cell morphogenesis	1/32	79/11376	0.0126582	4.5	1.65794	0.200127	0.344967	0.287711	LOC104449518	1
ATAC2h_high	GO:0015980	energy derivation by oxidation of organic compounds	1/32	80/11376	0.0125	4.44375	1.64165	0.202393	0.346869	0.289298	LOC104456088	1
ATAC2h_high	GO:0006575	cellular modified amino acid metabolic process	1/32	81/11376	0.0123457	4.38889	1.62564	0.204653	0.346869	0.289298	LOC104448563	1
ATAC2h_high	GO:0010224	response to UV-B	1/32	81/11376	0.0123457	4.38889	1.62564	0.204653	0.346869	0.289298	LOC104421700	1
ATAC2h_high	GO:0042430	indole-containing compound metabolic process	1/32	81/11376	0.0123457	4.38889	1.62564	0.204653	0.346869	0.289298	LOC104421700	1
ATAC2h_high	GO:0010558	negative regulation of macromolecule biosynthetic process	2/32	299/11376	0.00668896	2.37793	1.28238	0.205146	0.346869	0.289298	LOC104441938/LOC104415728	2
ATAC2h_high	GO:0044403	biological process involved in symbiotic interaction	1/32	82/11376	0.0121951	4.33537	1.60988	0.206906	0.347195	0.289569	LOC104449405	1
ATAC2h_high	GO:0048440	carpel development	1/32	82/11376	0.0121951	4.33537	1.60988	0.206906	0.347195	0.289569	LOC104421700	1
ATAC2h_high	GO:0045934	negative regulation of nucleobase-containing compound metabolic process	2/32	302/11376	0.00662252	2.3543	1.26688	0.208245	0.348123	0.290344	LOC104441938/LOC104415728	2
ATAC2h_high	GO:0007623	circadian rhythm	1/32	83/11376	0.0120482	4.28313	1.59437	0.209153	0.348326	0.290513	LOC104435593	1
ATAC2h_high	GO:0044419	biological process involved in interspecies interaction between organisms	1/32	84/11376	0.0119048	4.23214	1.57911	0.211394	0.35074	0.292526	LOC104449405	1
ATAC2h_high	GO:0044272	sulfur compound biosynthetic process	1/32	85/11376	0.0117647	4.18235	1.56408	0.213629	0.353125	0.294516	LOC104421700	1
ATAC2h_high	GO:0010039	response to iron ion	1/32	87/11376	0.0114943	4.08621	1.5347	0.21808	0.357478	0.298146	LOC104449230	1
ATAC2h_high	GO:0006511	ubiquitin-dependent protein catabolic process	2/32	312/11376	0.00641026	2.27885	1.21649	0.218615	0.357478	0.298146	LOC104418312/LOC104415728	2
ATAC2h_high	GO:0007034	vacuolar transport	1/32	88/11376	0.0113636	4.03977	1.52034	0.220297	0.357478	0.298146	LOC104434132	1
ATAC2h_high	GO:0048467	gynoecium development	1/32	88/11376	0.0113636	4.03977	1.52034	0.220297	0.357478	0.298146	LOC104421700	1
ATAC2h_high	GO:0071824	protein-DNA complex subunit organization	1/32	88/11376	0.0113636	4.03977	1.52034	0.220297	0.357478	0.298146	LOC104415728	1
ATAC2h_high	GO:0000209	protein polyubiquitination	1/32	89/11376	0.011236	3.99438	1.50619	0.222507	0.358876	0.299312	LOC104415728	1
ATAC2h_high	GO:0019941	modification-dependent protein catabolic process	2/32	316/11376	0.00632911	2.25	1.19686	0.222779	0.358876	0.299312	LOC104418312/LOC104415728	2
ATAC2h_high	GO:0046148	pigment biosynthetic process	1/32	90/11376	0.0111111	3.95	1.49225	0.224711	0.359618	0.299931	LOC104442017	1
ATAC2h_high	GO:0031327	negative regulation of cellular biosynthetic process	2/32	318/11376	0.00628931	2.23585	1.18716	0.224863	0.359618	0.299931	LOC104441938/LOC104415728	2
ATAC2h_high	GO:0045089	positive regulation of innate immune response	1/32	92/11376	0.0108696	3.86413	1.46495	0.229102	0.365079	0.304486	LOC104449405	1
ATAC2h_high	GO:0043632	modification-dependent macromolecule catabolic process	2/32	326/11376	0.00613497	2.18098	1.14905	0.233218	0.36938	0.308072	LOC104418312/LOC104415728	2
ATAC2h_high	GO:0006887	exocytosis	1/32	94/11376	0.0106383	3.78191	1.43841	0.233468	0.36938	0.308072	LOC104438414	1
ATAC2h_high	GO:0009890	negative regulation of biosynthetic process	2/32	328/11376	0.00609756	2.16768	1.13969	0.235311	0.370951	0.309383	LOC104441938/LOC104415728	2
ATAC2h_high	GO:0045017	glycerolipid biosynthetic process	1/32	96/11376	0.0104167	3.70312	1.41259	0.23781	0.370951	0.309383	LOC104419549	1
ATAC2h_high	GO:0048511	rhythmic process	1/32	96/11376	0.0104167	3.70312	1.41259	0.23781	0.370951	0.309383	LOC104435593	1
ATAC2h_high	GO:1901607	alpha-amino acid biosynthetic process	1/32	96/11376	0.0104167	3.70312	1.41259	0.23781	0.370951	0.309383	LOC104449230	1
ATAC2h_high	GO:0048232	male gamete generation	1/32	97/11376	0.0103093	3.66495	1.39993	0.239973	0.371299	0.309673	LOC104415728	1
ATAC2h_high	GO:0071248	cellular response to metal ion	1/32	97/11376	0.0103093	3.66495	1.39993	0.239973	0.371299	0.309673	LOC104449230	1
ATAC2h_high	GO:0017144	drug metabolic process	2/32	333/11376	0.00600601	2.13514	1.11659	0.240548	0.371299	0.309673	LOC104449405/LOC104456088	2
ATAC2h_high	GO:0022412	cellular process involved in reproduction in multicellular organism	1/32	101/11376	0.00990099	3.5198	1.35094	0.248562	0.382337	0.318879	LOC104415728	1
ATAC2h_high	GO:0016101	diterpenoid metabolic process	1/32	104/11376	0.00961539	3.41827	1.3158	0.254943	0.389447	0.324809	LOC104449363	1
ATAC2h_high	GO:0040011	locomotion	1/32	104/11376	0.00961539	3.41827	1.3158	0.254943	0.389447	0.324809	LOC104421700	1
ATAC2h_high	GO:0002252	immune effector process	1/32	105/11376	0.00952381	3.38571	1.30437	0.257058	0.391329	0.326378	LOC104415728	1
ATAC2h_high	GO:0010243	response to organonitrogen compound	2/32	354/11376	0.00564972	2.00847	1.02377	0.262615	0.398419	0.332292	LOC104418312/LOC104421700	2
ATAC2h_high	GO:0006302	double-strand break repair	1/32	110/11376	0.00909091	3.23182	1.24922	0.267547	0.401773	0.33509	LOC104415728	1
ATAC2h_high	GO:0017038	protein import	1/32	110/11376	0.00909091	3.23182	1.24922	0.267547	0.401773	0.33509	LOC104443593	1
ATAC2h_high	GO:0071241	cellular response to inorganic substance	1/32	110/11376	0.00909091	3.23182	1.24922	0.267547	0.401773	0.33509	LOC104449230	1
ATAC2h_high	GO:0042440	pigment metabolic process	1/32	111/11376	0.00900901	3.2027	1.23857	0.269627	0.40353	0.336554	LOC104442017	1
ATAC2h_high	GO:0006310	DNA recombination	1/32	113/11376	0.00884956	3.14602	1.21762	0.273771	0.406981	0.339433	LOC104415728	1
ATAC2h_high	GO:0031349	positive regulation of defense response	1/32	113/11376	0.00884956	3.14602	1.21762	0.273771	0.406981	0.339433	LOC104449405	1
ATAC2h_high	GO:0009411	response to UV	1/32	114/11376	0.00877193	3.11842	1.20733	0.275834	0.408677	0.340848	LOC104421700	1
ATAC2h_high	GO:0051052	regulation of DNA metabolic process	1/32	115/11376	0.00869565	3.0913	1.19714	0.277892	0.410354	0.342246	LOC104415728	1
ATAC2h_high	GO:0050790	regulation of catalytic activity	2/32	371/11376	0.00539084	1.91644	0.953157	0.280517	0.412283	0.343855	LOC104441938/LOC104456739	2
ATAC2h_high	GO:0007276	gamete generation	1/32	117/11376	0.00854701	3.03846	1.1771	0.28199	0.412283	0.343855	LOC104415728	1
ATAC2h_high	GO:0008652	cellular amino acid biosynthetic process	1/32	117/11376	0.00854701	3.03846	1.1771	0.28199	0.412283	0.343855	LOC104449230	1
ATAC2h_high	GO:0050778	positive regulation of immune response	1/32	118/11376	0.00847458	3.01271	1.16724	0.284031	0.412792	0.34428	LOC104449405	1
ATAC2h_high	GO:0043603	cellular amide metabolic process	2/32	375/11376	0.00533333	1.896	0.937077	0.28473	0.412792	0.34428	LOC104448563/LOC104456088	2
ATAC2h_high	GO:0007005	mitochondrion organization	1/32	119/11376	0.00840336	2.98739	1.15748	0.286066	0.412792	0.34428	LOC104443593	1
ATAC2h_high	GO:0016052	carbohydrate catabolic process	1/32	119/11376	0.00840336	2.98739	1.15748	0.286066	0.412792	0.34428	LOC104432666	1
ATAC2h_high	GO:0044550	secondary metabolite biosynthetic process	2/32	378/11376	0.005291	1.88095	0.925143	0.287888	0.414073	0.345348	LOC104449363/LOC104421700	2
ATAC2h_high	GO:0032940	secretion by cell	1/32	121/11376	0.00826446	2.93802	1.13827	0.290119	0.415932	0.346898	LOC104438414	1
ATAC2h_high	GO:0016053	organic acid biosynthetic process	2/32	382/11376	0.0052356	1.86126	0.909398	0.292099	0.416076	0.347019	LOC104449363/LOC104449230	2
ATAC2h_high	GO:0046394	carboxylic acid biosynthetic process	2/32	382/11376	0.0052356	1.86126	0.909398	0.292099	0.416076	0.347019	LOC104449363/LOC104449230	2
ATAC2h_high	GO:0051640	organelle localization	1/32	124/11376	0.00806452	2.86694	1.11018	0.296158	0.420506	0.350713	LOC104415167	1
ATAC2h_high	GO:0046903	secretion	1/32	127/11376	0.00787402	2.79921	1.08292	0.302146	0.427638	0.356661	LOC104438414	1
ATAC2h_high	GO:0051603	proteolysis involved in cellular protein catabolic process	2/32	397/11376	0.00503778	1.79093	0.851963	0.307867	0.433275	0.361363	LOC104418312/LOC104415728	2
ATAC2h_high	GO:0090697	post-embryonic plant organ morphogenesis	1/32	130/11376	0.00769231	2.73462	1.05644	0.308085	0.433275	0.361363	LOC104441938	1
ATAC2h_high	GO:0048193	Golgi vesicle transport	1/32	131/11376	0.00763359	2.71374	1.04778	0.310054	0.434664	0.362522	LOC104441327	1
ATAC2h_high	GO:0009787	regulation of abscisic acid-activated signaling pathway	1/32	134/11376	0.00746269	2.65299	1.02227	0.315928	0.437982	0.365289	LOC104449518	1
ATAC2h_high	GO:1901419	regulation of response to alcohol	1/32	134/11376	0.00746269	2.65299	1.02227	0.315928	0.437982	0.365289	LOC104449518	1
ATAC2h_high	GO:1905957	regulation of cellular response to alcohol	1/32	134/11376	0.00746269	2.65299	1.02227	0.315928	0.437982	0.365289	LOC104449518	1
ATAC2h_high	GO:0010629	negative regulation of gene expression	2/32	406/11376	0.00492611	1.75123	0.818655	0.317305	0.437982	0.365289	LOC104441938/LOC104415728	2
ATAC2h_high	GO:0002684	positive regulation of immune system process	1/32	135/11376	0.00740741	2.63333	1.01393	0.317875	0.437982	0.365289	LOC104449405	1
ATAC2h_high	GO:0044257	cellular protein catabolic process	2/32	407/11376	0.004914	1.74693	0.815005	0.318353	0.437982	0.365289	LOC104418312/LOC104415728	2
ATAC2h_high	GO:0048638	regulation of developmental growth	1/32	136/11376	0.00735294	2.61397	1.00566	0.319817	0.438635	0.365833	LOC104449518	1
ATAC2h_high	GO:0016114	terpenoid biosynthetic process	1/32	137/11376	0.00729927	2.59489	0.997459	0.321753	0.439928	0.366912	LOC104449363	1
ATAC2h_high	GO:0006979	response to oxidative stress	2/32	415/11376	0.00481928	1.71325	0.786159	0.326721	0.443979	0.37029	LOC104418555/LOC104421700	2
ATAC2h_high	GO:0035556	intracellular signal transduction	2/32	415/11376	0.00481928	1.71325	0.786159	0.326721	0.443979	0.37029	LOC104449518/LOC104421700	2
ATAC2h_high	GO:0051172	negative regulation of nitrogen compound metabolic process	2/32	417/11376	0.00479616	1.70504	0.779043	0.328809	0.445451	0.371518	LOC104441938/LOC104415728	2
ATAC2h_high	GO:0010150	leaf senescence	1/32	142/11376	0.00704225	2.50352	0.957534	0.331356	0.447377	0.373124	LOC104441938	1
ATAC2h_high	GO:0009741	response to brassinosteroid	1/32	143/11376	0.00699301	2.48601	0.949753	0.333261	0.447377	0.373124	LOC104456739	1
ATAC2h_high	GO:0044042	glucan metabolic process	1/32	143/11376	0.00699301	2.48601	0.949753	0.333261	0.447377	0.373124	LOC104432666	1
ATAC2h_high	GO:0090693	plant organ senescence	1/32	145/11376	0.00689655	2.45172	0.934386	0.337054	0.451103	0.376231	LOC104441938	1
ATAC2h_high	GO:0006605	protein targeting	1/32	147/11376	0.00680272	2.41837	0.919273	0.340827	0.454778	0.379297	LOC104443593	1
ATAC2h_high	GO:0051128	regulation of cellular component organization	2/32	432/11376	0.00462963	1.64583	0.726845	0.344426	0.456837	0.381014	LOC104441938/LOC104449518	2
ATAC2h_high	GO:0051188	obsolete cofactor biosynthetic process	1/32	149/11376	0.00671141	2.38591	0.904404	0.344578	0.456837	0.381014	LOC104449405	1
ATAC2h_high	GO:0008610	lipid biosynthetic process	2/32	433/11376	0.00461894	1.64203	0.723436	0.345463	0.456837	0.381014	LOC104449363/LOC104419549	2
ATAC2h_high	GO:0045088	regulation of innate immune response	1/32	153/11376	0.00653595	2.32353	0.875372	0.35202	0.464122	0.38709	LOC104449405	1
ATAC2h_high	GO:0042742	defense response to bacterium	2/32	442/11376	0.00452489	1.6086	0.693137	0.354782	0.466212	0.388833	LOC104425372/LOC104449405	2
ATAC2h_high	GO:0007568	aging	1/32	155/11376	0.00645161	2.29355	0.861193	0.35571	0.466212	0.388833	LOC104441938	1
ATAC2h_high	GO:0016570	histone modification	1/32	156/11376	0.00641026	2.27885	0.854185	0.357548	0.467238	0.389689	LOC104415728	1
ATAC2h_high	GO:0006259	DNA metabolic process	2/32	449/11376	0.00445434	1.58352	0.670032	0.362002	0.471619	0.393342	LOC104443593/LOC104415728	2
ATAC2h_high	GO:0006364	rRNA processing	1/32	159/11376	0.00628931	2.23585	0.833476	0.363029	0.471619	0.393342	LOC104422052	1
ATAC2h_high	GO:0045595	regulation of cell differentiation	1/32	162/11376	0.00617284	2.19444	0.813225	0.368466	0.476834	0.397692	LOC104449518	1
ATAC2h_high	GO:0031324	negative regulation of cellular metabolic process	2/32	456/11376	0.00438597	1.55921	0.647313	0.369197	0.476834	0.397692	LOC104441938/LOC104415728	2
ATAC2h_high	GO:0022603	regulation of anatomical structure morphogenesis	1/32	166/11376	0.0060241	2.14157	0.786901	0.375644	0.480486	0.400738	LOC104449518	1
ATAC2h_high	GO:0046486	glycerolipid metabolic process	1/32	166/11376	0.0060241	2.14157	0.786901	0.375644	0.480486	0.400738	LOC104419549	1
ATAC2h_high	GO:0048438	floral whorl development	1/32	166/11376	0.0060241	2.14157	0.786901	0.375644	0.480486	0.400738	LOC104421700	1
ATAC2h_high	GO:0019748	secondary metabolic process	2/32	463/11376	0.00431965	1.53564	0.624966	0.376363	0.480486	0.400738	LOC104449363/LOC104421700	2
ATAC2h_high	GO:0016569	covalent chromatin modification	1/32	168/11376	0.00595238	2.11607	0.774016	0.379204	0.482207	0.402174	LOC104415728	1
ATAC2h_high	GO:0048827	phyllome development	2/32	467/11376	0.00428265	1.52248	0.61236	0.380445	0.482207	0.402174	LOC104441938/LOC104421700	2
ATAC2h_high	GO:0016072	rRNA metabolic process	1/32	169/11376	0.00591716	2.10355	0.767641	0.380976	0.482207	0.402174	LOC104422052	1
ATAC2h_high	GO:0009150	purine ribonucleotide metabolic process	1/32	170/11376	0.00588235	2.09118	0.76131	0.382744	0.482643	0.402537	LOC104456088	1
ATAC2h_high	GO:0030163	protein catabolic process	2/32	470/11376	0.00425532	1.51277	0.60298	0.383499	0.482643	0.402537	LOC104418312/LOC104415728	2
ATAC2h_high	GO:1901698	response to nitrogen compound	2/32	472/11376	0.00423729	1.50636	0.596763	0.385533	0.483827	0.403525	LOC104418312/LOC104421700	2
ATAC2h_high	GO:0006163	purine nucleotide metabolic process	1/32	174/11376	0.00574713	2.0431	0.736414	0.389765	0.487757	0.406802	LOC104456088	1
ATAC2h_high	GO:0019953	sexual reproduction	1/32	178/11376	0.00561798	1.99719	0.712173	0.396709	0.495049	0.412884	LOC104415728	1
ATAC2h_high	GO:0008299	isoprenoid biosynthetic process	1/32	180/11376	0.00555556	1.975	0.700289	0.400153	0.497943	0.415297	LOC104449363	1
ATAC2h_high	GO:0042446	hormone biosynthetic process	1/32	182/11376	0.00549451	1.9533	0.688555	0.403577	0.498007	0.415351	LOC104449363	1
ATAC2h_high	GO:0046777	protein autophosphorylation	1/32	182/11376	0.00549451	1.9533	0.688555	0.403577	0.498007	0.415351	LOC104449518	1
ATAC2h_high	GO:0090698	post-embryonic plant morphogenesis	1/32	182/11376	0.00549451	1.9533	0.688555	0.403577	0.498007	0.415351	LOC104441938	1
ATAC2h_high	GO:0044283	small molecule biosynthetic process	2/32	493/11376	0.0040568	1.44219	0.533122	0.406721	0.498953	0.41614	LOC104449363/LOC104449230	2
ATAC2h_high	GO:0009259	ribonucleotide metabolic process	1/32	184/11376	0.00543478	1.93207	0.676969	0.406982	0.498953	0.41614	LOC104456088	1
ATAC2h_high	GO:0044265	cellular macromolecule catabolic process	2/32	494/11376	0.00404858	1.43927	0.530163	0.407722	0.498953	0.41614	LOC104418312/LOC104415728	2
ATAC2h_high	GO:0009967	positive regulation of signal transduction	1/32	190/11376	0.00526316	1.87105	0.64306	0.417085	0.507477	0.423249	LOC104449518	1
ATAC2h_high	GO:0050776	regulation of immune response	1/32	190/11376	0.00526316	1.87105	0.64306	0.417085	0.507477	0.423249	LOC104449405	1
ATAC2h_high	GO:0019693	ribose phosphate metabolic process	1/32	191/11376	0.0052356	1.86126	0.637527	0.418753	0.507477	0.423249	LOC104456088	1
ATAC2h_high	GO:0023056	positive regulation of signaling	1/32	192/11376	0.00520833	1.85156	0.632028	0.420416	0.507477	0.423249	LOC104449518	1
ATAC2h_high	GO:0044703	multi-organism reproductive process	1/32	192/11376	0.00520833	1.85156	0.632028	0.420416	0.507477	0.423249	LOC104415728	1
ATAC2h_high	GO:0009657	plastid organization	1/32	196/11376	0.00510204	1.81378	0.610351	0.427021	0.512657	0.427569	LOC104415167	1
ATAC2h_high	GO:0048609	multicellular organismal reproductive process	1/32	196/11376	0.00510204	1.81378	0.610351	0.427021	0.512657	0.427569	LOC104415728	1
ATAC2h_high	GO:0043900	regulation of multi-organism process	1/32	197/11376	0.00507614	1.80457	0.60501	0.428661	0.513235	0.428052	LOC104449518	1
ATAC2h_high	GO:0010647	positive regulation of cell communication	1/32	198/11376	0.00505051	1.79545	0.599699	0.430297	0.513805	0.428527	LOC104449518	1
ATAC2h_high	GO:0009642	response to light intensity	1/32	202/11376	0.0049505	1.7599	0.578757	0.436793	0.52016	0.433827	LOC104441938	1
ATAC2h_high	GO:0072594	establishment of protein localization to organelle	1/32	205/11376	0.00487805	1.73415	0.563354	0.441619	0.524496	0.437444	LOC104443593	1
ATAC2h_high	GO:0006091	generation of precursor metabolites and energy	1/32	207/11376	0.00483092	1.71739	0.553225	0.444813	0.526878	0.43943	LOC104456088	1
ATAC2h_high	GO:0010200	response to chitin	1/32	209/11376	0.00478469	1.70096	0.543205	0.44799	0.529226	0.441388	LOC104421700	1
ATAC2h_high	GO:0048437	floral organ development	1/32	211/11376	0.00473934	1.68483	0.533292	0.451149	0.530131	0.442143	LOC104421700	1
ATAC2h_high	GO:0072330	monocarboxylic acid biosynthetic process	1/32	211/11376	0.00473934	1.68483	0.533292	0.451149	0.530131	0.442143	LOC104449230	1
ATAC2h_high	GO:0009723	response to ethylene	1/32	214/11376	0.0046729	1.66121	0.518616	0.455856	0.534243	0.445573	LOC104441938	1
ATAC2h_high	GO:0072521	purine-containing compound metabolic process	1/32	216/11376	0.00462963	1.64583	0.508959	0.458971	0.536476	0.447435	LOC104456088	1
ATAC2h_high	GO:0032504	multicellular organism reproduction	1/32	218/11376	0.00458716	1.63073	0.4994	0.46207	0.537262	0.448091	LOC104415728	1
ATAC2h_high	GO:1901605	alpha-amino acid metabolic process	1/32	218/11376	0.00458716	1.63073	0.4994	0.46207	0.537262	0.448091	LOC104449230	1
ATAC2h_high	GO:0006721	terpenoid metabolic process	1/32	220/11376	0.00454546	1.61591	0.489938	0.465151	0.539429	0.449898	LOC104449363	1
ATAC2h_high	GO:0043161	proteasome-mediated ubiquitin-dependent protein catabolic process	1/32	230/11376	0.00434783	1.54565	0.444005	0.480302	0.555545	0.463339	LOC104418312	1
ATAC2h_high	GO:0009408	response to heat	1/32	233/11376	0.00429184	1.52575	0.43065	0.484766	0.559248	0.466427	LOC104443593	1
ATAC2h_high	GO:0051049	regulation of transport	1/32	239/11376	0.0041841	1.48745	0.404492	0.493582	0.56794	0.473677	LOC104449518	1
ATAC2h_high	GO:0002682	regulation of immune system process	1/32	240/11376	0.00416667	1.48125	0.400202	0.495037	0.568138	0.473842	LOC104449405	1
ATAC2h_high	GO:0010498	proteasomal protein catabolic process	1/32	242/11376	0.00413223	1.46901	0.391679	0.497935	0.569988	0.475385	LOC104418312	1
ATAC2h_high	GO:0009117	nucleotide metabolic process	1/32	245/11376	0.00408163	1.45102	0.379035	0.502252	0.571973	0.477041	LOC104456088	1
ATAC2h_high	GO:0042254	ribosome biogenesis	1/32	245/11376	0.00408163	1.45102	0.379035	0.502252	0.571973	0.477041	LOC104422052	1
ATAC2h_high	GO:0005976	polysaccharide metabolic process	1/32	246/11376	0.00406504	1.44512	0.374858	0.503683	0.572132	0.477173	LOC104432666	1
ATAC2h_high	GO:0006753	nucleoside phosphate metabolic process	1/32	247/11376	0.00404858	1.43927	0.370698	0.50511	0.572286	0.477301	LOC104456088	1
ATAC2h_high	GO:0032259	methylation	1/32	248/11376	0.00403226	1.43347	0.366557	0.506533	0.572434	0.477425	LOC104444360	1
ATAC2h_high	GO:0006281	DNA repair	1/32	252/11376	0.00396825	1.41071	0.350169	0.512185	0.577349	0.481524	LOC104415728	1
ATAC2h_high	GO:0006325	chromatin organization	1/32	254/11376	0.00393701	1.39961	0.342078	0.514988	0.579035	0.48293	LOC104415728	1
ATAC2h_high	GO:0033365	protein localization to organelle	1/32	257/11376	0.00389105	1.38327	0.330069	0.519163	0.582251	0.485612	LOC104443593	1
ATAC2h_high	GO:0006720	isoprenoid metabolic process	1/32	266/11376	0.0037594	1.33647	0.294912	0.531479	0.594559	0.495878	LOC104449363	1
ATAC2h_high	GO:0034470	ncRNA processing	1/32	268/11376	0.00373134	1.32649	0.28727	0.534174	0.596068	0.497137	LOC104422052	1
ATAC2h_high	GO:0009908	flower development	1/32	282/11376	0.0035461	1.26064	0.235389	0.552624	0.615107	0.513016	LOC104421700	1
ATAC2h_high	GO:0042445	hormone metabolic process	1/32	287/11376	0.00348432	1.23868	0.217506	0.559041	0.620689	0.517671	LOC104449363	1
ATAC2h_high	GO:0048585	negative regulation of response to stimulus	1/32	291/11376	0.00343643	1.22165	0.203429	0.564109	0.624412	0.520776	LOC104441938	1
ATAC2h_high	GO:0022613	ribonucleoprotein complex biogenesis	1/32	293/11376	0.00341297	1.21331	0.196465	0.566622	0.624412	0.520776	LOC104422052	1
ATAC2h_high	GO:0090567	reproductive shoot system development	1/32	293/11376	0.00341297	1.21331	0.196465	0.566622	0.624412	0.520776	LOC104421700	1
ATAC2h_high	GO:0032879	regulation of localization	1/32	299/11376	0.00334448	1.18896	0.175861	0.574078	0.63063	0.525962	LOC104449518	1
ATAC2h_high	GO:0009555	pollen development	1/32	300/11376	0.00333333	1.185	0.172468	0.575308	0.63063	0.525962	LOC104421700	1
ATAC2h_high	GO:0009733	response to auxin	1/32	301/11376	0.00332226	1.18106	0.169087	0.576535	0.63063	0.525962	LOC104441938	1
ATAC2h_high	GO:0006520	cellular amino acid metabolic process	1/32	305/11376	0.00327869	1.16557	0.155674	0.581409	0.634395	0.529102	LOC104449230	1
ATAC2h_high	GO:0006886	intracellular protein transport	1/32	307/11376	0.00325733	1.15798	0.149034	0.583825	0.635466	0.529995	LOC104443593	1
ATAC2h_high	GO:0006974	cellular response to DNA damage stimulus	1/32	311/11376	0.00321543	1.14309	0.135885	0.588618	0.638283	0.532345	LOC104415728	1
ATAC2h_high	GO:0009751	response to salicylic acid	1/32	312/11376	0.00320513	1.13942	0.132624	0.589808	0.638283	0.532345	LOC104441938	1
ATAC2h_high	GO:0055086	nucleobase-containing small molecule metabolic process	1/32	314/11376	0.00318471	1.13217	0.126135	0.592177	0.638283	0.532345	LOC104456088	1
ATAC2h_high	GO:2000241	regulation of reproductive process	1/32	314/11376	0.00318471	1.13217	0.126135	0.592177	0.638283	0.532345	LOC104449518	1
ATAC2h_high	GO:0048366	leaf development	1/32	323/11376	0.00309597	1.10062	0.0974338	0.602676	0.648023	0.540469	LOC104441938	1
ATAC2h_high	GO:0018193	peptidyl-amino acid modification	1/32	327/11376	0.0030581	1.08716	0.0849331	0.607258	0.651369	0.543259	LOC104449518	1
ATAC2h_high	GO:0048468	cell development	1/32	332/11376	0.00301205	1.07078	0.0695189	0.612914	0.655847	0.546994	LOC104415728	1
ATAC2h_high	GO:0009611	response to wounding	1/32	337/11376	0.00296736	1.0549	0.0543325	0.61849	0.66022	0.550641	LOC104421700	1
ATAC2h_high	GO:0034660	ncRNA metabolic process	1/32	345/11376	0.00289855	1.03043	0.0304888	0.627251	0.667509	0.55672	LOC104422052	1
ATAC2h_high	GO:0031347	regulation of defense response	1/32	346/11376	0.00289017	1.02746	0.0275464	0.628332	0.667509	0.55672	LOC104449405	1
ATAC2h_high	GO:1905392	plant organ morphogenesis	1/32	348/11376	0.00287356	1.02155	0.0216866	0.630486	0.668194	0.557292	LOC104441938	1
ATAC2h_high	GO:0015031	protein transport	1/32	360/11376	0.00277778	0.9875	-0.0128002	0.643155	0.679995	0.567134	LOC104443593	1
ATAC2h_high	GO:0045184	establishment of protein localization	1/32	382/11376	0.0026178	0.930628	-0.0732494	0.665299	0.70109	0.584727	LOC104443593	1
ATAC2h_high	GO:0048229	gametophyte development	1/32	383/11376	0.00261097	0.928198	-0.0759177	0.666273	0.70109	0.584727	LOC104421700	1
ATAC2h_high	GO:0015833	peptide transport	1/32	391/11376	0.00255755	0.909207	-0.0970303	0.673968	0.707507	0.590079	LOC104443593	1
ATAC2h_high	GO:0016567	protein ubiquitination	1/32	396/11376	0.00252525	0.897727	-0.110021	0.67869	0.71078	0.592809	LOC104415728	1
ATAC2h_high	GO:0032787	monocarboxylic acid metabolic process	1/32	398/11376	0.00251256	0.893216	-0.115174	0.68056	0.711057	0.59304	LOC104449230	1
ATAC2h_high	GO:0009620	response to fungus	1/32	400/11376	0.0025	0.88875	-0.120303	0.68242	0.711323	0.593262	LOC104456739	1
ATAC2h_high	GO:0042886	amide transport	1/32	403/11376	0.00248139	0.882134	-0.127952	0.68519	0.712533	0.594271	LOC104443593	1
ATAC2h_high	GO:0032446	protein modification by small protein conjugation	1/32	413/11376	0.00242131	0.860775	-0.153072	0.694255	0.720269	0.600723	LOC104415728	1
ATAC2h_high	GO:0019637	organophosphate metabolic process	1/32	419/11376	0.00238663	0.848449	-0.167876	0.699572	0.724089	0.60391	LOC104456088	1
ATAC2h_high	GO:0040007	growth	1/32	425/11376	0.00235294	0.836471	-0.182487	0.704799	0.726193	0.605664	LOC104443593	1
ATAC2h_high	GO:0034613	cellular protein localization	1/32	426/11376	0.00234742	0.834507	-0.184903	0.705661	0.726193	0.605664	LOC104443593	1
ATAC2h_high	GO:0006955	immune response	1/32	427/11376	0.00234192	0.832553	-0.187315	0.706522	0.726193	0.605664	LOC104415728	1
ATAC2h_high	GO:0070647	protein modification by small protein conjugation or removal	1/32	439/11376	0.0022779	0.809795	-0.21586	0.716656	0.734904	0.612929	LOC104415728	1
ATAC2h_high	GO:0051276	chromosome organization	1/32	445/11376	0.00224719	0.798876	-0.229869	0.721595	0.737348	0.614968	LOC104415728	1
ATAC2h_high	GO:0010817	regulation of hormone levels	1/32	447/11376	0.00223714	0.795302	-0.234501	0.723222	0.737348	0.614968	LOC104449363	1
ATAC2h_high	GO:0048878	chemical homeostasis	1/32	448/11376	0.00223214	0.793527	-0.23681	0.724033	0.737348	0.614968	LOC104441938	1
ATAC2h_high	GO:0046677	response to antibiotic	1/32	451/11376	0.0022173	0.788248	-0.243709	0.72645	0.738113	0.615606	LOC104441938	1
ATAC2h_high	GO:0005975	carbohydrate metabolic process	1/32	463/11376	0.00215983	0.767819	-0.270903	0.735916	0.746021	0.622201	LOC104432666	1
ATAC2h_high	GO:0009966	regulation of signal transduction	1/32	468/11376	0.00213675	0.759615	-0.282049	0.739766	0.746507	0.622606	LOC104449518	1
ATAC2h_high	GO:0070727	cellular macromolecule localization	1/32	468/11376	0.00213675	0.759615	-0.282049	0.739766	0.746507	0.622606	LOC104443593	1
ATAC2h_high	GO:0043933	protein-containing complex subunit organization	1/32	474/11376	0.0021097	0.75	-0.295287	0.744314	0.749389	0.62501	LOC104415728	1
ATAC2h_high	GO:0023051	regulation of signaling	1/32	495/11376	0.0020202	0.718182	-0.34049	0.759634	0.76245	0.635903	LOC104449518	1
ATAC2h_high	GO:0008104	protein localization	1/32	498/11376	0.00200803	0.713855	-0.346811	0.761749	0.76245	0.635903	LOC104443593	1
ATAC2h_high	GO:0010646	regulation of cell communication	1/32	499/11376	0.00200401	0.712425	-0.348911	0.76245	0.76245	0.635903	LOC104449518	1
ATAC6h_high	GO:0010088	phloem development	3/44	18/11376	0.166667	43.0909	11.1358	4.23E-05	0.0197983	0.018881	LOC104442369/LOC104433471/LOC104456029	3
ATAC6h_high	GO:0010571	positive regulation of nuclear cell cycle DNA replication	1/44	1/11376	1	258.545	16.0482	0.00386779	0.378924	0.361367	LOC104441961	1
ATAC6h_high	GO:0070316	regulation of G0 to G1 transition	1/44	1/11376	1	258.545	16.0482	0.00386779	0.378924	0.361367	LOC104441961	1
ATAC6h_high	GO:0070317	negative regulation of G0 to G1 transition	1/44	1/11376	1	258.545	16.0482	0.00386779	0.378924	0.361367	LOC104441961	1
ATAC6h_high	GO:0010087	phloem or xylem histogenesis	3/44	94/11376	0.0319149	8.25145	4.3989	0.00566395	0.378924	0.361367	LOC104442369/LOC104433471/LOC104456029	3
ATAC6h_high	GO:0010089	xylem development	2/44	31/11376	0.0645161	16.6804	5.44732	0.00633136	0.378924	0.361367	LOC104442369/LOC104456029	2
ATAC6h_high	GO:0006414	translational elongation	1/44	2/11376	0.5	129.273	11.3042	0.00772096	0.378924	0.361367	LOC104420014	1
ATAC6h_high	GO:0033262	regulation of nuclear cell cycle DNA replication	1/44	3/11376	0.333333	86.1818	9.1943	0.0115596	0.378924	0.361367	LOC104441961	1
ATAC6h_high	GO:0034058	endosomal vesicle fusion	1/44	3/11376	0.333333	86.1818	9.1943	0.0115596	0.378924	0.361367	LOC104442401	1
ATAC6h_high	GO:0009686	gibberellin biosynthetic process	2/44	47/11376	0.0425532	11.0019	4.2814	0.0141546	0.378924	0.361367	LOC104440788/LOC104441311	2
ATAC6h_high	GO:0000727	double-strand break repair via break-induced replication	1/44	4/11376	0.25	64.6364	7.93169	0.0153837	0.378924	0.361367	LOC104441961	1
ATAC6h_high	GO:0010971	positive regulation of G2/M transition of mitotic cell cycle	1/44	4/11376	0.25	64.6364	7.93169	0.0153837	0.378924	0.361367	LOC104441961	1
ATAC6h_high	GO:0019367	fatty acid elongation, saturated fatty acid	1/44	4/11376	0.25	64.6364	7.93169	0.0153837	0.378924	0.361367	LOC104457215	1
ATAC6h_high	GO:0019368	fatty acid elongation, unsaturated fatty acid	1/44	4/11376	0.25	64.6364	7.93169	0.0153837	0.378924	0.361367	LOC104457215	1
ATAC6h_high	GO:0034625	fatty acid elongation, monounsaturated fatty acid	1/44	4/11376	0.25	64.6364	7.93169	0.0153837	0.378924	0.361367	LOC104457215	1
ATAC6h_high	GO:0034626	fatty acid elongation, polyunsaturated fatty acid	1/44	4/11376	0.25	64.6364	7.93169	0.0153837	0.378924	0.361367	LOC104457215	1
ATAC6h_high	GO:0045740	positive regulation of DNA replication	1/44	4/11376	0.25	64.6364	7.93169	0.0153837	0.378924	0.361367	LOC104441961	1
ATAC6h_high	GO:1902751	positive regulation of cell cycle G2/M phase transition	1/44	4/11376	0.25	64.6364	7.93169	0.0153837	0.378924	0.361367	LOC104441961	1
ATAC6h_high	GO:2000105	positive regulation of DNA-dependent DNA replication	1/44	4/11376	0.25	64.6364	7.93169	0.0153837	0.378924	0.361367	LOC104441961	1
ATAC6h_high	GO:0045787	positive regulation of cell cycle	2/44	55/11376	0.0363636	9.40165	3.89182	0.0190694	0.390542	0.372446	LOC104432304/LOC104441961	2
ATAC6h_high	GO:0006636	unsaturated fatty acid biosynthetic process	1/44	5/11376	0.2	51.7091	7.06676	0.0191933	0.390542	0.372446	LOC104438006	1
ATAC6h_high	GO:0016103	diterpenoid catabolic process	1/44	5/11376	0.2	51.7091	7.06676	0.0191933	0.390542	0.372446	LOC104440788	1
ATAC6h_high	GO:0045487	gibberellin catabolic process	1/44	5/11376	0.2	51.7091	7.06676	0.0191933	0.390542	0.372446	LOC104440788	1
ATAC6h_high	GO:0031048	heterochromatin assembly by small RNA	1/44	6/11376	0.166667	43.0909	6.42588	0.0229885	0.448276	0.427506	LOC104435742	1
ATAC6h_high	GO:0009685	gibberellin metabolic process	2/44	64/11376	0.03125	8.07955	3.53895	0.0253282	0.474144	0.452175	LOC104440788/LOC104441311	2
ATAC6h_high	GO:0016102	diterpenoid biosynthetic process	2/44	68/11376	0.0294118	7.60428	3.40358	0.0283435	0.478505	0.456334	LOC104440788/LOC104441311	2
ATAC6h_high	GO:0051301	cell division	3/44	172/11376	0.0174419	4.50951	2.88984	0.0286038	0.478505	0.456334	LOC104450910/LOC104441676/LOC104454218	3
ATAC6h_high	GO:0009735	response to cytokinin	3/44	181/11376	0.0165746	4.28528	2.77619	0.0325763	0.478505	0.456334	LOC104416356/LOC104414949/LOC104418411	3
ATAC6h_high	GO:0006633	fatty acid biosynthetic process	2/44	75/11376	0.0266667	6.89455	3.19133	0.0339469	0.478505	0.456334	LOC104438006/LOC104457215	2
ATAC6h_high	GO:1990069	stomatal opening	1/44	9/11376	0.111111	28.7273	5.18507	0.0342883	0.478505	0.456334	LOC104432304	1
ATAC6h_high	GO:0010557	positive regulation of macromolecule biosynthetic process	5/44	471/11376	0.0106157	2.74464	2.40965	0.0343021	0.478505	0.456334	LOC104442369/LOC104432304/LOC104441961/LOC104448035/LOC104456029	5
ATAC6h_high	GO:0045935	positive regulation of nucleobase-containing compound metabolic process	5/44	482/11376	0.0103734	2.68201	2.35129	0.0373379	0.478505	0.456334	LOC104442369/LOC104432304/LOC104441961/LOC104448035/LOC104456029	5
ATAC6h_high	GO:0030497	fatty acid elongation	1/44	10/11376	0.1	25.8545	4.89949	0.0380264	0.478505	0.456334	LOC104457215	1
ATAC6h_high	GO:1901989	positive regulation of cell cycle phase transition	1/44	11/11376	0.0909091	23.5041	4.65289	0.0417504	0.478505	0.456334	LOC104441961	1
ATAC6h_high	GO:1901992	positive regulation of mitotic cell cycle phase transition	1/44	11/11376	0.0909091	23.5041	4.65289	0.0417504	0.478505	0.456334	LOC104441961	1
ATAC6h_high	GO:0031328	positive regulation of cellular biosynthetic process	5/44	499/11376	0.01002	2.59064	2.2642	0.0423505	0.478505	0.456334	LOC104442369/LOC104432304/LOC104441961/LOC104448035/LOC104456029	5
ATAC6h_high	GO:0031047	gene silencing by RNA	2/44	86/11376	0.0232558	6.01268	2.90751	0.0435393	0.478505	0.456334	LOC104435742/LOC104456069	2
ATAC6h_high	GO:0009624	response to nematode	2/44	87/11376	0.0229885	5.94357	2.88418	0.0444563	0.478505	0.456334	LOC104425115/LOC104454432	2
ATAC6h_high	GO:0000082	G1/S transition of mitotic cell cycle	1/44	12/11376	0.0833333	21.5455	4.437	0.0454603	0.478505	0.456334	LOC104441961	1
ATAC6h_high	GO:0044843	cell cycle G1/S phase transition	1/44	12/11376	0.0833333	21.5455	4.437	0.0454603	0.478505	0.456334	LOC104441961	1
ATAC6h_high	GO:0048829	root cap development	1/44	12/11376	0.0833333	21.5455	4.437	0.0454603	0.478505	0.456334	LOC104454218	1
ATAC6h_high	GO:0072488	ammonium transmembrane transport	1/44	12/11376	0.0833333	21.5455	4.437	0.0454603	0.478505	0.456334	LOC104425115	1
ATAC6h_high	GO:0042761	very long-chain fatty acid biosynthetic process	1/44	13/11376	0.0769231	19.8881	4.24583	0.0491562	0.478505	0.456334	LOC104457215	1
ATAC6h_high	GO:1901409	positive regulation of phosphorylation of RNA polymerase II C-terminal domain	1/44	13/11376	0.0769231	19.8881	4.24583	0.0491562	0.478505	0.456334	LOC104432304	1
ATAC6h_high	GO:0010389	regulation of G2/M transition of mitotic cell cycle	1/44	14/11376	0.0714286	18.4675	4.0749	0.052838	0.478505	0.456334	LOC104441961	1
ATAC6h_high	GO:0015696	ammonium transport	1/44	14/11376	0.0714286	18.4675	4.0749	0.052838	0.478505	0.456334	LOC104425115	1
ATAC6h_high	GO:0035336	long-chain fatty-acyl-CoA metabolic process	1/44	15/11376	0.0666667	17.2364	3.9208	0.056506	0.478505	0.456334	LOC104456839	1
ATAC6h_high	GO:1901407	regulation of phosphorylation of RNA polymerase II C-terminal domain	1/44	15/11376	0.0666667	17.2364	3.9208	0.056506	0.478505	0.456334	LOC104432304	1
ATAC6h_high	GO:1902749	regulation of cell cycle G2/M phase transition	1/44	15/11376	0.0666667	17.2364	3.9208	0.056506	0.478505	0.456334	LOC104441961	1
ATAC6h_high	GO:0000160	phosphorelay signal transduction system	2/44	101/11376	0.019802	5.11971	2.5913	0.0580228	0.478505	0.456334	LOC104450115/LOC104414949	2
ATAC6h_high	GO:0016053	organic acid biosynthetic process	4/44	382/11376	0.0104712	2.70728	2.11499	0.0592832	0.478505	0.456334	LOC104438006/LOC104440788/LOC104441311/LOC104457215	4
ATAC6h_high	GO:0046394	carboxylic acid biosynthetic process	4/44	382/11376	0.0104712	2.70728	2.11499	0.0592832	0.478505	0.456334	LOC104438006/LOC104440788/LOC104441311/LOC104457215	4
ATAC6h_high	GO:0045737	positive regulation of cyclin-dependent protein serine/threonine kinase activity	1/44	16/11376	0.0625	16.1591	3.78088	0.06016	0.478505	0.456334	LOC104432304	1
ATAC6h_high	GO:0016101	diterpenoid metabolic process	2/44	104/11376	0.0192308	4.97203	2.53558	0.0610968	0.478505	0.456334	LOC104440788/LOC104441311	2
ATAC6h_high	GO:0009862	systemic acquired resistance, salicylic acid mediated signaling pathway	1/44	17/11376	0.0588235	15.2086	3.65303	0.0638002	0.478505	0.456334	LOC104416356	1
ATAC6h_high	GO:0009864	induced systemic resistance, jasmonic acid mediated signaling pathway	1/44	17/11376	0.0588235	15.2086	3.65303	0.0638002	0.478505	0.456334	LOC104450115	1
ATAC6h_high	GO:0035337	fatty-acyl-CoA metabolic process	1/44	17/11376	0.0588235	15.2086	3.65303	0.0638002	0.478505	0.456334	LOC104456839	1
ATAC6h_high	GO:0045931	positive regulation of mitotic cell cycle	1/44	17/11376	0.0588235	15.2086	3.65303	0.0638002	0.478505	0.456334	LOC104441961	1
ATAC6h_high	GO:1904031	positive regulation of cyclin-dependent protein kinase activity	1/44	17/11376	0.0588235	15.2086	3.65303	0.0638002	0.478505	0.456334	LOC104432304	1
ATAC6h_high	GO:0045944	positive regulation of transcription by RNA polymerase II	2/44	110/11376	0.0181818	4.70083	2.43029	0.0674087	0.478505	0.456334	LOC104432304/LOC104448035	2
ATAC6h_high	GO:0006270	DNA replication initiation	1/44	18/11376	0.0555556	14.3636	3.53556	0.0674267	0.478505	0.456334	LOC104441961	1
ATAC6h_high	GO:0035435	phosphate ion transmembrane transport	1/44	19/11376	0.0526316	13.6077	3.42711	0.0710394	0.478505	0.456334	LOC104453533	1
ATAC6h_high	GO:0044772	mitotic cell cycle phase transition	1/44	19/11376	0.0526316	13.6077	3.42711	0.0710394	0.478505	0.456334	LOC104441961	1
ATAC6h_high	GO:0045893	positive regulation of transcription, DNA-templated	4/44	407/11376	0.00982801	2.54099	1.9727	0.0713971	0.478505	0.456334	LOC104442369/LOC104432304/LOC104448035/LOC104456029	4
ATAC6h_high	GO:0000398	mRNA splicing, via spliceosome	2/44	116/11376	0.0172414	4.45768	2.33235	0.0739284	0.478505	0.456334	LOC104435742/LOC104453291	2
ATAC6h_high	GO:0000038	very long-chain fatty acid metabolic process	1/44	20/11376	0.05	12.9273	3.32654	0.0746384	0.478505	0.456334	LOC104457215	1
ATAC6h_high	GO:0008360	regulation of cell shape	1/44	20/11376	0.05	12.9273	3.32654	0.0746384	0.478505	0.456334	LOC104441961	1
ATAC6h_high	GO:0009567	double fertilization forming a zygote and endosperm	1/44	20/11376	0.05	12.9273	3.32654	0.0746384	0.478505	0.456334	LOC104456029	1
ATAC6h_high	GO:0006325	chromatin organization	3/44	254/11376	0.011811	3.05369	2.06257	0.0746415	0.478505	0.456334	LOC104435742/LOC104450324/LOC104456069	3
ATAC6h_high	GO:0009292	genetic transfer	1/44	21/11376	0.047619	12.3117	3.2329	0.0782239	0.478505	0.456334	LOC104456069	1
ATAC6h_high	GO:0009294	DNA mediated transformation	1/44	21/11376	0.047619	12.3117	3.2329	0.0782239	0.478505	0.456334	LOC104456069	1
ATAC6h_high	GO:0030148	sphingolipid biosynthetic process	1/44	21/11376	0.047619	12.3117	3.2329	0.0782239	0.478505	0.456334	LOC104457215	1
ATAC6h_high	GO:0042447	hormone catabolic process	1/44	21/11376	0.047619	12.3117	3.2329	0.0782239	0.478505	0.456334	LOC104440788	1
ATAC6h_high	GO:0044770	cell cycle phase transition	1/44	21/11376	0.047619	12.3117	3.2329	0.0782239	0.478505	0.456334	LOC104441961	1
ATAC6h_high	GO:0016458	gene silencing	2/44	122/11376	0.0163934	4.23845	2.24085	0.0806437	0.478505	0.456334	LOC104435742/LOC104456069	2
ATAC6h_high	GO:1902680	positive regulation of RNA biosynthetic process	4/44	426/11376	0.00938967	2.42766	1.87142	0.0814011	0.478505	0.456334	LOC104442369/LOC104432304/LOC104448035/LOC104456029	4
ATAC6h_high	GO:1903508	positive regulation of nucleic acid-templated transcription	4/44	426/11376	0.00938967	2.42766	1.87142	0.0814011	0.478505	0.456334	LOC104442369/LOC104432304/LOC104448035/LOC104456029	4
ATAC6h_high	GO:0008356	asymmetric cell division	1/44	22/11376	0.0454545	11.7521	3.14541	0.0817957	0.478505	0.456334	LOC104450910	1
ATAC6h_high	GO:0033559	unsaturated fatty acid metabolic process	1/44	22/11376	0.0454545	11.7521	3.14541	0.0817957	0.478505	0.456334	LOC104438006	1
ATAC6h_high	GO:0080188	gene silencing by RNA-directed DNA methylation	1/44	22/11376	0.0454545	11.7521	3.14541	0.0817957	0.478505	0.456334	LOC104456069	1
ATAC6h_high	GO:0008610	lipid biosynthetic process	4/44	433/11376	0.00923787	2.38841	1.83545	0.0852566	0.484849	0.462384	LOC104438006/LOC104440788/LOC104441311/LOC104457215	4
ATAC6h_high	GO:0071229	cellular response to acid chemical	4/44	437/11376	0.00915332	2.36655	1.81521	0.0875001	0.484849	0.462384	LOC104416356/LOC104450115/LOC104457215/LOC104418411	4
ATAC6h_high	GO:0009566	fertilization	1/44	24/11376	0.0416667	10.7727	2.9863	0.0888988	0.484849	0.462384	LOC104456029	1
ATAC6h_high	GO:0000079	regulation of cyclin-dependent protein serine/threonine kinase activity	1/44	25/11376	0.04	10.3418	2.91362	0.0924302	0.484849	0.462384	LOC104432304	1
ATAC6h_high	GO:1904029	regulation of cyclin-dependent protein kinase activity	1/44	25/11376	0.04	10.3418	2.91362	0.0924302	0.484849	0.462384	LOC104432304	1
ATAC6h_high	GO:0051254	positive regulation of RNA metabolic process	4/44	448/11376	0.00892857	2.30844	1.76064	0.0938194	0.484849	0.462384	LOC104442369/LOC104432304/LOC104448035/LOC104456029	4
ATAC6h_high	GO:0040029	regulation of gene expression, epigenetic	2/44	135/11376	0.0148148	3.8303	2.06132	0.0958076	0.484849	0.462384	LOC104435742/LOC104456069	2
ATAC6h_high	GO:0016114	terpenoid biosynthetic process	2/44	137/11376	0.0145985	3.77439	2.03569	0.0982096	0.484849	0.462384	LOC104440788/LOC104441311	2
ATAC6h_high	GO:0000377	RNA splicing, via transesterification reactions with bulged adenosine as nucleophile	2/44	138/11376	0.0144928	3.74704	2.02306	0.099417	0.484849	0.462384	LOC104435742/LOC104453291	2
ATAC6h_high	GO:0016132	brassinosteroid biosynthetic process	1/44	27/11376	0.037037	9.57576	2.77987	0.0994529	0.484849	0.462384	LOC104441311	1
ATAC6h_high	GO:0000375	RNA splicing, via transesterification reactions	2/44	139/11376	0.0143885	3.72008	2.01054	0.100629	0.484849	0.462384	LOC104435742/LOC104453291	2
ATAC6h_high	GO:0016129	phytosteroid biosynthetic process	1/44	28/11376	0.0357143	9.23377	2.71811	0.102944	0.484849	0.462384	LOC104441311	1
ATAC6h_high	GO:0090068	positive regulation of cell cycle process	1/44	28/11376	0.0357143	9.23377	2.71811	0.102944	0.484849	0.462384	LOC104441961	1
ATAC6h_high	GO:0071215	cellular response to abscisic acid stimulus	2/44	141/11376	0.0141844	3.66731	1.98585	0.103065	0.484849	0.462384	LOC104457215/LOC104418411	2
ATAC6h_high	GO:0097306	cellular response to alcohol	2/44	142/11376	0.0140845	3.64149	1.97367	0.104289	0.484849	0.462384	LOC104457215/LOC104418411	2
ATAC6h_high	GO:0006665	sphingolipid metabolic process	1/44	30/11376	0.0333333	8.61818	2.60339	0.109888	0.484849	0.462384	LOC104457215	1
ATAC6h_high	GO:0009682	induced systemic resistance	1/44	30/11376	0.0333333	8.61818	2.60339	0.109888	0.484849	0.462384	LOC104450115	1
ATAC6h_high	GO:0010105	negative regulation of ethylene-activated signaling pathway	1/44	30/11376	0.0333333	8.61818	2.60339	0.109888	0.484849	0.462384	LOC104450115	1
ATAC6h_high	GO:0070298	negative regulation of phosphorelay signal transduction system	1/44	30/11376	0.0333333	8.61818	2.60339	0.109888	0.484849	0.462384	LOC104450115	1
ATAC6h_high	GO:0009755	hormone-mediated signaling pathway	4/44	478/11376	0.0083682	2.16356	1.61949	0.112136	0.484849	0.462384	LOC104434066/LOC104450115/LOC104414949/LOC104418411	4
ATAC6h_high	GO:0010628	positive regulation of gene expression	4/44	479/11376	0.00835073	2.15904	1.61496	0.112773	0.484849	0.462384	LOC104442369/LOC104432304/LOC104448035/LOC104456029	4
ATAC6h_high	GO:0006817	phosphate ion transport	1/44	31/11376	0.0322581	8.34018	2.54996	0.113339	0.484849	0.462384	LOC104453533	1
ATAC6h_high	GO:0006909	phagocytosis	1/44	31/11376	0.0322581	8.34018	2.54996	0.113339	0.484849	0.462384	LOC104441961	1
ATAC6h_high	GO:0002238	response to molecule of fungal origin	1/44	32/11376	0.03125	8.07955	2.49888	0.116778	0.484849	0.462384	LOC104454432	1
ATAC6h_high	GO:0016115	terpenoid catabolic process	1/44	33/11376	0.030303	7.83471	2.44998	0.120204	0.484849	0.462384	LOC104440788	1
ATAC6h_high	GO:0044764	multi-organism cellular process	1/44	33/11376	0.030303	7.83471	2.44998	0.120204	0.484849	0.462384	LOC104456069	1
ATAC6h_high	GO:0044283	small molecule biosynthetic process	4/44	493/11376	0.00811359	2.09773	1.55272	0.121863	0.484849	0.462384	LOC104438006/LOC104440788/LOC104441311/LOC104457215	4
ATAC6h_high	GO:0006305	DNA alkylation	1/44	34/11376	0.0294118	7.60428	2.40308	0.123617	0.484849	0.462384	LOC104456069	1
ATAC6h_high	GO:0006306	DNA methylation	1/44	34/11376	0.0294118	7.60428	2.40308	0.123617	0.484849	0.462384	LOC104456069	1
ATAC6h_high	GO:0008300	isoprenoid catabolic process	1/44	34/11376	0.0294118	7.60428	2.40308	0.123617	0.484849	0.462384	LOC104440788	1
ATAC6h_high	GO:0009833	plant-type primary cell wall biogenesis	1/44	34/11376	0.0294118	7.60428	2.40308	0.123617	0.484849	0.462384	LOC104441676	1
ATAC6h_high	GO:0006364	rRNA processing	2/44	159/11376	0.0125786	3.25214	1.78199	0.125687	0.484849	0.462384	LOC104445164/LOC104453291	2
ATAC6h_high	GO:0008284	positive regulation of cell population proliferation	1/44	35/11376	0.0285714	7.38701	2.35806	0.127017	0.484849	0.462384	LOC104441961	1
ATAC6h_high	GO:0009863	salicylic acid mediated signaling pathway	1/44	35/11376	0.0285714	7.38701	2.35806	0.127017	0.484849	0.462384	LOC104416356	1
ATAC6h_high	GO:0006333	chromatin assembly or disassembly	1/44	36/11376	0.0277778	7.18182	2.31478	0.130403	0.484849	0.462384	LOC104450324	1
ATAC6h_high	GO:0050821	protein stabilization	1/44	36/11376	0.0277778	7.18182	2.31478	0.130403	0.484849	0.462384	LOC104445164	1
ATAC6h_high	GO:0006342	chromatin silencing	1/44	37/11376	0.027027	6.98771	2.27313	0.133778	0.484849	0.462384	LOC104435742	1
ATAC6h_high	GO:0006637	acyl-CoA metabolic process	1/44	37/11376	0.027027	6.98771	2.27313	0.133778	0.484849	0.462384	LOC104456839	1
ATAC6h_high	GO:0010104	regulation of ethylene-activated signaling pathway	1/44	37/11376	0.027027	6.98771	2.27313	0.133778	0.484849	0.462384	LOC104450115	1
ATAC6h_high	GO:0035383	thioester metabolic process	1/44	37/11376	0.027027	6.98771	2.27313	0.133778	0.484849	0.462384	LOC104456839	1
ATAC6h_high	GO:0070297	regulation of phosphorelay signal transduction system	1/44	37/11376	0.027027	6.98771	2.27313	0.133778	0.484849	0.462384	LOC104450115	1
ATAC6h_high	GO:0090329	regulation of DNA-dependent DNA replication	1/44	37/11376	0.027027	6.98771	2.27313	0.133778	0.484849	0.462384	LOC104441961	1
ATAC6h_high	GO:0006906	vesicle fusion	1/44	38/11376	0.0263158	6.80383	2.23299	0.137139	0.484849	0.462384	LOC104442401	1
ATAC6h_high	GO:0051054	positive regulation of DNA metabolic process	1/44	38/11376	0.0263158	6.80383	2.23299	0.137139	0.484849	0.462384	LOC104441961	1
ATAC6h_high	GO:0016072	rRNA metabolic process	2/44	169/11376	0.0118343	3.05971	1.68094	0.138733	0.484849	0.462384	LOC104445164/LOC104453291	2
ATAC6h_high	GO:0010043	response to zinc ion	1/44	39/11376	0.025641	6.62937	2.19428	0.140487	0.484849	0.462384	LOC104420014	1
ATAC6h_high	GO:0010948	negative regulation of cell cycle process	1/44	39/11376	0.025641	6.62937	2.19428	0.140487	0.484849	0.462384	LOC104441961	1
ATAC6h_high	GO:0030490	maturation of SSU-rRNA	1/44	39/11376	0.025641	6.62937	2.19428	0.140487	0.484849	0.462384	LOC104453291	1
ATAC6h_high	GO:0006631	fatty acid metabolic process	2/44	172/11376	0.0116279	3.00634	1.65208	0.142705	0.484849	0.462384	LOC104438006/LOC104457215	2
ATAC6h_high	GO:0090174	organelle membrane fusion	1/44	40/11376	0.025	6.46364	2.1569	0.143823	0.484849	0.462384	LOC104442401	1
ATAC6h_high	GO:0006749	glutathione metabolic process	1/44	41/11376	0.0243902	6.30599	2.12078	0.147146	0.484849	0.462384	LOC104420014	1
ATAC6h_high	GO:0010345	suberin biosynthetic process	1/44	41/11376	0.0243902	6.30599	2.12078	0.147146	0.484849	0.462384	LOC104456839	1
ATAC6h_high	GO:0030244	cellulose biosynthetic process	1/44	41/11376	0.0243902	6.30599	2.12078	0.147146	0.484849	0.462384	LOC104441676	1
ATAC6h_high	GO:0031647	regulation of protein stability	1/44	41/11376	0.0243902	6.30599	2.12078	0.147146	0.484849	0.462384	LOC104445164	1
ATAC6h_high	GO:0071902	positive regulation of protein serine/threonine kinase activity	1/44	41/11376	0.0243902	6.30599	2.12078	0.147146	0.484849	0.462384	LOC104432304	1
ATAC6h_high	GO:0006378	mRNA polyadenylation	1/44	42/11376	0.0238095	6.15584	2.08584	0.150457	0.484849	0.462384	LOC104435742	1
ATAC6h_high	GO:0045814	negative regulation of gene expression, epigenetic	1/44	42/11376	0.0238095	6.15584	2.08584	0.150457	0.484849	0.462384	LOC104435742	1
ATAC6h_high	GO:0051274	beta-glucan biosynthetic process	1/44	42/11376	0.0238095	6.15584	2.08584	0.150457	0.484849	0.462384	LOC104441676	1
ATAC6h_high	GO:0098661	inorganic anion transmembrane transport	1/44	42/11376	0.0238095	6.15584	2.08584	0.150457	0.484849	0.462384	LOC104453533	1
ATAC6h_high	GO:2000070	regulation of response to water deprivation	1/44	42/11376	0.0238095	6.15584	2.08584	0.150457	0.484849	0.462384	LOC104432304	1
ATAC6h_high	GO:0008299	isoprenoid biosynthetic process	2/44	180/11376	0.0111111	2.87273	1.57808	0.153415	0.484849	0.462384	LOC104440788/LOC104441311	2
ATAC6h_high	GO:0006275	regulation of DNA replication	1/44	43/11376	0.0232558	6.01268	2.05202	0.153755	0.484849	0.462384	LOC104441961	1
ATAC6h_high	GO:0010193	response to ozone	1/44	43/11376	0.0232558	6.01268	2.05202	0.153755	0.484849	0.462384	LOC104454432	1
ATAC6h_high	GO:0043631	RNA polyadenylation	1/44	43/11376	0.0232558	6.01268	2.05202	0.153755	0.484849	0.462384	LOC104435742	1
ATAC6h_high	GO:0042446	hormone biosynthetic process	2/44	182/11376	0.010989	2.84116	1.56021	0.156118	0.484849	0.462384	LOC104440788/LOC104441311	2
ATAC6h_high	GO:0009846	pollen germination	1/44	44/11376	0.0227273	5.87603	2.01924	0.157041	0.484849	0.462384	LOC104441311	1
ATAC6h_high	GO:0009911	positive regulation of flower development	1/44	44/11376	0.0227273	5.87603	2.01924	0.157041	0.484849	0.462384	LOC104435742	1
ATAC6h_high	GO:0033865	nucleoside bisphosphate metabolic process	1/44	44/11376	0.0227273	5.87603	2.01924	0.157041	0.484849	0.462384	LOC104456839	1
ATAC6h_high	GO:0033875	ribonucleoside bisphosphate metabolic process	1/44	44/11376	0.0227273	5.87603	2.01924	0.157041	0.484849	0.462384	LOC104456839	1
ATAC6h_high	GO:0034032	purine nucleoside bisphosphate metabolic process	1/44	44/11376	0.0227273	5.87603	2.01924	0.157041	0.484849	0.462384	LOC104456839	1
ATAC6h_high	GO:1902532	negative regulation of intracellular signal transduction	1/44	44/11376	0.0227273	5.87603	2.01924	0.157041	0.484849	0.462384	LOC104450115	1
ATAC6h_high	GO:0008380	RNA splicing	2/44	183/11376	0.010929	2.82563	1.55137	0.157472	0.484849	0.462384	LOC104435742/LOC104453291	2
ATAC6h_high	GO:0030243	cellulose metabolic process	1/44	45/11376	0.0222222	5.74545	1.98746	0.160314	0.487187	0.464614	LOC104441676	1
ATAC6h_high	GO:1901990	regulation of mitotic cell cycle phase transition	1/44	45/11376	0.0222222	5.74545	1.98746	0.160314	0.487187	0.464614	LOC104441961	1
ATAC6h_high	GO:0006397	mRNA processing	2/44	188/11376	0.0106383	2.75048	1.50803	0.164281	0.496024	0.473041	LOC104435742/LOC104453291	2
ATAC6h_high	GO:0031124	mRNA 3'-end processing	1/44	47/11376	0.0212766	5.50097	1.92667	0.166823	0.500468	0.477279	LOC104435742	1
ATAC6h_high	GO:1903047	mitotic cell cycle process	2/44	191/11376	0.0104712	2.70728	1.4827	0.168393	0.501961	0.478703	LOC104441676/LOC104441961	2
ATAC6h_high	GO:1901987	regulation of cell cycle phase transition	1/44	49/11376	0.0204082	5.27644	1.86927	0.173282	0.513266	0.489485	LOC104441961	1
ATAC6h_high	GO:0043603	cellular amide metabolic process	3/44	375/11376	0.008	2.06836	1.31089	0.176213	0.515928	0.492023	LOC104456839/LOC104420014/LOC104420915	3
ATAC6h_high	GO:0006884	cell volume homeostasis	1/44	51/11376	0.0196078	5.06952	1.81492	0.179693	0.515928	0.492023	LOC104437483	1
ATAC6h_high	GO:0009992	cellular water homeostasis	1/44	51/11376	0.0196078	5.06952	1.81492	0.179693	0.515928	0.492023	LOC104437483	1
ATAC6h_high	GO:0051273	beta-glucan metabolic process	1/44	51/11376	0.0196078	5.06952	1.81492	0.179693	0.515928	0.492023	LOC104441676	1
ATAC6h_high	GO:0061025	membrane fusion	1/44	51/11376	0.0196078	5.06952	1.81492	0.179693	0.515928	0.492023	LOC104442401	1
ATAC6h_high	GO:0009631	cold acclimation	1/44	52/11376	0.0192308	4.97203	1.7888	0.18288	0.521877	0.497696	LOC104438006	1
ATAC6h_high	GO:0042274	ribosomal small subunit biogenesis	1/44	53/11376	0.0188679	4.87822	1.76335	0.186055	0.526311	0.501925	LOC104453291	1
ATAC6h_high	GO:0009414	response to water deprivation	3/44	386/11376	0.00777202	2.00942	1.25723	0.186882	0.526311	0.501925	LOC104432304/LOC104454554/LOC104418411	3
ATAC6h_high	GO:0006412	translation	2/44	205/11376	0.0097561	2.52239	1.37059	0.187807	0.526311	0.501925	LOC104420014/LOC104420915	2
ATAC6h_high	GO:0009415	response to water	3/44	392/11376	0.00765306	1.97866	1.2287	0.192775	0.533922	0.509183	LOC104432304/LOC104454554/LOC104418411	3
ATAC6h_high	GO:0009409	response to cold	3/44	394/11376	0.00761421	1.96862	1.2193	0.19475	0.533922	0.509183	LOC104445164/LOC104438006/LOC104454554	3
ATAC6h_high	GO:0010268	brassinosteroid homeostasis	1/44	56/11376	0.0178571	4.61688	1.69065	0.195508	0.533922	0.509183	LOC104441311	1
ATAC6h_high	GO:0044728	DNA methylation or demethylation	1/44	56/11376	0.0178571	4.61688	1.69065	0.195508	0.533922	0.509183	LOC104456069	1
ATAC6h_high	GO:0072330	monocarboxylic acid biosynthetic process	2/44	211/11376	0.00947867	2.45067	1.32534	0.196228	0.533922	0.509183	LOC104438006/LOC104457215	2
ATAC6h_high	GO:0000278	mitotic cell cycle	2/44	212/11376	0.00943396	2.43911	1.31795	0.197636	0.534258	0.509504	LOC104441676/LOC104441961	2
ATAC6h_high	GO:0010118	stomatal movement	1/44	57/11376	0.0175439	4.53589	1.66756	0.198635	0.534258	0.509504	LOC104432304	1
ATAC6h_high	GO:0045892	negative regulation of transcription, DNA-templated	2/44	214/11376	0.00934579	2.41631	1.3033	0.200457	0.534362	0.509603	LOC104435742/LOC104450115	2
ATAC6h_high	GO:0006694	steroid biosynthetic process	1/44	59/11376	0.0169492	4.38213	1.62293	0.204853	0.534362	0.509603	LOC104441311	1
ATAC6h_high	GO:0016131	brassinosteroid metabolic process	1/44	59/11376	0.0169492	4.38213	1.62293	0.204853	0.534362	0.509603	LOC104441311	1
ATAC6h_high	GO:0043043	peptide biosynthetic process	2/44	218/11376	0.00917431	2.37198	1.27447	0.206114	0.534362	0.509603	LOC104420014/LOC104420915	2
ATAC6h_high	GO:0010629	negative regulation of gene expression	3/44	406/11376	0.00738916	1.91043	1.16401	0.206711	0.534362	0.509603	LOC104435742/LOC104450115/LOC104456069	3
ATAC6h_high	GO:0016128	phytosteroid metabolic process	1/44	60/11376	0.0166667	4.30909	1.60135	0.207944	0.534362	0.509603	LOC104441311	1
ATAC6h_high	GO:0045454	cell redox homeostasis	1/44	60/11376	0.0166667	4.30909	1.60135	0.207944	0.534362	0.509603	LOC104419342	1
ATAC6h_high	GO:0071900	regulation of protein serine/threonine kinase activity	1/44	60/11376	0.0166667	4.30909	1.60135	0.207944	0.534362	0.509603	LOC104432304	1
ATAC6h_high	GO:0006721	terpenoid metabolic process	2/44	220/11376	0.00909091	2.35041	1.2603	0.208949	0.534362	0.509603	LOC104440788/LOC104441311	2
ATAC6h_high	GO:0048284	organelle fusion	1/44	61/11376	0.0163934	4.23845	1.58024	0.211024	0.536735	0.511866	LOC104442401	1
ATAC6h_high	GO:0006304	DNA modification	1/44	62/11376	0.016129	4.17009	1.55958	0.214092	0.540561	0.515515	LOC104456069	1
ATAC6h_high	GO:0016050	vesicle organization	1/44	63/11376	0.015873	4.1039	1.53935	0.217149	0.540561	0.515515	LOC104442401	1
ATAC6h_high	GO:0016571	histone methylation	1/44	63/11376	0.015873	4.1039	1.53935	0.217149	0.540561	0.515515	LOC104456069	1
ATAC6h_high	GO:0046467	membrane lipid biosynthetic process	1/44	63/11376	0.015873	4.1039	1.53935	0.217149	0.540561	0.515515	LOC104457215	1
ATAC6h_high	GO:0009736	cytokinin-activated signaling pathway	1/44	64/11376	0.015625	4.03977	1.51953	0.220193	0.541883	0.516776	LOC104414949	1
ATAC6h_high	GO:0007018	microtubule-based movement	1/44	65/11376	0.0153846	3.97762	1.50012	0.223227	0.541883	0.516776	LOC104441744	1
ATAC6h_high	GO:0051726	regulation of cell cycle	2/44	232/11376	0.00862069	2.22884	1.17833	0.226048	0.541883	0.516776	LOC104432304/LOC104441961	2
ATAC6h_high	GO:0016036	cellular response to phosphate starvation	1/44	66/11376	0.0151515	3.91736	1.48108	0.226248	0.541883	0.516776	LOC104456029	1
ATAC6h_high	GO:1902679	negative regulation of RNA biosynthetic process	2/44	234/11376	0.00854701	2.20979	1.16516	0.22891	0.541883	0.516776	LOC104435742/LOC104450115	2
ATAC6h_high	GO:1903507	negative regulation of nucleic acid-templated transcription	2/44	234/11376	0.00854701	2.20979	1.16516	0.22891	0.541883	0.516776	LOC104435742/LOC104450115	2
ATAC6h_high	GO:0031123	RNA 3'-end processing	1/44	67/11376	0.0149254	3.85889	1.46242	0.229258	0.541883	0.516776	LOC104435742	1
ATAC6h_high	GO:0034976	response to endoplasmic reticulum stress	1/44	67/11376	0.0149254	3.85889	1.46242	0.229258	0.541883	0.516776	LOC104421685	1
ATAC6h_high	GO:0045860	positive regulation of protein kinase activity	1/44	67/11376	0.0149254	3.85889	1.46242	0.229258	0.541883	0.516776	LOC104432304	1
ATAC6h_high	GO:0071368	cellular response to cytokinin stimulus	1/44	67/11376	0.0149254	3.85889	1.46242	0.229258	0.541883	0.516776	LOC104414949	1
ATAC6h_high	GO:0009860	pollen tube growth	1/44	68/11376	0.0147059	3.80214	1.44411	0.232257	0.543667	0.518477	LOC104441311	1
ATAC6h_high	GO:0002218	activation of innate immune response	1/44	70/11376	0.0142857	3.69351	1.40851	0.23822	0.543667	0.518477	LOC104450115	1
ATAC6h_high	GO:2000243	positive regulation of reproductive process	1/44	70/11376	0.0142857	3.69351	1.40851	0.23822	0.543667	0.518477	LOC104435742	1
ATAC6h_high	GO:0033674	positive regulation of kinase activity	1/44	71/11376	0.0140845	3.64149	1.3912	0.241185	0.543667	0.518477	LOC104432304	1
ATAC6h_high	GO:1901568	fatty acid derivative metabolic process	1/44	71/11376	0.0140845	3.64149	1.3912	0.241185	0.543667	0.518477	LOC104456839	1
ATAC6h_high	GO:0009873	ethylene-activated signaling pathway	1/44	72/11376	0.0138889	3.59091	1.3742	0.244138	0.543667	0.518477	LOC104450115	1
ATAC6h_high	GO:0072593	reactive oxygen species metabolic process	1/44	72/11376	0.0138889	3.59091	1.3742	0.244138	0.543667	0.518477	LOC104432304	1
ATAC6h_high	GO:0042254	ribosome biogenesis	2/44	245/11376	0.00816326	2.11058	1.095	0.244697	0.543667	0.518477	LOC104445164/LOC104453291	2
ATAC6h_high	GO:0051276	chromosome organization	3/44	445/11376	0.00674157	1.743	0.996298	0.246679	0.543667	0.518477	LOC104435742/LOC104450324/LOC104456069	3
ATAC6h_high	GO:0000724	double-strand break repair via homologous recombination	1/44	73/11376	0.0136986	3.54172	1.3575	0.247081	0.543667	0.518477	LOC104441961	1
ATAC6h_high	GO:0000725	recombinational repair	1/44	74/11376	0.0135135	3.49386	1.34109	0.250012	0.543667	0.518477	LOC104441961	1
ATAC6h_high	GO:0018105	peptidyl-serine phosphorylation	1/44	74/11376	0.0135135	3.49386	1.34109	0.250012	0.543667	0.518477	LOC104441961	1
ATAC6h_high	GO:0055088	lipid homeostasis	1/44	74/11376	0.0135135	3.49386	1.34109	0.250012	0.543667	0.518477	LOC104441311	1
ATAC6h_high	GO:0071446	cellular response to salicylic acid stimulus	1/44	74/11376	0.0135135	3.49386	1.34109	0.250012	0.543667	0.518477	LOC104416356	1
ATAC6h_high	GO:0016125	sterol metabolic process	1/44	75/11376	0.0133333	3.44727	1.32496	0.252931	0.543667	0.518477	LOC104441311	1
ATAC6h_high	GO:0018209	peptidyl-serine modification	1/44	75/11376	0.0133333	3.44727	1.32496	0.252931	0.543667	0.518477	LOC104441961	1
ATAC6h_high	GO:0046677	response to antibiotic	3/44	451/11376	0.00665188	1.71981	0.971957	0.252948	0.543667	0.518477	LOC104437483/LOC104416356/LOC104454432	3
ATAC6h_high	GO:0001934	positive regulation of protein phosphorylation	1/44	76/11376	0.0131579	3.40191	1.3091	0.25584	0.543667	0.518477	LOC104432304	1
ATAC6h_high	GO:0006479	protein methylation	1/44	76/11376	0.0131579	3.40191	1.3091	0.25584	0.543667	0.518477	LOC104456069	1
ATAC6h_high	GO:0006643	membrane lipid metabolic process	1/44	76/11376	0.0131579	3.40191	1.3091	0.25584	0.543667	0.518477	LOC104457215	1
ATAC6h_high	GO:0008213	protein alkylation	1/44	76/11376	0.0131579	3.40191	1.3091	0.25584	0.543667	0.518477	LOC104456069	1
ATAC6h_high	GO:0009627	systemic acquired resistance	1/44	76/11376	0.0131579	3.40191	1.3091	0.25584	0.543667	0.518477	LOC104416356	1
ATAC6h_high	GO:0008361	regulation of cell size	1/44	77/11376	0.012987	3.35773	1.29351	0.258738	0.543667	0.518477	LOC104437483	1
ATAC6h_high	GO:0002253	activation of immune response	1/44	78/11376	0.0128205	3.31469	1.27817	0.261624	0.543667	0.518477	LOC104450115	1
ATAC6h_high	GO:0006839	mitochondrial transport	1/44	78/11376	0.0128205	3.31469	1.27817	0.261624	0.543667	0.518477	LOC104453533	1
ATAC6h_high	GO:0043604	amide biosynthetic process	2/44	257/11376	0.0077821	2.01203	1.02253	0.26198	0.543667	0.518477	LOC104420014/LOC104420915	2
ATAC6h_high	GO:0010114	response to red light	1/44	79/11376	0.0126582	3.27273	1.26307	0.2645	0.543667	0.518477	LOC104440788	1
ATAC6h_high	GO:0022604	regulation of cell morphogenesis	1/44	79/11376	0.0126582	3.27273	1.26307	0.2645	0.543667	0.518477	LOC104441961	1
ATAC6h_high	GO:0045786	negative regulation of cell cycle	1/44	79/11376	0.0126582	3.27273	1.26307	0.2645	0.543667	0.518477	LOC104441961	1
ATAC6h_high	GO:0009826	unidimensional cell growth	2/44	259/11376	0.00772201	1.99649	1.01083	0.264864	0.543667	0.518477	LOC104437483/LOC104441311	2
ATAC6h_high	GO:0042327	positive regulation of phosphorylation	1/44	80/11376	0.0125	3.23182	1.24822	0.267364	0.545095	0.519839	LOC104432304	1
ATAC6h_high	GO:0006575	cellular modified amino acid metabolic process	1/44	81/11376	0.0123457	3.19192	1.2336	0.270218	0.545095	0.519839	LOC104420014	1
ATAC6h_high	GO:0010562	positive regulation of phosphorus metabolic process	1/44	81/11376	0.0123457	3.19192	1.2336	0.270218	0.545095	0.519839	LOC104432304	1
ATAC6h_high	GO:0045937	positive regulation of phosphate metabolic process	1/44	81/11376	0.0123457	3.19192	1.2336	0.270218	0.545095	0.519839	LOC104432304	1
ATAC6h_high	GO:0006457	protein folding	1/44	82/11376	0.0121951	3.15299	1.2192	0.273061	0.54711	0.52176	LOC104421685	1
ATAC6h_high	GO:0006720	isoprenoid metabolic process	2/44	266/11376	0.0075188	1.94395	0.970693	0.27496	0.54711	0.52176	LOC104440788/LOC104441311	2
ATAC6h_high	GO:0051253	negative regulation of RNA metabolic process	2/44	266/11376	0.0075188	1.94395	0.970693	0.27496	0.54711	0.52176	LOC104435742/LOC104450115	2
ATAC6h_high	GO:0010119	regulation of stomatal movement	1/44	83/11376	0.0120482	3.11501	1.20502	0.275893	0.54711	0.52176	LOC104432304	1
ATAC6h_high	GO:0034470	ncRNA processing	2/44	268/11376	0.00746269	1.92944	0.959448	0.277844	0.548654	0.523233	LOC104445164/LOC104453291	2
ATAC6h_high	GO:0006790	sulfur compound metabolic process	2/44	270/11376	0.00740741	1.91515	0.948298	0.280729	0.552021	0.526444	LOC104456839/LOC104420014	2
ATAC6h_high	GO:0009250	glucan biosynthetic process	1/44	86/11376	0.0116279	3.00634	1.16374	0.284325	0.554433	0.528744	LOC104441676	1
ATAC6h_high	GO:0009867	jasmonic acid mediated signaling pathway	1/44	86/11376	0.0116279	3.00634	1.16374	0.284325	0.554433	0.528744	LOC104450115	1
ATAC6h_high	GO:0019725	cellular homeostasis	2/44	274/11376	0.00729927	1.88719	0.926278	0.286496	0.554546	0.528851	LOC104437483/LOC104419342	2
ATAC6h_high	GO:0051347	positive regulation of transferase activity	1/44	87/11376	0.0114943	2.97179	1.15038	0.287114	0.554546	0.528851	LOC104432304	1
ATAC6h_high	GO:0071396	cellular response to lipid	2/44	275/11376	0.00727273	1.88033	0.920831	0.287937	0.554546	0.528851	LOC104457215/LOC104418411	2
ATAC6h_high	GO:2000113	negative regulation of cellular macromolecule biosynthetic process	2/44	276/11376	0.00724638	1.87352	0.915406	0.289378	0.555037	0.52932	LOC104435742/LOC104450115	2
ATAC6h_high	GO:0000209	protein polyubiquitination	1/44	89/11376	0.011236	2.90501	1.12422	0.29266	0.559041	0.533139	LOC120285857	1
ATAC6h_high	GO:0006518	peptide metabolic process	2/44	284/11376	0.00704225	1.82074	0.87279	0.300898	0.56783	0.54152	LOC104420014/LOC104420915	2
ATAC6h_high	GO:0030104	water homeostasis	1/44	92/11376	0.0108696	2.81028	1.08632	0.300901	0.56783	0.54152	LOC104437483	1
ATAC6h_high	GO:0045089	positive regulation of innate immune response	1/44	92/11376	0.0108696	2.81028	1.08632	0.300901	0.56783	0.54152	LOC104450115	1
ATAC6h_high	GO:0042445	hormone metabolic process	2/44	287/11376	0.00696864	1.80171	0.857158	0.305211	0.573474	0.546903	LOC104440788/LOC104441311	2
ATAC6h_high	GO:0045859	regulation of protein kinase activity	1/44	94/11376	0.0106383	2.75048	1.06189	0.306343	0.573474	0.546903	LOC104432304	1
ATAC6h_high	GO:0022613	ribonucleoprotein complex biogenesis	2/44	293/11376	0.00682594	1.76482	0.826438	0.313827	0.580361	0.553471	LOC104445164/LOC104453291	2
ATAC6h_high	GO:0009734	auxin-activated signaling pathway	1/44	97/11376	0.0103093	2.66542	1.02641	0.314428	0.580361	0.553471	LOC104434066	1
ATAC6h_high	GO:0060560	developmental growth involved in morphogenesis	2/44	295/11376	0.00677966	1.75285	0.816355	0.316695	0.580361	0.553471	LOC104437483/LOC104441311	2
ATAC6h_high	GO:0042127	regulation of cell population proliferation	1/44	98/11376	0.0102041	2.63822	1.01489	0.317102	0.580361	0.553471	LOC104441961	1
ATAC6h_high	GO:0009932	cell tip growth	1/44	99/11376	0.010101	2.61157	1.0035	0.319767	0.580361	0.553471	LOC104441311	1
ATAC6h_high	GO:0043549	regulation of kinase activity	1/44	99/11376	0.010101	2.61157	1.0035	0.319767	0.580361	0.553471	LOC104432304	1
ATAC6h_high	GO:0071369	cellular response to ethylene stimulus	1/44	99/11376	0.010101	2.61157	1.0035	0.319767	0.580361	0.553471	LOC104450115	1
ATAC6h_high	GO:0071236	cellular response to antibiotic	1/44	100/11376	0.01	2.58545	0.992259	0.322421	0.580361	0.553471	LOC104416356	1
ATAC6h_high	GO:0071395	cellular response to jasmonic acid stimulus	1/44	100/11376	0.01	2.58545	0.992259	0.322421	0.580361	0.553471	LOC104450115	1
ATAC6h_high	GO:0010558	negative regulation of macromolecule biosynthetic process	2/44	299/11376	0.00668896	1.7294	0.796415	0.322423	0.580361	0.553471	LOC104435742/LOC104450115	2
ATAC6h_high	GO:0010564	regulation of cell cycle process	1/44	101/11376	0.00990099	2.55986	0.981151	0.325065	0.58092	0.554004	LOC104441961	1
ATAC6h_high	GO:0009733	response to auxin	2/44	301/11376	0.00664452	1.71791	0.786557	0.325283	0.58092	0.554004	LOC104434066/LOC104454218	2
ATAC6h_high	GO:0045934	negative regulation of nucleobase-containing compound metabolic process	2/44	302/11376	0.00662252	1.71222	0.781655	0.326712	0.58092	0.554004	LOC104435742/LOC104450115	2
ATAC6h_high	GO:0000281	mitotic cytokinesis	1/44	102/11376	0.00980392	2.53476	0.970175	0.327698	0.58092	0.554004	LOC104441676	1
ATAC6h_high	GO:0009738	abscisic acid-activated signaling pathway	1/44	104/11376	0.00961539	2.48601	0.94861	0.332936	0.582572	0.55558	LOC104418411	1
ATAC6h_high	GO:0002252	immune effector process	1/44	105/11376	0.00952381	2.46234	0.938015	0.33554	0.582572	0.55558	LOC104450115	1
ATAC6h_high	GO:0009637	response to blue light	1/44	105/11376	0.00952381	2.46234	0.938015	0.33554	0.582572	0.55558	LOC104432304	1
ATAC6h_high	GO:0009311	oligosaccharide metabolic process	1/44	106/11376	0.00943396	2.43911	0.927541	0.338134	0.582572	0.55558	LOC104437483	1
ATAC6h_high	GO:0015698	inorganic anion transport	1/44	107/11376	0.00934579	2.41631	0.917185	0.340718	0.582572	0.55558	LOC104453533	1
ATAC6h_high	GO:0048868	pollen tube development	1/44	107/11376	0.00934579	2.41631	0.917185	0.340718	0.582572	0.55558	LOC104441311	1
ATAC6h_high	GO:0061640	cytoskeleton-dependent cytokinesis	1/44	107/11376	0.00934579	2.41631	0.917185	0.340718	0.582572	0.55558	LOC104441676	1
ATAC6h_high	GO:0098869	cellular oxidant detoxification	1/44	107/11376	0.00934579	2.41631	0.917185	0.340718	0.582572	0.55558	LOC104419342	1
ATAC6h_high	GO:0009751	response to salicylic acid	2/44	312/11376	0.00641026	1.65734	0.733604	0.340964	0.582572	0.55558	LOC104437483/LOC104416356	2
ATAC6h_high	GO:0000910	cytokinesis	1/44	108/11376	0.00925926	2.39394	0.906945	0.343292	0.582572	0.55558	LOC104441676	1
ATAC6h_high	GO:1990748	cellular detoxification	1/44	108/11376	0.00925926	2.39394	0.906945	0.343292	0.582572	0.55558	LOC104419342	1
ATAC6h_high	GO:0006261	DNA-dependent DNA replication	1/44	109/11376	0.00917431	2.37198	0.896819	0.345857	0.582572	0.55558	LOC104441961	1
ATAC6h_high	GO:0006302	double-strand break repair	1/44	110/11376	0.00909091	2.35041	0.886803	0.348411	0.582572	0.55558	LOC104441961	1
ATAC6h_high	GO:0031327	negative regulation of cellular biosynthetic process	2/44	318/11376	0.00628931	1.62607	0.705583	0.349475	0.582572	0.55558	LOC104435742/LOC104450115	2
ATAC6h_high	GO:0051186	obsolete cofactor metabolic process	2/44	318/11376	0.00628931	1.62607	0.705583	0.349475	0.582572	0.55558	LOC104456839/LOC104420014	2
ATAC6h_high	GO:0048582	positive regulation of post-embryonic development	1/44	111/11376	0.00900901	2.32924	0.876895	0.350956	0.582572	0.55558	LOC104435742	1
ATAC6h_high	GO:0048588	developmental cell growth	1/44	111/11376	0.00900901	2.32924	0.876895	0.350956	0.582572	0.55558	LOC104441311	1
ATAC6h_high	GO:0016071	mRNA metabolic process	2/44	320/11376	0.00625	1.61591	0.696372	0.352305	0.582572	0.55558	LOC104435742/LOC104453291	2
ATAC6h_high	GO:0006897	endocytosis	1/44	112/11376	0.00892857	2.30844	0.867093	0.353491	0.582572	0.55558	LOC104441961	1
ATAC6h_high	GO:0001932	regulation of protein phosphorylation	1/44	113/11376	0.00884956	2.28801	0.857395	0.356016	0.582572	0.55558	LOC104432304	1
ATAC6h_high	GO:0006310	DNA recombination	1/44	113/11376	0.00884956	2.28801	0.857395	0.356016	0.582572	0.55558	LOC104441961	1
ATAC6h_high	GO:0031349	positive regulation of defense response	1/44	113/11376	0.00884956	2.28801	0.857395	0.356016	0.582572	0.55558	LOC104450115	1
ATAC6h_high	GO:0007346	regulation of mitotic cell cycle	1/44	114/11376	0.00877193	2.26794	0.847799	0.358532	0.584645	0.557556	LOC104441961	1
ATAC6h_high	GO:0051052	regulation of DNA metabolic process	1/44	115/11376	0.00869565	2.24822	0.838303	0.361038	0.586183	0.559023	LOC104441961	1
ATAC6h_high	GO:0009890	negative regulation of biosynthetic process	2/44	328/11376	0.00609756	1.5765	0.660147	0.363585	0.586183	0.559023	LOC104435742/LOC104450115	2
ATAC6h_high	GO:0030162	regulation of proteolysis	1/44	117/11376	0.00854701	2.20979	0.8196	0.366022	0.586183	0.559023	LOC104433615	1
ATAC6h_high	GO:0031401	positive regulation of protein modification process	1/44	117/11376	0.00854701	2.20979	0.8196	0.366022	0.586183	0.559023	LOC104432304	1
ATAC6h_high	GO:0071365	cellular response to auxin stimulus	1/44	117/11376	0.00854701	2.20979	0.8196	0.366022	0.586183	0.559023	LOC104434066	1
ATAC6h_high	GO:0050778	positive regulation of immune response	1/44	118/11376	0.00847458	2.19106	0.81039	0.3685	0.586183	0.559023	LOC104450115	1
ATAC6h_high	GO:0009699	phenylpropanoid biosynthetic process	1/44	119/11376	0.00840336	2.17265	0.801271	0.370968	0.586183	0.559023	LOC104456839	1
ATAC6h_high	GO:0034599	cellular response to oxidative stress	1/44	119/11376	0.00840336	2.17265	0.801271	0.370968	0.586183	0.559023	LOC104419342	1
ATAC6h_high	GO:0044242	cellular lipid catabolic process	1/44	119/11376	0.00840336	2.17265	0.801271	0.370968	0.586183	0.559023	LOC104440788	1
ATAC6h_high	GO:0022402	cell cycle process	2/44	334/11376	0.00598802	1.54818	0.633605	0.372001	0.586183	0.559023	LOC104441676/LOC104441961	2
ATAC6h_high	GO:0008202	steroid metabolic process	1/44	120/11376	0.00833333	2.15455	0.792243	0.373426	0.586455	0.559282	LOC104441311	1
ATAC6h_high	GO:0010228	vegetative to reproductive phase transition of meristem	1/44	122/11376	0.00819672	2.11923	0.774449	0.378316	0.589342	0.562036	LOC104435742	1
ATAC6h_high	GO:0051338	regulation of transferase activity	1/44	124/11376	0.00806452	2.08504	0.756993	0.383168	0.589342	0.562036	LOC104432304	1
ATAC6h_high	GO:0016042	lipid catabolic process	1/44	125/11376	0.008	2.06836	0.748389	0.38558	0.589342	0.562036	LOC104440788	1
ATAC6h_high	GO:0042325	regulation of phosphorylation	1/44	125/11376	0.008	2.06836	0.748389	0.38558	0.589342	0.562036	LOC104432304	1
ATAC6h_high	GO:0098657	import into cell	1/44	125/11376	0.008	2.06836	0.748389	0.38558	0.589342	0.562036	LOC104441961	1
ATAC6h_high	GO:0016049	cell growth	2/44	345/11376	0.0057971	1.49881	0.586259	0.387321	0.589342	0.562036	LOC104437483/LOC104441311	2
ATAC6h_high	GO:0034660	ncRNA metabolic process	2/44	345/11376	0.0057971	1.49881	0.586259	0.387321	0.589342	0.562036	LOC104445164/LOC104453291	2
ATAC6h_high	GO:0006260	DNA replication	1/44	126/11376	0.00793651	2.05195	0.739864	0.387983	0.589342	0.562036	LOC104441961	1
ATAC6h_high	GO:0009832	plant-type cell wall biogenesis	1/44	126/11376	0.00793651	2.05195	0.739864	0.387983	0.589342	0.562036	LOC104441676	1
ATAC6h_high	GO:0009553	embryo sac development	1/44	127/11376	0.00787402	2.03579	0.731418	0.390376	0.589342	0.562036	LOC104435742	1
ATAC6h_high	GO:0009698	phenylpropanoid metabolic process	1/44	127/11376	0.00787402	2.03579	0.731418	0.390376	0.589342	0.562036	LOC104456839	1
ATAC6h_high	GO:0033692	cellular polysaccharide biosynthetic process	1/44	127/11376	0.00787402	2.03579	0.731418	0.390376	0.589342	0.562036	LOC104441676	1
ATAC6h_high	GO:0007049	cell cycle	2/44	350/11376	0.00571429	1.4774	0.565273	0.394236	0.591354	0.563954	LOC104441676/LOC104441961	2
ATAC6h_high	GO:0048589	developmental growth	2/44	350/11376	0.00571429	1.4774	0.565273	0.394236	0.591354	0.563954	LOC104437483/LOC104441311	2
ATAC6h_high	GO:0006357	regulation of transcription by RNA polymerase II	2/44	351/11376	0.00569801	1.47319	0.561115	0.395615	0.591526	0.564119	LOC104432304/LOC104448035	2
ATAC6h_high	GO:0097237	cellular response to toxic substance	1/44	131/11376	0.00763359	1.97363	0.698391	0.39986	0.595969	0.568356	LOC104419342	1
ATAC6h_high	GO:0032535	regulation of cellular component size	1/44	132/11376	0.00757576	1.95868	0.690316	0.402208	0.597566	0.569879	LOC104437483	1
ATAC6h_high	GO:0006366	transcription by RNA polymerase II	1/44	134/11376	0.00746269	1.92944	0.674377	0.406878	0.602591	0.574671	LOC104448035	1
ATAC6h_high	GO:0002684	positive regulation of immune system process	1/44	135/11376	0.00740741	1.91515	0.666509	0.409199	0.603722	0.57575	LOC104450115	1
ATAC6h_high	GO:0006073	cellular glucan metabolic process	1/44	136/11376	0.00735294	1.90107	0.658709	0.411512	0.603722	0.57575	LOC104441676	1
ATAC6h_high	GO:0098754	detoxification	1/44	136/11376	0.00735294	1.90107	0.658709	0.411512	0.603722	0.57575	LOC104419342	1
ATAC6h_high	GO:0090066	regulation of anatomical structure size	1/44	137/11376	0.00729927	1.88719	0.650974	0.413815	0.605205	0.577163	LOC104437483	1
ATAC6h_high	GO:0035690	cellular response to drug	1/44	138/11376	0.00724638	1.87352	0.643303	0.41611	0.606665	0.578556	LOC104416356	1
ATAC6h_high	GO:0000902	cell morphogenesis	2/44	370/11376	0.00540541	1.39754	0.484417	0.421551	0.612689	0.584301	LOC104437483/LOC104441311	2
ATAC6h_high	GO:0000271	polysaccharide biosynthetic process	1/44	141/11376	0.0070922	1.83366	0.620667	0.422942	0.612808	0.584414	LOC104441676	1
ATAC6h_high	GO:0010150	leaf senescence	1/44	142/11376	0.00704225	1.82074	0.613243	0.425202	0.614181	0.585724	LOC104454432	1
ATAC6h_high	GO:0044042	glucan metabolic process	1/44	143/11376	0.00699301	1.80801	0.605879	0.427453	0.614961	0.586468	LOC104441676	1
ATAC6h_high	GO:0006928	movement of cell or subcellular component	1/44	144/11376	0.00694444	1.79545	0.598573	0.429696	0.614961	0.586468	LOC104441744	1
ATAC6h_high	GO:0090693	plant organ senescence	1/44	145/11376	0.00689655	1.78307	0.591324	0.43193	0.614961	0.586468	LOC104454432	1
ATAC6h_high	GO:1902531	regulation of intracellular signal transduction	1/44	145/11376	0.00689655	1.78307	0.591324	0.43193	0.614961	0.586468	LOC104450115	1
ATAC6h_high	GO:0016192	vesicle-mediated transport	2/44	378/11376	0.005291	1.36797	0.453362	0.432312	0.614961	0.586468	LOC104441961/LOC104442401	2
ATAC6h_high	GO:0042546	cell wall biogenesis	1/44	148/11376	0.00675676	1.74693	0.569912	0.438581	0.620039	0.59131	LOC104441676	1
ATAC6h_high	GO:0043414	macromolecule methylation	1/44	148/11376	0.00675676	1.74693	0.569912	0.438581	0.620039	0.59131	LOC104456069	1
ATAC6h_high	GO:0009267	cellular response to starvation	1/44	150/11376	0.00666667	1.72364	0.555907	0.442973	0.620039	0.59131	LOC104456029	1
ATAC6h_high	GO:0034637	cellular carbohydrate biosynthetic process	1/44	150/11376	0.00666667	1.72364	0.555907	0.442973	0.620039	0.59131	LOC104441676	1
ATAC6h_high	GO:0019220	regulation of phosphate metabolic process	1/44	151/11376	0.00662252	1.71222	0.548983	0.445156	0.620039	0.59131	LOC104432304	1
ATAC6h_high	GO:0051174	regulation of phosphorus metabolic process	1/44	151/11376	0.00662252	1.71222	0.548983	0.445156	0.620039	0.59131	LOC104432304	1
ATAC6h_high	GO:0061024	membrane organization	1/44	151/11376	0.00662252	1.71222	0.548983	0.445156	0.620039	0.59131	LOC104442401	1
ATAC6h_high	GO:0045088	regulation of innate immune response	1/44	153/11376	0.00653595	1.68984	0.535289	0.449498	0.623525	0.594635	LOC104450115	1
ATAC6h_high	GO:0009856	pollination	1/44	154/11376	0.00649351	1.67887	0.528516	0.451656	0.623525	0.594635	LOC104441311	1
ATAC6h_high	GO:0044706	multi-multicellular organism process	1/44	154/11376	0.00649351	1.67887	0.528516	0.451656	0.623525	0.594635	LOC104441311	1
ATAC6h_high	GO:0007568	aging	1/44	155/11376	0.00645161	1.66804	0.521793	0.453806	0.624135	0.595216	LOC104454432	1
ATAC6h_high	GO:0016570	histone modification	1/44	156/11376	0.00641026	1.65734	0.515118	0.455948	0.624135	0.595216	LOC104456069	1
ATAC6h_high	GO:0016567	protein ubiquitination	2/44	396/11376	0.00505051	1.30579	0.385933	0.456151	0.624135	0.595216	LOC104456706/LOC120285857	2
ATAC6h_high	GO:0009968	negative regulation of signal transduction	1/44	157/11376	0.00636943	1.64679	0.50849	0.458081	0.624135	0.595216	LOC104450115	1
ATAC6h_high	GO:0032787	monocarboxylic acid metabolic process	2/44	398/11376	0.00502513	1.29922	0.378638	0.458766	0.624135	0.595216	LOC104438006/LOC104457215	2
ATAC6h_high	GO:0051246	regulation of protein metabolic process	2/44	402/11376	0.00497512	1.2863	0.364162	0.463976	0.628863	0.599725	LOC104432304/LOC104433615	2
ATAC6h_high	GO:0045087	innate immune response	2/44	404/11376	0.0049505	1.27993	0.356979	0.46657	0.628863	0.599725	LOC104416356/LOC104450115	2
ATAC6h_high	GO:0009909	regulation of flower development	1/44	164/11376	0.00609756	1.5765	0.463368	0.472789	0.628863	0.599725	LOC104435742	1
ATAC6h_high	GO:0010648	negative regulation of cell communication	1/44	164/11376	0.00609756	1.5765	0.463368	0.472789	0.628863	0.599725	LOC104450115	1
ATAC6h_high	GO:0023057	negative regulation of signaling	1/44	164/11376	0.00609756	1.5765	0.463368	0.472789	0.628863	0.599725	LOC104450115	1
ATAC6h_high	GO:0042594	response to starvation	1/44	164/11376	0.00609756	1.5765	0.463368	0.472789	0.628863	0.599725	LOC104456029	1
ATAC6h_high	GO:0009639	response to red or far red light	1/44	165/11376	0.00606061	1.56694	0.457096	0.474858	0.628863	0.599725	LOC104440788	1
ATAC6h_high	GO:0022603	regulation of anatomical structure morphogenesis	1/44	166/11376	0.0060241	1.5575	0.450865	0.476919	0.628863	0.599725	LOC104441961	1
ATAC6h_high	GO:0032446	protein modification by small protein conjugation	2/44	413/11376	0.00484261	1.25204	0.325104	0.478158	0.628863	0.599725	LOC104456706/LOC120285857	2
ATAC6h_high	GO:0006979	response to oxidative stress	2/44	415/11376	0.00481928	1.246	0.318117	0.480713	0.628863	0.599725	LOC104454432/LOC104419342	2
ATAC6h_high	GO:0035556	intracellular signal transduction	2/44	415/11376	0.00481928	1.246	0.318117	0.480713	0.628863	0.599725	LOC104450115/LOC104414949	2
ATAC6h_high	GO:0016569	covalent chromatin modification	1/44	168/11376	0.00595238	1.53896	0.438527	0.481017	0.628863	0.599725	LOC104456069	1
ATAC6h_high	GO:0032989	cellular component morphogenesis	2/44	416/11376	0.00480769	1.24301	0.314636	0.481988	0.628863	0.599725	LOC104437483/LOC104441311	2
ATAC6h_high	GO:0051172	negative regulation of nitrogen compound metabolic process	2/44	417/11376	0.00479616	1.24003	0.311164	0.483261	0.628863	0.599725	LOC104435742/LOC104450115	2
ATAC6h_high	GO:0009150	purine ribonucleotide metabolic process	1/44	170/11376	0.00588235	1.52086	0.426349	0.485084	0.628863	0.599725	LOC104456839	1
ATAC6h_high	GO:0016054	organic acid catabolic process	1/44	170/11376	0.00588235	1.52086	0.426349	0.485084	0.628863	0.599725	LOC104440788	1
ATAC6h_high	GO:0046395	carboxylic acid catabolic process	1/44	170/11376	0.00588235	1.52086	0.426349	0.485084	0.628863	0.599725	LOC104440788	1
ATAC6h_high	GO:0031669	cellular response to nutrient levels	1/44	171/11376	0.00584795	1.51196	0.420318	0.487106	0.629739	0.600561	LOC104456029	1
ATAC6h_high	GO:1901617	organic hydroxy compound biosynthetic process	1/44	173/11376	0.00578035	1.49448	0.408372	0.491126	0.632606	0.603295	LOC104441311	1
ATAC6h_high	GO:0006163	purine nucleotide metabolic process	1/44	174/11376	0.00574713	1.48589	0.402454	0.493125	0.632606	0.603295	LOC104456839	1
ATAC6h_high	GO:0040007	growth	2/44	425/11376	0.00470588	1.21668	0.28369	0.493379	0.632606	0.603295	LOC104437483/LOC104441311	2
ATAC6h_high	GO:0006955	immune response	2/44	427/11376	0.00468384	1.21099	0.276904	0.49589	0.633903	0.604532	LOC104416356/LOC104450115	2
ATAC6h_high	GO:0007017	microtubule-based process	1/44	176/11376	0.00568182	1.46901	0.39073	0.497099	0.633903	0.604532	LOC104441744	1
ATAC6h_high	GO:0043085	positive regulation of catalytic activity	1/44	177/11376	0.00564972	1.46071	0.384922	0.499075	0.634693	0.605285	LOC104432304	1
ATAC6h_high	GO:0019953	sexual reproduction	1/44	178/11376	0.00561798	1.4525	0.379149	0.501043	0.635469	0.606025	LOC104456029	1
ATAC6h_high	GO:0007389	pattern specification process	1/44	183/11376	0.00546448	1.41282	0.350799	0.510771	0.643273	0.613467	LOC104454218	1
ATAC6h_high	GO:0070647	protein modification by small protein conjugation or removal	2/44	439/11376	0.00455581	1.17788	0.236847	0.510796	0.643273	0.613467	LOC104456706/LOC120285857	2
ATAC6h_high	GO:0009259	ribonucleotide metabolic process	1/44	184/11376	0.00543478	1.40514	0.345229	0.512694	0.643273	0.613467	LOC104456839	1
ATAC6h_high	GO:0032270	positive regulation of cellular protein metabolic process	1/44	184/11376	0.00543478	1.40514	0.345229	0.512694	0.643273	0.613467	LOC104432304	1
ATAC6h_high	GO:0044264	cellular polysaccharide metabolic process	1/44	186/11376	0.00537634	1.39003	0.334185	0.516518	0.64375	0.613923	LOC104441676	1
ATAC6h_high	GO:0051247	positive regulation of protein metabolic process	1/44	187/11376	0.00534759	1.3826	0.328711	0.518419	0.64375	0.613923	LOC104432304	1
ATAC6h_high	GO:0006732	obsolete coenzyme metabolic process	1/44	188/11376	0.00531915	1.37524	0.323268	0.520313	0.64375	0.613923	LOC104456839	1
ATAC6h_high	GO:0010817	regulation of hormone levels	2/44	447/11376	0.00447427	1.1568	0.210749	0.52058	0.64375	0.613923	LOC104440788/LOC104441311	2
ATAC6h_high	GO:0048878	chemical homeostasis	2/44	448/11376	0.00446429	1.15422	0.20752	0.521795	0.64375	0.613923	LOC104437483/LOC104441311	2
ATAC6h_high	GO:0051240	positive regulation of multicellular organismal process	1/44	189/11376	0.005291	1.36797	0.317856	0.522199	0.64375	0.613923	LOC104435742	1
ATAC6h_high	GO:0006259	DNA metabolic process	2/44	449/11376	0.00445434	1.15165	0.204298	0.523007	0.64375	0.613923	LOC104441961/LOC104456069	2
ATAC6h_high	GO:0050776	regulation of immune response	1/44	190/11376	0.00526316	1.36077	0.312474	0.524079	0.64375	0.613923	LOC104450115	1
ATAC6h_high	GO:0019693	ribose phosphate metabolic process	1/44	191/11376	0.0052356	1.35364	0.307121	0.525951	0.644358	0.614503	LOC104456839	1
ATAC6h_high	GO:0044703	multi-organism reproductive process	1/44	192/11376	0.00520833	1.34659	0.301799	0.527816	0.644955	0.615072	LOC104456029	1
ATAC6h_high	GO:0031324	negative regulation of cellular metabolic process	2/44	456/11376	0.00438597	1.13397	0.181941	0.531437	0.647689	0.617679	LOC104435742/LOC104450115	2
ATAC6h_high	GO:0006351	transcription, DNA-templated	1/44	195/11376	0.00512821	1.32587	0.286006	0.533367	0.648353	0.618312	LOC104448035	1
ATAC6h_high	GO:0051094	positive regulation of developmental process	1/44	197/11376	0.00507614	1.31241	0.27562	0.537033	0.649435	0.619344	LOC104435742	1
ATAC6h_high	GO:0097659	nucleic acid-templated transcription	1/44	197/11376	0.00507614	1.31241	0.27562	0.537033	0.649435	0.619344	LOC104448035	1
ATAC6h_high	GO:0005975	carbohydrate metabolic process	2/44	463/11376	0.00431965	1.11683	0.159923	0.539771	0.650472	0.620333	LOC104437483/LOC104441676	2
ATAC6h_high	GO:0071407	cellular response to organic cyclic compound	1/44	199/11376	0.00502513	1.29922	0.265343	0.54067	0.650472	0.620333	LOC104416356	1
ATAC6h_high	GO:0000904	cell morphogenesis involved in differentiation	1/44	201/11376	0.00497512	1.2863	0.255175	0.54428	0.653136	0.622873	LOC104441311	1
ATAC6h_high	GO:0016051	carbohydrate biosynthetic process	1/44	204/11376	0.00490196	1.26738	0.240119	0.549642	0.657883	0.627401	LOC104441676	1
ATAC6h_high	GO:0031399	regulation of protein modification process	1/44	206/11376	0.00485437	1.25508	0.23021	0.553182	0.65952	0.628962	LOC104432304	1
ATAC6h_high	GO:0080134	regulation of response to stress	2/44	475/11376	0.00421053	1.08861	0.12293	0.553827	0.65952	0.628962	LOC104432304/LOC104450115	2
ATAC6h_high	GO:0032774	RNA biosynthetic process	1/44	208/11376	0.00480769	1.24301	0.2204	0.556696	0.659579	0.629018	LOC104448035	1
ATAC6h_high	GO:0044282	small molecule catabolic process	1/44	208/11376	0.00480769	1.24301	0.2204	0.556696	0.659579	0.629018	LOC104440788	1
ATAC6h_high	GO:0010200	response to chitin	1/44	209/11376	0.00478469	1.23706	0.215532	0.558442	0.659977	0.629398	LOC104450115	1
ATAC6h_high	GO:0055082	cellular chemical homeostasis	1/44	211/11376	0.00473934	1.22533	0.205867	0.561915	0.662409	0.631717	LOC104437483	1
ATAC6h_high	GO:0031667	response to nutrient levels	1/44	212/11376	0.00471698	1.21955	0.20107	0.563642	0.662775	0.632066	LOC104456029	1
ATAC6h_high	GO:0009723	response to ethylene	1/44	214/11376	0.0046729	1.20816	0.191547	0.567075	0.663477	0.632736	LOC104450115	1
ATAC6h_high	GO:0044093	positive regulation of molecular function	1/44	214/11376	0.0046729	1.20816	0.191547	0.567075	0.663477	0.632736	LOC104432304	1
ATAC6h_high	GO:0072521	purine-containing compound metabolic process	1/44	216/11376	0.00462963	1.19697	0.182114	0.570481	0.665799	0.63495	LOC104456839	1
ATAC6h_high	GO:0000302	response to reactive oxygen species	1/44	219/11376	0.00456621	1.18057	0.168132	0.575542	0.668371	0.637403	LOC104454432	1
ATAC6h_high	GO:0009814	GO:0009814	1/44	219/11376	0.00456621	1.18057	0.168132	0.575542	0.668371	0.637403	LOC104416356	1
ATAC6h_high	GO:0009753	response to jasmonic acid	1/44	224/11376	0.00446429	1.15422	0.145258	0.583847	0.676338	0.645001	LOC104450115	1
ATAC6h_high	GO:0071669	plant-type cell wall organization or biogenesis	1/44	226/11376	0.00442478	1.14401	0.136253	0.587125	0.678456	0.64702	LOC104441676	1
ATAC6h_high	GO:0043161	proteasome-mediated ubiquitin-dependent protein catabolic process	1/44	230/11376	0.00434783	1.12411	0.118485	0.593605	0.684253	0.652549	LOC104433615	1
ATAC6h_high	GO:0009408	response to heat	1/44	233/11376	0.00429184	1.10964	0.105362	0.598399	0.688085	0.656204	LOC104454554	1
ATAC6h_high	GO:0048831	regulation of shoot system development	1/44	236/11376	0.00423729	1.09553	0.0924079	0.603138	0.691835	0.659779	LOC104435742	1
ATAC6h_high	GO:0031668	cellular response to extracellular stimulus	1/44	238/11376	0.00420168	1.08633	0.0838634	0.606267	0.693723	0.661581	LOC104456029	1
ATAC6h_high	GO:0002682	regulation of immune system process	1/44	240/11376	0.00416667	1.07727	0.0753904	0.609372	0.695575	0.663347	LOC104450115	1
ATAC6h_high	GO:0010498	proteasomal protein catabolic process	1/44	242/11376	0.00413223	1.06837	0.0669876	0.612453	0.697391	0.665078	LOC104433615	1
ATAC6h_high	GO:0009117	nucleotide metabolic process	1/44	245/11376	0.00408163	1.05529	0.054512	0.617029	0.699223	0.666825	LOC104456839	1
ATAC6h_high	GO:0005976	polysaccharide metabolic process	1/44	246/11376	0.00406504	1.051	0.0503872	0.618543	0.699223	0.666825	LOC104441676	1
ATAC6h_high	GO:0071496	cellular response to external stimulus	1/44	246/11376	0.00406504	1.051	0.0503872	0.618543	0.699223	0.666825	LOC104456029	1
ATAC6h_high	GO:0006753	nucleoside phosphate metabolic process	1/44	247/11376	0.00404858	1.04674	0.0462789	0.620051	0.699239	0.66684	LOC104456839	1
ATAC6h_high	GO:0032259	methylation	1/44	248/11376	0.00403226	1.04252	0.0421871	0.621553	0.699248	0.666849	LOC104456069	1
ATAC6h_high	GO:0006281	DNA repair	1/44	252/11376	0.00396825	1.02597	0.0259811	0.627504	0.704249	0.671619	LOC104441961	1
ATAC6h_high	GO:0046686	response to cadmium ion	1/44	256/11376	0.00390625	1.00994	0.0100263	0.633364	0.709125	0.676269	LOC104420014	1
ATAC6h_high	GO:0098656	anion transmembrane transport	1/44	265/11376	0.00377358	0.975643	-0.0249986	0.64622	0.721792	0.688349	LOC104453533	1
ATAC6h_high	GO:0044262	cellular carbohydrate metabolic process	1/44	269/11376	0.00371747	0.961136	-0.0401957	0.651792	0.726282	0.692631	LOC104441676	1
ATAC6h_high	GO:0009991	response to extracellular stimulus	1/44	280/11376	0.00357143	0.923377	-0.080892	0.666675	0.740811	0.706487	LOC104456029	1
ATAC6h_high	GO:0009636	response to toxic substance	1/44	281/11376	0.00355872	0.920091	-0.0845155	0.667996	0.740811	0.706487	LOC104419342	1
ATAC6h_high	GO:0048585	negative regulation of response to stimulus	1/44	291/11376	0.00343643	0.888472	-0.120091	0.680935	0.753375	0.718469	LOC104450115	1
ATAC6h_high	GO:0006974	cellular response to DNA damage stimulus	1/44	311/11376	0.00321543	0.831336	-0.187921	0.705352	0.776917	0.740919	LOC104441961	1
ATAC6h_high	GO:0006511	ubiquitin-dependent protein catabolic process	1/44	312/11376	0.00320513	0.828671	-0.191205	0.706524	0.776917	0.740919	LOC104433615	1
ATAC6h_high	GO:0055086	nucleobase-containing small molecule metabolic process	1/44	314/11376	0.00318471	0.823393	-0.197744	0.708854	0.776917	0.740919	LOC104456839	1
ATAC6h_high	GO:2000241	regulation of reproductive process	1/44	314/11376	0.00318471	0.823393	-0.197744	0.708854	0.776917	0.740919	LOC104435742	1
ATAC6h_high	GO:0019941	modification-dependent protein catabolic process	1/44	316/11376	0.00316456	0.818182	-0.204245	0.711165	0.777629	0.741599	LOC104433615	1
ATAC6h_high	GO:0048366	leaf development	1/44	323/11376	0.00309597	0.80045	-0.226705	0.719116	0.782049	0.745813	LOC104454432	1
ATAC6h_high	GO:0007166	cell surface receptor signaling pathway	1/44	324/11376	0.00308642	0.79798	-0.229877	0.720234	0.782049	0.745813	LOC104437483	1
ATAC6h_high	GO:0006820	anion transport	1/44	325/11376	0.00307692	0.795524	-0.23304	0.721348	0.782049	0.745813	LOC104453533	1
ATAC6h_high	GO:0043632	modification-dependent macromolecule catabolic process	1/44	326/11376	0.00306749	0.793084	-0.236195	0.722457	0.782049	0.745813	LOC104433615	1
ATAC6h_high	GO:0018193	peptidyl-amino acid modification	1/44	327/11376	0.0030581	0.790659	-0.23934	0.723562	0.782049	0.745813	LOC104441961	1
ATAC6h_high	GO:0048468	cell development	1/44	332/11376	0.00301205	0.778751	-0.254938	0.729024	0.786136	0.749711	LOC104441311	1
ATAC6h_high	GO:1901615	organic hydroxy compound metabolic process	1/44	336/11376	0.00297619	0.769481	-0.267265	0.733317	0.788279	0.751755	LOC104441311	1
ATAC6h_high	GO:0009611	response to wounding	1/44	337/11376	0.00296736	0.767197	-0.270326	0.73438	0.788279	0.751755	LOC104456839	1
ATAC6h_high	GO:0031347	regulation of defense response	1/44	346/11376	0.00289017	0.747241	-0.297513	0.743761	0.796522	0.759616	LOC104450115	1
ATAC6h_high	GO:0010243	response to organonitrogen compound	1/44	354/11376	0.00282486	0.730354	-0.321154	0.751828	0.803323	0.766102	LOC104450115	1
ATAC6h_high	GO:0032268	regulation of cellular protein metabolic process	1/44	358/11376	0.0027933	0.722194	-0.332798	0.755767	0.805693	0.768362	LOC104432304	1
ATAC6h_high	GO:0050790	regulation of catalytic activity	1/44	371/11376	0.00269542	0.696888	-0.369865	0.768154	0.817036	0.77918	LOC104432304	1
ATAC6h_high	GO:0044550	secondary metabolite biosynthetic process	1/44	378/11376	0.0026455	0.683983	-0.389358	0.774567	0.819307	0.781345	LOC104456839	1
ATAC6h_high	GO:0071554	cell wall organization or biogenesis	1/44	379/11376	0.00263852	0.682178	-0.392117	0.775469	0.819307	0.781345	LOC104441676	1
ATAC6h_high	GO:0009793	embryo development ending in seed dormancy	1/44	380/11376	0.00263158	0.680383	-0.394869	0.776367	0.819307	0.781345	LOC104438006	1
ATAC6h_high	GO:0048584	positive regulation of response to stimulus	1/44	382/11376	0.0026178	0.676821	-0.400356	0.778154	0.819307	0.781345	LOC104450115	1
ATAC6h_high	GO:0048229	gametophyte development	1/44	383/11376	0.00261097	0.675053	-0.40309	0.779041	0.819307	0.781345	LOC104435742	1
ATAC6h_high	GO:0051603	proteolysis involved in cellular protein catabolic process	1/44	397/11376	0.00251889	0.651248	-0.440737	0.791113	0.830136	0.791673	LOC104433615	1
ATAC6h_high	GO:0009620	response to fungus	1/44	400/11376	0.0025	0.646364	-0.448656	0.793615	0.830898	0.7924	LOC104454432	1
ATAC6h_high	GO:0048580	regulation of post-embryonic development	1/44	404/11376	0.00247525	0.639964	-0.459137	0.796905	0.832481	0.793909	LOC104435742	1
ATAC6h_high	GO:0044257	cellular protein catabolic process	1/44	407/11376	0.002457	0.635247	-0.46694	0.799338	0.833163	0.79456	LOC104433615	1
ATAC6h_high	GO:0098660	inorganic ion transmembrane transport	1/44	414/11376	0.00241546	0.624506	-0.484961	0.804907	0.836869	0.798094	LOC104453533	1
ATAC6h_high	GO:0098655	cation transmembrane transport	1/44	416/11376	0.00240385	0.621503	-0.490063	0.80647	0.836869	0.798094	LOC104425115	1
ATAC6h_high	GO:0019637	organophosphate metabolic process	1/44	419/11376	0.00238663	0.617054	-0.497677	0.808792	0.83688	0.798104	LOC104456839	1
ATAC6h_high	GO:0048364	root development	1/44	422/11376	0.00236967	0.612667	-0.505246	0.811086	0.83688	0.798104	LOC104454218	1
ATAC6h_high	GO:0022622	root system development	1/44	423/11376	0.00236407	0.611219	-0.507759	0.811845	0.83688	0.798104	LOC104454218	1
ATAC6h_high	GO:0009790	embryo development	1/44	430/11376	0.00232558	0.601268	-0.525213	0.817074	0.840082	0.801158	LOC104438006	1
ATAC6h_high	GO:0051128	regulation of cellular component organization	1/44	432/11376	0.00231482	0.598485	-0.530157	0.818542	0.840082	0.801158	LOC104441961	1
ATAC6h_high	GO:0010038	response to metal ion	1/44	441/11376	0.00226757	0.586271	-0.552172	0.825005	0.843738	0.804645	LOC104420014	1
ATAC6h_high	GO:0042742	defense response to bacterium	1/44	442/11376	0.00226244	0.584944	-0.554596	0.82571	0.843738	0.804645	LOC104450115	1
ATAC6h_high	GO:0034654	nucleobase-containing compound biosynthetic process	1/44	445/11376	0.00224719	0.581001	-0.561839	0.827805	0.844037	0.804929	LOC104448035	1
ATAC6h_high	GO:0019748	secondary metabolic process	1/44	463/11376	0.00215983	0.558414	-0.604481	0.839873	0.852882	0.813365	LOC104456839	1
ATAC6h_high	GO:0048827	phyllome development	1/44	467/11376	0.00214133	0.553631	-0.613775	0.84244	0.852882	0.813365	LOC104454432	1
ATAC6h_high	GO:0009966	regulation of signal transduction	1/44	468/11376	0.00213675	0.552448	-0.616088	0.843076	0.852882	0.813365	LOC104450115	1
ATAC6h_high	GO:0030163	protein catabolic process	1/44	470/11376	0.00212766	0.550097	-0.620703	0.844339	0.852882	0.813365	LOC104433615	1
ATAC6h_high	GO:1901698	response to nitrogen compound	1/44	472/11376	0.00211864	0.547766	-0.625303	0.845593	0.852882	0.813365	LOC104450115	1
ATAC6h_high	GO:0065009	regulation of molecular function	1/44	480/11376	0.00208333	0.538636	-0.643545	0.850509	0.855996	0.816335	LOC104432304	1
ATAC6h_high	GO:0044265	cellular macromolecule catabolic process	1/44	494/11376	0.00202429	0.523371	-0.674898	0.858747	0.861158	0.821257	LOC104433615	1
ATAC6h_high	GO:0023051	regulation of signaling	1/44	495/11376	0.0020202	0.522314	-0.67711	0.859318	0.861158	0.821257	LOC104450115	1
ATAC6h_high	GO:0010646	regulation of cell communication	1/44	499/11376	0.00200401	0.518127	-0.685925	0.86158	0.86158	0.82166	LOC104450115	1
ATAC12h_high	GO:0009733	response to auxin	10/110	301/11376	0.0332226	3.43582	4.23198	6.57E-04	0.277616	0.249371	LOC104436734/LOC104436816/LOC104437303/LOC104442402/LOC104455571/LOC104453571/LOC104454512/LOC104456669/LOC104456860/LOC104414090	10
ATAC12h_high	GO:0010228	vegetative to reproductive phase transition of meristem	6/110	122/11376	0.0491803	5.08614	4.4836	0.00116176	0.277616	0.249371	LOC104438538/LOC104440821/LOC104441818/LOC104442402/LOC104444840/LOC104455571	6
ATAC12h_high	GO:0048573	photoperiodism, flowering	4/110	60/11376	0.0666667	6.89455	4.52342	0.00266206	0.277616	0.249371	LOC104438538/LOC104442402/LOC104444840/LOC104455571	4
ATAC12h_high	GO:0009648	photoperiodism	4/110	63/11376	0.0634921	6.56623	4.37754	0.00318066	0.277616	0.249371	LOC104438538/LOC104442402/LOC104444840/LOC104455571	4
ATAC12h_high	GO:0016109	tetraterpenoid biosynthetic process	3/110	32/11376	0.09375	9.69545	4.86711	0.00355797	0.277616	0.249371	LOC104438538/LOC104414241/LOC104449430	3
ATAC12h_high	GO:0016117	carotenoid biosynthetic process	3/110	32/11376	0.09375	9.69545	4.86711	0.00355797	0.277616	0.249371	LOC104438538/LOC104414241/LOC104449430	3
ATAC12h_high	GO:0016108	tetraterpenoid metabolic process	3/110	38/11376	0.0789474	8.16459	4.37122	0.00580294	0.277616	0.249371	LOC104438538/LOC104414241/LOC104449430	3
ATAC12h_high	GO:0016116	carotenoid metabolic process	3/110	38/11376	0.0789474	8.16459	4.37122	0.00580294	0.277616	0.249371	LOC104438538/LOC104414241/LOC104449430	3
ATAC12h_high	GO:1902679	negative regulation of RNA biosynthetic process	7/110	234/11376	0.0299145	3.09371	3.19764	0.00755233	0.277616	0.249371	LOC104438014/LOC104438244/LOC104440784/LOC104442402/LOC104447815/LOC104450623/LOC104456360	7
ATAC12h_high	GO:1903507	negative regulation of nucleic acid-templated transcription	7/110	234/11376	0.0299145	3.09371	3.19764	0.00755233	0.277616	0.249371	LOC104438014/LOC104438244/LOC104440784/LOC104442402/LOC104447815/LOC104450623/LOC104456360	7
ATAC12h_high	GO:0010117	photoprotection	2/110	14/11376	0.142857	14.774	5.09548	0.00781554	0.277616	0.249371	LOC104423750/LOC104447815	2
ATAC12h_high	GO:0071901	negative regulation of protein serine/threonine kinase activity	2/110	14/11376	0.142857	14.774	5.09548	0.00781554	0.277616	0.249371	LOC104444388/LOC104423633	2
ATAC12h_high	GO:0002101	tRNA wobble cytosine modification	1/110	1/11376	1	103.418	10.1202	0.00966948	0.277616	0.249371	LOC104415840	1
ATAC12h_high	GO:0006788	heme oxidation	1/110	1/11376	1	103.418	10.1202	0.00966948	0.277616	0.249371	LOC104438538	1
ATAC12h_high	GO:0007622	rhythmic behavior	1/110	1/11376	1	103.418	10.1202	0.00966948	0.277616	0.249371	LOC104453345	1
ATAC12h_high	GO:0010499	proteasomal ubiquitin-independent protein catabolic process	1/110	1/11376	1	103.418	10.1202	0.00966948	0.277616	0.249371	LOC104449081	1
ATAC12h_high	GO:0015801	aromatic amino acid transport	1/110	1/11376	1	103.418	10.1202	0.00966948	0.277616	0.249371	LOC104449217	1
ATAC12h_high	GO:0015810	aspartate transmembrane transport	1/110	1/11376	1	103.418	10.1202	0.00966948	0.277616	0.249371	LOC104449217	1
ATAC12h_high	GO:0015827	tryptophan transport	1/110	1/11376	1	103.418	10.1202	0.00966948	0.277616	0.249371	LOC104449217	1
ATAC12h_high	GO:0019858	cytosine metabolic process	1/110	1/11376	1	103.418	10.1202	0.00966948	0.277616	0.249371	LOC104445736	1
ATAC12h_high	GO:0033615	mitochondrial proton-transporting ATP synthase complex assembly	1/110	1/11376	1	103.418	10.1202	0.00966948	0.277616	0.249371	LOC104440962	1
ATAC12h_high	GO:0042754	negative regulation of circadian rhythm	1/110	1/11376	1	103.418	10.1202	0.00966948	0.277616	0.249371	LOC104442402	1
ATAC12h_high	GO:0043496	regulation of protein homodimerization activity	1/110	1/11376	1	103.418	10.1202	0.00966948	0.277616	0.249371	LOC104442402	1
ATAC12h_high	GO:0048512	circadian behavior	1/110	1/11376	1	103.418	10.1202	0.00966948	0.277616	0.249371	LOC104453345	1
ATAC12h_high	GO:0051391	tRNA acetylation	1/110	1/11376	1	103.418	10.1202	0.00966948	0.277616	0.249371	LOC104415840	1
ATAC12h_high	GO:0070228	regulation of lymphocyte apoptotic process	1/110	1/11376	1	103.418	10.1202	0.00966948	0.277616	0.249371	LOC104421770	1
ATAC12h_high	GO:0070230	positive regulation of lymphocyte apoptotic process	1/110	1/11376	1	103.418	10.1202	0.00966948	0.277616	0.249371	LOC104421770	1
ATAC12h_high	GO:0070232	regulation of T cell apoptotic process	1/110	1/11376	1	103.418	10.1202	0.00966948	0.277616	0.249371	LOC104421770	1
ATAC12h_high	GO:0070234	positive regulation of T cell apoptotic process	1/110	1/11376	1	103.418	10.1202	0.00966948	0.277616	0.249371	LOC104421770	1
ATAC12h_high	GO:0099636	cytoplasmic streaming	1/110	1/11376	1	103.418	10.1202	0.00966948	0.277616	0.249371	LOC104435941	1
ATAC12h_high	GO:0110095	cellular detoxification of aldehyde	1/110	1/11376	1	103.418	10.1202	0.00966948	0.277616	0.249371	LOC104441228	1
ATAC12h_high	GO:0110096	cellular response to aldehyde	1/110	1/11376	1	103.418	10.1202	0.00966948	0.277616	0.249371	LOC104441228	1
ATAC12h_high	GO:1902458	positive regulation of stomatal opening	1/110	1/11376	1	103.418	10.1202	0.00966948	0.277616	0.249371	LOC104432731	1
ATAC12h_high	GO:1904211	membrane protein proteolysis involved in retrograde protein transport, ER to cytosol	1/110	1/11376	1	103.418	10.1202	0.00966948	0.277616	0.249371	LOC104421470	1
ATAC12h_high	GO:1904812	rRNA acetylation involved in maturation of SSU-rRNA	1/110	1/11376	1	103.418	10.1202	0.00966948	0.277616	0.249371	LOC104415840	1
ATAC12h_high	GO:1990882	rRNA acetylation	1/110	1/11376	1	103.418	10.1202	0.00966948	0.277616	0.249371	LOC104415840	1
ATAC12h_high	GO:1990884	RNA acetylation	1/110	1/11376	1	103.418	10.1202	0.00966948	0.277616	0.249371	LOC104415840	1
ATAC12h_high	GO:2000108	positive regulation of leukocyte apoptotic process	1/110	1/11376	1	103.418	10.1202	0.00966948	0.277616	0.249371	LOC104421770	1
ATAC12h_high	GO:0031327	negative regulation of cellular biosynthetic process	8/110	318/11376	0.0251572	2.60172	2.86251	0.0118899	0.282395	0.253664	LOC104438014/LOC104438244/LOC104440784/LOC104442402/LOC104447815/LOC104450623/LOC104455571/LOC104456360	8
ATAC12h_high	GO:0031324	negative regulation of cellular metabolic process	10/110	456/11376	0.0219298	2.26794	2.7306	0.0127415	0.282395	0.253664	LOC104438014/LOC104438244/LOC104440784/LOC104442402/LOC104444388/LOC104447815/LOC104450623/LOC104455571/LOC104456360/LOC104423633	10
ATAC12h_high	GO:0006469	negative regulation of protein kinase activity	2/110	18/11376	0.111111	11.4909	4.40135	0.0128141	0.282395	0.253664	LOC104444388/LOC104423633	2
ATAC12h_high	GO:0033673	negative regulation of kinase activity	2/110	18/11376	0.111111	11.4909	4.40135	0.0128141	0.282395	0.253664	LOC104444388/LOC104423633	2
ATAC12h_high	GO:0006820	anion transport	8/110	325/11376	0.0246154	2.54568	2.79349	0.0134189	0.282395	0.253664	LOC104441891/LOC104449217/LOC104453456/LOC104414512/LOC104414513/LOC104415173/LOC104444078/LOC104419254	8
ATAC12h_high	GO:0009890	negative regulation of biosynthetic process	8/110	328/11376	0.0243902	2.52239	2.76445	0.0141166	0.282395	0.253664	LOC104438014/LOC104438244/LOC104440784/LOC104442402/LOC104447815/LOC104450623/LOC104455571/LOC104456360	8
ATAC12h_high	GO:0009687	abscisic acid metabolic process	3/110	53/11376	0.0566038	5.85386	3.49971	0.0145178	0.282395	0.253664	LOC104433767/LOC104442535/LOC104449430	3
ATAC12h_high	GO:0043288	apocarotenoid metabolic process	3/110	53/11376	0.0566038	5.85386	3.49971	0.0145178	0.282395	0.253664	LOC104433767/LOC104442535/LOC104449430	3
ATAC12h_high	GO:1902644	tertiary alcohol metabolic process	3/110	53/11376	0.0566038	5.85386	3.49971	0.0145178	0.282395	0.253664	LOC104433767/LOC104442535/LOC104449430	3
ATAC12h_high	GO:0051253	negative regulation of RNA metabolic process	7/110	266/11376	0.0263158	2.72153	2.80728	0.0145892	0.282395	0.253664	LOC104438014/LOC104438244/LOC104440784/LOC104442402/LOC104447815/LOC104450623/LOC104456360	7
ATAC12h_high	GO:0008154	actin polymerization or depolymerization	2/110	21/11376	0.0952381	9.84935	4.01065	0.0172602	0.282395	0.253664	LOC104435941/LOC104423633	2
ATAC12h_high	GO:0010218	response to far red light	3/110	57/11376	0.0526316	5.44306	3.32279	0.0176379	0.282395	0.253664	LOC104423750/LOC104436816/LOC104414357	3
ATAC12h_high	GO:0008356	asymmetric cell division	2/110	22/11376	0.0909091	9.40165	3.89752	0.0188677	0.282395	0.253664	LOC104432846/LOC104418440	2
ATAC12h_high	GO:0030837	negative regulation of actin filament polymerization	2/110	22/11376	0.0909091	9.40165	3.89752	0.0188677	0.282395	0.253664	LOC104435941/LOC104441362	2
ATAC12h_high	GO:0010024	phytochromobilin biosynthetic process	1/110	2/11376	0.5	51.7091	7.08649	0.0192463	0.282395	0.253664	LOC104438538	1
ATAC12h_high	GO:0010342	endosperm cellularization	1/110	2/11376	0.5	51.7091	7.08649	0.0192463	0.282395	0.253664	LOC104441197	1
ATAC12h_high	GO:0010433	bract morphogenesis	1/110	2/11376	0.5	51.7091	7.08649	0.0192463	0.282395	0.253664	LOC104438645	1
ATAC12h_high	GO:0010434	bract formation	1/110	2/11376	0.5	51.7091	7.08649	0.0192463	0.282395	0.253664	LOC104438645	1
ATAC12h_high	GO:0030042	actin filament depolymerization	1/110	2/11376	0.5	51.7091	7.08649	0.0192463	0.282395	0.253664	LOC104435941	1
ATAC12h_high	GO:0030970	retrograde protein transport, ER to cytosol	1/110	2/11376	0.5	51.7091	7.08649	0.0192463	0.282395	0.253664	LOC104421470	1
ATAC12h_high	GO:0032928	regulation of superoxide anion generation	1/110	2/11376	0.5	51.7091	7.08649	0.0192463	0.282395	0.253664	LOC104449430	1
ATAC12h_high	GO:0042245	RNA repair	1/110	2/11376	0.5	51.7091	7.08649	0.0192463	0.282395	0.253664	LOC104432846	1
ATAC12h_high	GO:0043461	proton-transporting ATP synthase complex assembly	1/110	2/11376	0.5	51.7091	7.08649	0.0192463	0.282395	0.253664	LOC104440962	1
ATAC12h_high	GO:0046087	cytidine metabolic process	1/110	2/11376	0.5	51.7091	7.08649	0.0192463	0.282395	0.253664	LOC104445736	1
ATAC12h_high	GO:0051014	actin filament severing	1/110	2/11376	0.5	51.7091	7.08649	0.0192463	0.282395	0.253664	LOC104435941	1
ATAC12h_high	GO:0051202	phytochromobilin metabolic process	1/110	2/11376	0.5	51.7091	7.08649	0.0192463	0.282395	0.253664	LOC104438538	1
ATAC12h_high	GO:0051384	response to glucocorticoid	1/110	2/11376	0.5	51.7091	7.08649	0.0192463	0.282395	0.253664	LOC104421770	1
ATAC12h_high	GO:0080175	phragmoplast microtubule organization	1/110	2/11376	0.5	51.7091	7.08649	0.0192463	0.282395	0.253664	LOC104428689	1
ATAC12h_high	GO:0097298	regulation of nucleus size	1/110	2/11376	0.5	51.7091	7.08649	0.0192463	0.282395	0.253664	LOC104418412	1
ATAC12h_high	GO:1900067	regulation of cellular response to alkaline pH	1/110	2/11376	0.5	51.7091	7.08649	0.0192463	0.282395	0.253664	LOC104438014	1
ATAC12h_high	GO:1903513	endoplasmic reticulum to cytosol transport	1/110	2/11376	0.5	51.7091	7.08649	0.0192463	0.282395	0.253664	LOC104421470	1
ATAC12h_high	GO:0051172	negative regulation of nitrogen compound metabolic process	9/110	417/11376	0.0215827	2.23205	2.53278	0.0195572	0.282395	0.253664	LOC104438014/LOC104438244/LOC104440784/LOC104442402/LOC104444388/LOC104447815/LOC104450623/LOC104456360/LOC104423633	9
ATAC12h_high	GO:0071900	regulation of protein serine/threonine kinase activity	3/110	60/11376	0.05	5.17091	3.20072	0.0202044	0.282395	0.253664	LOC104444388/LOC104415891/LOC104423633	3
ATAC12h_high	GO:0000470	maturation of LSU-rRNA	2/110	23/11376	0.0869565	8.99289	3.7914	0.0205358	0.282395	0.253664	LOC104419121/LOC104419226	2
ATAC12h_high	GO:0001933	negative regulation of protein phosphorylation	2/110	23/11376	0.0869565	8.99289	3.7914	0.0205358	0.282395	0.253664	LOC104444388/LOC104423633	2
ATAC12h_high	GO:0009960	endosperm development	2/110	23/11376	0.0869565	8.99289	3.7914	0.0205358	0.282395	0.253664	LOC104441197/LOC104448059	2
ATAC12h_high	GO:0032272	negative regulation of protein polymerization	2/110	23/11376	0.0869565	8.99289	3.7914	0.0205358	0.282395	0.253664	LOC104435941/LOC104441362	2
ATAC12h_high	GO:0034644	cellular response to UV	2/110	23/11376	0.0869565	8.99289	3.7914	0.0205358	0.282395	0.253664	LOC104423750/LOC104438538	2
ATAC12h_high	GO:0006714	sesquiterpenoid metabolic process	3/110	61/11376	0.0491803	5.08614	3.16183	0.0211031	0.282395	0.253664	LOC104433767/LOC104442535/LOC104449430	3
ATAC12h_high	GO:0009639	response to red or far red light	5/110	165/11376	0.030303	3.13388	2.72821	0.0218547	0.282395	0.253664	LOC104423750/LOC104436816/LOC104441687/LOC104444840/LOC104414357	5
ATAC12h_high	GO:0009688	abscisic acid biosynthetic process	2/110	25/11376	0.08	8.27345	3.59733	0.0240483	0.282395	0.253664	LOC104442535/LOC104449430	2
ATAC12h_high	GO:0042326	negative regulation of phosphorylation	2/110	25/11376	0.08	8.27345	3.59733	0.0240483	0.282395	0.253664	LOC104444388/LOC104423633	2
ATAC12h_high	GO:0043289	apocarotenoid biosynthetic process	2/110	25/11376	0.08	8.27345	3.59733	0.0240483	0.282395	0.253664	LOC104442535/LOC104449430	2
ATAC12h_high	GO:0071483	cellular response to blue light	2/110	25/11376	0.08	8.27345	3.59733	0.0240483	0.282395	0.253664	LOC104423750/LOC104437303	2
ATAC12h_high	GO:1902645	tertiary alcohol biosynthetic process	2/110	25/11376	0.08	8.27345	3.59733	0.0240483	0.282395	0.253664	LOC104442535/LOC104449430	2
ATAC12h_high	GO:0051301	cell division	5/110	172/11376	0.0290698	3.00634	2.61981	0.0255905	0.282395	0.253664	LOC104432846/LOC104441197/LOC104428689/LOC104418440/LOC104423633	5
ATAC12h_high	GO:0010558	negative regulation of macromolecule biosynthetic process	7/110	299/11376	0.0234114	2.42116	2.46068	0.0258211	0.282395	0.253664	LOC104438014/LOC104438244/LOC104440784/LOC104442402/LOC104447815/LOC104450623/LOC104456360	7
ATAC12h_high	GO:0031333	negative regulation of protein-containing complex assembly	2/110	26/11376	0.0769231	7.95524	3.50823	0.0258903	0.282395	0.253664	LOC104435941/LOC104441362	2
ATAC12h_high	GO:0042659	regulation of cell fate specification	2/110	26/11376	0.0769231	7.95524	3.50823	0.0258903	0.282395	0.253664	LOC104440821/LOC104423935	2
ATAC12h_high	GO:0051348	negative regulation of transferase activity	2/110	26/11376	0.0769231	7.95524	3.50823	0.0258903	0.282395	0.253664	LOC104444388/LOC104423633	2
ATAC12h_high	GO:0051494	negative regulation of cytoskeleton organization	2/110	26/11376	0.0769231	7.95524	3.50823	0.0258903	0.282395	0.253664	LOC104435941/LOC104441362	2
ATAC12h_high	GO:1902904	negative regulation of supramolecular fiber organization	2/110	26/11376	0.0769231	7.95524	3.50823	0.0258903	0.282395	0.253664	LOC104435941/LOC104441362	2
ATAC12h_high	GO:0009555	pollen development	7/110	300/11376	0.0233333	2.41309	2.4509	0.0262337	0.282395	0.253664	LOC104438014/LOC104428689/LOC120286864/LOC104414282/LOC104418123/LOC104421470/LOC104423633	7
ATAC12h_high	GO:0045934	negative regulation of nucleobase-containing compound metabolic process	7/110	302/11376	0.0231788	2.39711	2.43147	0.0270724	0.282395	0.253664	LOC104438014/LOC104438244/LOC104440784/LOC104442402/LOC104447815/LOC104450623/LOC104456360	7
ATAC12h_high	GO:0001504	neurotransmitter uptake	1/110	3/11376	0.333333	34.4727	5.7293	0.0287313	0.282395	0.253664	LOC104449217	1
ATAC12h_high	GO:0010116	positive regulation of abscisic acid biosynthetic process	1/110	3/11376	0.333333	34.4727	5.7293	0.0287313	0.282395	0.253664	LOC104455571	1
ATAC12h_high	GO:0010270	photosystem II oxygen evolving complex assembly	1/110	3/11376	0.333333	34.4727	5.7293	0.0287313	0.282395	0.253664	LOC104456794	1
ATAC12h_high	GO:0010373	negative regulation of gibberellin biosynthetic process	1/110	3/11376	0.333333	34.4727	5.7293	0.0287313	0.282395	0.253664	LOC104455571	1
ATAC12h_high	GO:0010432	bract development	1/110	3/11376	0.333333	34.4727	5.7293	0.0287313	0.282395	0.253664	LOC104438645	1
ATAC12h_high	GO:0014065	phosphatidylinositol 3-kinase signaling	1/110	3/11376	0.333333	34.4727	5.7293	0.0287313	0.282395	0.253664	LOC104423633	1
ATAC12h_high	GO:0015808	L-alanine transport	1/110	3/11376	0.333333	34.4727	5.7293	0.0287313	0.282395	0.253664	LOC104449217	1
ATAC12h_high	GO:0015824	proline transport	1/110	3/11376	0.333333	34.4727	5.7293	0.0287313	0.282395	0.253664	LOC104449217	1
ATAC12h_high	GO:0031269	pseudopodium assembly	1/110	3/11376	0.333333	34.4727	5.7293	0.0287313	0.282395	0.253664	LOC104423633	1
ATAC12h_high	GO:0031960	response to corticosteroid	1/110	3/11376	0.333333	34.4727	5.7293	0.0287313	0.282395	0.253664	LOC104421770	1
ATAC12h_high	GO:0032328	alanine transport	1/110	3/11376	0.333333	34.4727	5.7293	0.0287313	0.282395	0.253664	LOC104449217	1
ATAC12h_high	GO:0035524	proline transmembrane transport	1/110	3/11376	0.333333	34.4727	5.7293	0.0287313	0.282395	0.253664	LOC104449217	1
ATAC12h_high	GO:0036051	protein localization to trailing edge	1/110	3/11376	0.333333	34.4727	5.7293	0.0287313	0.282395	0.253664	LOC104423633	1
ATAC12h_high	GO:0036052	protein localization to uropod	1/110	3/11376	0.333333	34.4727	5.7293	0.0287313	0.282395	0.253664	LOC104423633	1
ATAC12h_high	GO:0050919	negative chemotaxis	1/110	3/11376	0.333333	34.4727	5.7293	0.0287313	0.282395	0.253664	LOC104423633	1
ATAC12h_high	GO:0051938	L-glutamate import	1/110	3/11376	0.333333	34.4727	5.7293	0.0287313	0.282395	0.253664	LOC104449217	1
ATAC12h_high	GO:0089718	amino acid import across plasma membrane	1/110	3/11376	0.333333	34.4727	5.7293	0.0287313	0.282395	0.253664	LOC104449217	1
ATAC12h_high	GO:0090306	spindle assembly involved in meiosis	1/110	3/11376	0.333333	34.4727	5.7293	0.0287313	0.282395	0.253664	LOC104438483	1
ATAC12h_high	GO:0098712	L-glutamate import across plasma membrane	1/110	3/11376	0.333333	34.4727	5.7293	0.0287313	0.282395	0.253664	LOC104449217	1
ATAC12h_high	GO:0030587	sorocarp development	2/110	28/11376	0.0714286	7.38701	3.34352	0.0297392	0.28461	0.255653	LOC104441362/LOC104423633	2
ATAC12h_high	GO:0090702	non-reproductive fruiting body development	2/110	28/11376	0.0714286	7.38701	3.34352	0.0297392	0.28461	0.255653	LOC104441362/LOC104423633	2
ATAC12h_high	GO:0099120	socially cooperative development	2/110	28/11376	0.0714286	7.38701	3.34352	0.0297392	0.28461	0.255653	LOC104441362/LOC104423633	2
ATAC12h_high	GO:0003333	amino acid transmembrane transport	3/110	71/11376	0.0422535	4.36978	2.81438	0.0312823	0.294215	0.264281	LOC104449217/LOC104453456/LOC104444078	3
ATAC12h_high	GO:0006865	amino acid transport	3/110	71/11376	0.0422535	4.36978	2.81438	0.0312823	0.294215	0.264281	LOC104449217/LOC104453456/LOC104444078	3
ATAC12h_high	GO:0051338	regulation of transferase activity	4/110	124/11376	0.0322581	3.33607	2.58446	0.0320813	0.299151	0.268715	LOC104444388/LOC104450925/LOC104415891/LOC104423633	4
ATAC12h_high	GO:0016106	sesquiterpenoid biosynthetic process	2/110	30/11376	0.0666667	6.89455	3.19431	0.0338003	0.30811	0.276763	LOC104442535/LOC104449430	2
ATAC12h_high	GO:0006817	phosphate ion transport	2/110	31/11376	0.0645161	6.67214	3.12473	0.0359074	0.30811	0.276763	LOC104414512/LOC104414513	2
ATAC12h_high	GO:0010453	regulation of cell fate commitment	2/110	31/11376	0.0645161	6.67214	3.12473	0.0359074	0.30811	0.276763	LOC104440821/LOC104423935	2
ATAC12h_high	GO:0006121	mitochondrial electron transport, succinate to ubiquinone	1/110	4/11376	0.25	25.8545	4.91252	0.0381255	0.30811	0.276763	LOC104423370	1
ATAC12h_high	GO:0006388	tRNA splicing, via endonucleolytic cleavage and ligation	1/110	4/11376	0.25	25.8545	4.91252	0.0381255	0.30811	0.276763	LOC104432846	1
ATAC12h_high	GO:0010076	maintenance of floral meristem identity	1/110	4/11376	0.25	25.8545	4.91252	0.0381255	0.30811	0.276763	LOC104441818	1
ATAC12h_high	GO:0010188	response to microbial phytotoxin	1/110	4/11376	0.25	25.8545	4.91252	0.0381255	0.30811	0.276763	LOC104456360	1
ATAC12h_high	GO:0033619	membrane protein proteolysis	1/110	4/11376	0.25	25.8545	4.91252	0.0381255	0.30811	0.276763	LOC104421470	1
ATAC12h_high	GO:0045761	regulation of adenylate cyclase activity	1/110	4/11376	0.25	25.8545	4.91252	0.0381255	0.30811	0.276763	LOC104423633	1
ATAC12h_high	GO:0048572	short-day photoperiodism	1/110	4/11376	0.25	25.8545	4.91252	0.0381255	0.30811	0.276763	LOC104444840	1
ATAC12h_high	GO:0048575	short-day photoperiodism, flowering	1/110	4/11376	0.25	25.8545	4.91252	0.0381255	0.30811	0.276763	LOC104444840	1
ATAC12h_high	GO:0051339	regulation of lyase activity	1/110	4/11376	0.25	25.8545	4.91252	0.0381255	0.30811	0.276763	LOC104423633	1
ATAC12h_high	GO:0071289	cellular response to nickel ion	1/110	4/11376	0.25	25.8545	4.91252	0.0381255	0.30811	0.276763	LOC104455075	1
ATAC12h_high	GO:0089722	phosphoenolpyruvate transmembrane transport	1/110	4/11376	0.25	25.8545	4.91252	0.0381255	0.30811	0.276763	LOC104415173	1
ATAC12h_high	GO:0090322	regulation of superoxide metabolic process	1/110	4/11376	0.25	25.8545	4.91252	0.0381255	0.30811	0.276763	LOC104449430	1
ATAC12h_high	GO:1900262	regulation of DNA-directed DNA polymerase activity	1/110	4/11376	0.25	25.8545	4.91252	0.0381255	0.30811	0.276763	LOC104450925	1
ATAC12h_high	GO:1900264	positive regulation of DNA-directed DNA polymerase activity	1/110	4/11376	0.25	25.8545	4.91252	0.0381255	0.30811	0.276763	LOC104450925	1
ATAC12h_high	GO:1902932	positive regulation of alcohol biosynthetic process	1/110	4/11376	0.25	25.8545	4.91252	0.0381255	0.30811	0.276763	LOC104455571	1
ATAC12h_high	GO:2000022	regulation of jasmonic acid mediated signaling pathway	2/110	33/11376	0.0606061	6.26777	2.99438	0.0402691	0.323041	0.290174	LOC104438014/LOC104440784	2
ATAC12h_high	GO:0010114	response to red light	3/110	79/11376	0.0379747	3.92727	2.57978	0.0409706	0.32341	0.290506	LOC104423750/LOC104436816/LOC104441687	3
ATAC12h_high	GO:0048638	regulation of developmental growth	4/110	136/11376	0.0294118	3.04171	2.36683	0.042754	0.32341	0.290506	LOC104438538/LOC104441818/LOC104447879/LOC104414210	4
ATAC12h_high	GO:0016114	terpenoid biosynthetic process	4/110	137/11376	0.0291971	3.01951	2.34979	0.0437236	0.32341	0.290506	LOC104438538/LOC104442535/LOC104414241/LOC104449430	4
ATAC12h_high	GO:0044087	regulation of cellular component biogenesis	4/110	139/11376	0.028777	2.97606	2.31617	0.0457	0.32341	0.290506	LOC104435941/LOC104441362/LOC104419226/LOC104423633	4
ATAC12h_high	GO:0007623	circadian rhythm	3/110	83/11376	0.0361446	3.73801	2.47375	0.0463185	0.32341	0.290506	LOC104442402/LOC104453345/LOC104414282	3
ATAC12h_high	GO:0010075	regulation of meristem growth	2/110	36/11376	0.0555556	5.74545	2.8178	0.0471633	0.32341	0.290506	LOC104438538/LOC104441818	2
ATAC12h_high	GO:0001403	invasive growth in response to glucose limitation	1/110	5/11376	0.2	20.6836	4.34989	0.0474296	0.32341	0.290506	LOC120285867	1
ATAC12h_high	GO:0006868	glutamine transport	1/110	5/11376	0.2	20.6836	4.34989	0.0474296	0.32341	0.290506	LOC104449217	1
ATAC12h_high	GO:0007124	pseudohyphal growth	1/110	5/11376	0.2	20.6836	4.34989	0.0474296	0.32341	0.290506	LOC120285867	1
ATAC12h_high	GO:0010045	response to nickel cation	1/110	5/11376	0.2	20.6836	4.34989	0.0474296	0.32341	0.290506	LOC104455075	1
ATAC12h_high	GO:0010069	zygote asymmetric cytokinesis in embryo sac	1/110	5/11376	0.2	20.6836	4.34989	0.0474296	0.32341	0.290506	LOC104432846	1
ATAC12h_high	GO:0015813	L-glutamate transmembrane transport	1/110	5/11376	0.2	20.6836	4.34989	0.0474296	0.32341	0.290506	LOC104449217	1
ATAC12h_high	GO:0031268	pseudopodium organization	1/110	5/11376	0.2	20.6836	4.34989	0.0474296	0.32341	0.290506	LOC104423633	1
ATAC12h_high	GO:0031272	regulation of pseudopodium assembly	1/110	5/11376	0.2	20.6836	4.34989	0.0474296	0.32341	0.290506	LOC104423633	1
ATAC12h_high	GO:0032527	protein exit from endoplasmic reticulum	1/110	5/11376	0.2	20.6836	4.34989	0.0474296	0.32341	0.290506	LOC104421470	1
ATAC12h_high	GO:0032796	uropod organization	1/110	5/11376	0.2	20.6836	4.34989	0.0474296	0.32341	0.290506	LOC104423633	1
ATAC12h_high	GO:0034461	uropod retraction	1/110	5/11376	0.2	20.6836	4.34989	0.0474296	0.32341	0.290506	LOC104423633	1
ATAC12h_high	GO:0036267	invasive filamentous growth	1/110	5/11376	0.2	20.6836	4.34989	0.0474296	0.32341	0.290506	LOC120285867	1
ATAC12h_high	GO:0043433	negative regulation of DNA-binding transcription factor activity	1/110	5/11376	0.2	20.6836	4.34989	0.0474296	0.32341	0.290506	LOC104442402	1
ATAC12h_high	GO:0045736	negative regulation of cyclin-dependent protein serine/threonine kinase activity	1/110	5/11376	0.2	20.6836	4.34989	0.0474296	0.32341	0.290506	LOC104444388	1
ATAC12h_high	GO:0051261	protein depolymerization	1/110	5/11376	0.2	20.6836	4.34989	0.0474296	0.32341	0.290506	LOC104435941	1
ATAC12h_high	GO:0070783	growth of unicellular organism as a thread of attached cells	1/110	5/11376	0.2	20.6836	4.34989	0.0474296	0.32341	0.290506	LOC120285867	1
ATAC12h_high	GO:0080165	callose deposition in phloem sieve plate	1/110	5/11376	0.2	20.6836	4.34989	0.0474296	0.32341	0.290506	LOC104442041	1
ATAC12h_high	GO:1904030	negative regulation of cyclin-dependent protein kinase activity	1/110	5/11376	0.2	20.6836	4.34989	0.0474296	0.32341	0.290506	LOC104444388	1
ATAC12h_high	GO:0031328	positive regulation of cellular biosynthetic process	9/110	499/11376	0.0180361	1.86526	1.95312	0.0522572	0.345247	0.310121	LOC104438645/LOC104436346/LOC104437303/LOC104440821/LOC104442402/LOC104453345/LOC104455571/LOC104450925/LOC104421655	9
ATAC12h_high	GO:0030490	maturation of SSU-rRNA	2/110	39/11376	0.0512821	5.3035	2.66006	0.0544535	0.345247	0.310121	LOC120287660/LOC104415840	2
ATAC12h_high	GO:0010243	response to organonitrogen compound	7/110	354/11376	0.019774	2.04499	1.97366	0.0556555	0.345247	0.310121	LOC104455075/LOC104427847/LOC104442402/LOC104446866/LOC104447815/LOC104450623/LOC104421470	7
ATAC12h_high	GO:0045892	negative regulation of transcription, DNA-templated	5/110	214/11376	0.0233645	2.41631	2.06672	0.0564507	0.345247	0.310121	LOC104438244/LOC104442402/LOC104447815/LOC104450623/LOC104456360	5
ATAC12h_high	GO:0046148	pigment biosynthetic process	3/110	90/11376	0.0333333	3.44727	2.30314	0.056462	0.345247	0.310121	LOC104438538/LOC104414241/LOC104449430	3
ATAC12h_high	GO:0000212	meiotic spindle organization	1/110	6/11376	0.166667	17.2364	3.93071	0.0566445	0.345247	0.310121	LOC104438483	1
ATAC12h_high	GO:0010371	regulation of gibberellin biosynthetic process	1/110	6/11376	0.166667	17.2364	3.93071	0.0566445	0.345247	0.310121	LOC104455571	1
ATAC12h_high	GO:0015714	phosphoenolpyruvate transport	1/110	6/11376	0.166667	17.2364	3.93071	0.0566445	0.345247	0.310121	LOC104415173	1
ATAC12h_high	GO:0015825	L-serine transport	1/110	6/11376	0.166667	17.2364	3.93071	0.0566445	0.345247	0.310121	LOC104449217	1
ATAC12h_high	GO:0030447	filamentous growth	1/110	6/11376	0.166667	17.2364	3.93071	0.0566445	0.345247	0.310121	LOC120285867	1
ATAC12h_high	GO:0031152	aggregation involved in sorocarp development	1/110	6/11376	0.166667	17.2364	3.93071	0.0566445	0.345247	0.310121	LOC104423633	1
ATAC12h_high	GO:0032329	serine transport	1/110	6/11376	0.166667	17.2364	3.93071	0.0566445	0.345247	0.310121	LOC104449217	1
ATAC12h_high	GO:0035264	multicellular organism growth	1/110	6/11376	0.166667	17.2364	3.93071	0.0566445	0.345247	0.310121	LOC104447815	1
ATAC12h_high	GO:0044182	filamentous growth of a population of unicellular organisms	1/110	6/11376	0.166667	17.2364	3.93071	0.0566445	0.345247	0.310121	LOC120285867	1
ATAC12h_high	GO:0045827	negative regulation of isoprenoid metabolic process	1/110	6/11376	0.166667	17.2364	3.93071	0.0566445	0.345247	0.310121	LOC104455571	1
ATAC12h_high	GO:0071494	cellular response to UV-C	1/110	6/11376	0.166667	17.2364	3.93071	0.0566445	0.345247	0.310121	LOC104438538	1
ATAC12h_high	GO:0098630	aggregation of unicellular organisms	1/110	6/11376	0.166667	17.2364	3.93071	0.0566445	0.345247	0.310121	LOC104423633	1
ATAC12h_high	GO:0098743	cell aggregation	1/110	6/11376	0.166667	17.2364	3.93071	0.0566445	0.345247	0.310121	LOC104423633	1
ATAC12h_high	GO:2000232	regulation of rRNA processing	1/110	6/11376	0.166667	17.2364	3.93071	0.0566445	0.345247	0.310121	LOC104419226	1
ATAC12h_high	GO:1903825	organic acid transmembrane transport	4/110	151/11376	0.0264901	2.73955	2.12628	0.0585921	0.351119	0.315396	LOC104449217/LOC104453456/LOC104415173/LOC104444078	4
ATAC12h_high	GO:1905039	carboxylic acid transmembrane transport	4/110	151/11376	0.0264901	2.73955	2.12628	0.0585921	0.351119	0.315396	LOC104449217/LOC104453456/LOC104415173/LOC104444078	4
ATAC12h_high	GO:0015711	organic anion transport	5/110	217/11376	0.0230415	2.38291	2.03235	0.0592289	0.351119	0.315396	LOC104449217/LOC104453456/LOC104415173/LOC104444078/LOC104419254	5
ATAC12h_high	GO:0010563	negative regulation of phosphorus metabolic process	2/110	41/11376	0.0487805	5.04479	2.56368	0.0595199	0.351119	0.315396	LOC104444388/LOC104423633	2
ATAC12h_high	GO:0045936	negative regulation of phosphate metabolic process	2/110	41/11376	0.0487805	5.04479	2.56368	0.0595199	0.351119	0.315396	LOC104444388/LOC104423633	2
ATAC12h_high	GO:0071482	cellular response to light stimulus	3/110	92/11376	0.0326087	3.37233	2.25749	0.059539	0.351119	0.315396	LOC104423750/LOC104437303/LOC104438538	3
ATAC12h_high	GO:0006721	terpenoid metabolic process	5/110	220/11376	0.0227273	2.35041	1.99853	0.0620843	0.363252	0.326294	LOC104433767/LOC104438538/LOC104442535/LOC104414241/LOC104449430	5
ATAC12h_high	GO:0045859	regulation of protein kinase activity	3/110	94/11376	0.0319149	3.30058	2.21307	0.0626936	0.363252	0.326294	LOC104444388/LOC104415891/LOC104423633	3
ATAC12h_high	GO:0006935	chemotaxis	2/110	43/11376	0.0465116	4.81015	2.47338	0.0647418	0.363252	0.326294	LOC104414210/LOC104423633	2
ATAC12h_high	GO:0000394	RNA splicing, via endonucleolytic cleavage and ligation	1/110	7/11376	0.142857	14.774	3.60194	0.0657711	0.363252	0.326294	LOC104432846	1
ATAC12h_high	GO:0010070	zygote asymmetric cell division	1/110	7/11376	0.142857	14.774	3.60194	0.0657711	0.363252	0.326294	LOC104432846	1
ATAC12h_high	GO:0019375	galactolipid biosynthetic process	1/110	7/11376	0.142857	14.774	3.60194	0.0657711	0.363252	0.326294	LOC104451859	1
ATAC12h_high	GO:0034341	response to interferon-gamma	1/110	7/11376	0.142857	14.774	3.60194	0.0657711	0.363252	0.326294	LOC104427368	1
ATAC12h_high	GO:0043090	amino acid import	1/110	7/11376	0.142857	14.774	3.60194	0.0657711	0.363252	0.326294	LOC104449217	1
ATAC12h_high	GO:0043327	chemotaxis to cAMP	1/110	7/11376	0.142857	14.774	3.60194	0.0657711	0.363252	0.326294	LOC104423633	1
ATAC12h_high	GO:0045332	phospholipid translocation	1/110	7/11376	0.142857	14.774	3.60194	0.0657711	0.363252	0.326294	LOC104419254	1
ATAC12h_high	GO:0046621	negative regulation of organ growth	1/110	7/11376	0.142857	14.774	3.60194	0.0657711	0.363252	0.326294	LOC104447879	1
ATAC12h_high	GO:0071346	cellular response to interferon-gamma	1/110	7/11376	0.142857	14.774	3.60194	0.0657711	0.363252	0.326294	LOC104427368	1
ATAC12h_high	GO:0048511	rhythmic process	3/110	96/11376	0.03125	3.23182	2.16984	0.0659247	0.363252	0.326294	LOC104442402/LOC104453345/LOC104414282	3
ATAC12h_high	GO:0015849	organic acid transport	4/110	158/11376	0.0253165	2.61818	2.02388	0.066922	0.364074	0.327032	LOC104449217/LOC104453456/LOC104415173/LOC104444078	4
[truncated: 2,010 more rows]
