# Supplementary material for: Chromatin accessibility dynamics and a hierarchical transcriptional regulatory network for shoot apex cold stress in Eucalyptus grandis
Source: For Res (Fayettev). 2026 Apr 13;6:e012. doi: 10.48130/forres-0026-0011 (PMC13195434; doi:10.48130/forres-0026-0011)
Supplement: Supplementary file 1 — Supplementary data to this article can be found online. [file FR-2026-6-0011-S1.zip › 10.48130_forres-0026-0011-Suppl-TableS5.xlsx]

## Sheet: Table S5
Supplemental Table S5: Motif list and detailed annotations enriched by Homer suite
	consensus	TF	experiment	matchScore	Pvalue	neglogPvalue	Qvalue	TargetPercent	BackgroundPercent	ratio	log2Ratio	group
TCP23	GGCCCGCGYG	TCP23	MA1066.1	0.69	1e-22	51.7927	0	23.17	1.3	17.8230769230769	4.15567451583637	ATAC0h
DDF2	KTAAGATKDCGM	DDF2	col-DDF2-DAP-Seq(GSE60143)	0.597	1e-22	51.7927	0	23.17	1.31	17.6870229007634	4.14461932732737	ATAC0h
SMZ	MYCCSTCG	SMZ	MA0553.1	0.631	1e-18	42.1314	0	24.39	1.79	13.6256983240223	3.76825826553193	ATAC0h
AGL42	GGAKGATG	AGL42	MA1201.1	0.795	1e-17	40.9041	0	19.51	1.33	14.6691729323308	3.87471562710784	ATAC0h
AT3G57600	GKGGGTGGCGGT	AT3G57600	MA1242.1	0.834	1e-16	39.0636	0	23.17	2.06	11.247572815534	3.4915418016816	ATAC0h
bZIP52	AACCAGCT	bZIP52	colamp-bZIP52-DAP-Seq(GSE60143)	0.731	1e-14	34.0175	0	17.07	1.05	16.2571428571429	4.02300182536162	ATAC0h
HAP3	GCCATCAC	HAP3	col-HAP3-DAP-Seq(GSE60143)	0.632	1e-14	34.0175	0	17.07	0.7	24.3857142857143	4.60796432608277	ATAC0h
CBF	AACATTGG	CBF	several species	0.724	1e-15	34.6978	0	36.25	6.65	5.45112781954887	2.44655474940111	ATAC30min
DOF5.7	TNHCCTTHHT	DOF5.7	MA0984.1	0.744	1e-13	32.0427	0	25	3.35	7.46268656716418	2.89969509420431	ATAC30min
TCX3	TTCATATATG	TCX3	MA1682.1	0.606	1e-13	31.0384	0	21.25	2.23	9.52914798206278	3.25234722599212	ATAC30min
AT1G76870	TWCAWACCARAW	AT1G76870	col-AT1G76870-DAP-Seq(GSE60143)	0.649	1e-12	29.0574	0	16.25	1.54	10.5519480519481	3.39943746210828	ATAC30min
At2g41835	TTTCAGAG	At2g41835	col-At2g41835-DAP-Seq(GSE60143)	0.719	1e-12	28.3075	0	20	2.49	8.03212851405622	3.00578235259401	ATAC30min
MF0011.1_HMG_class	MTGTAACAAT	MF0011.1_HMG_class	Jaspar(0.802)	0.802	1e-31	72.0909	0	39.05	4.55	8.58241758241758	3.10138409794328	ATAC2h
MYB113	TTWSTTAY	MYB113	MA1181.1	0.731	1e-24	57.0346	0	29.52	3.27	9.02752293577982	3.17433018056231	ATAC2h
ATHB-12	ATTGATTT	ATHB-12	MA0950.1	0.754	1e-22	52.9101	0	32.38	4.12	7.85922330097087	2.97438674311935	ATAC2h
WIP5	BAHSWSCAGV	WIP5	colamp-WIP5-DAP-Seq(GSE60143)	0.619	1e-19	45.886	0	25.71	2.58	9.96511627906977	3.3168866394104	ATAC2h
TGA5	TTRTHAYGTCAT	TGA5	MA1047.2	0.691	1e-19	44.2695	0	20	1.66	12.0481927710843	3.59074485331516	ATAC2h
ZHD3	YTAWTWATTGHT	ZHD3	MA1213.1	0.796	1e-18	43.2184	0	24.76	3.2	7.7375	2.9518675043269	ATAC2h
EDT1	RGATTWAC	EDT1	MA0990.1	0.722	1e-18	43.2184	0	24.76	3.08	8.03896103896104	3.00700905851936	ATAC2h
CDF3	RCCGAAAAGTGM	CDF3	colamp-CDF3-DAP-Seq(GSE60143)	0.724	1e-17	41.2221	0	19.05	2.21	8.61990950226244	3.10767272298925	ATAC2h
ARF34	CAGAAADC	ARF34	MA1693.1	0.662	1e-14	32.4509	0	16.19	2.23	7.26008968609866	2.85998737038226	ATAC2h
AGL421	GATGTTCG	AGL42	MA1201.1	0.628	1e-12	29.6594	0	15.24	1.95	7.81538461538462	2.96631687374371	ATAC2h
VRN1	AARDMAAAAMAA	VRN1	col-VRN1-DAP-Seq(GSE60143)	0.711	1e-33	77.0107	0	28.95	1.15	25.1739130434783	4.65385758193222	ATAC6h
LEC2	ATTTCCATGC	LEC2	MA0581.1	0.737	1e-30	70.2901	0	27.19	1.82	14.9395604395604	3.90106579582606	ATAC6h
PEND	MAKAAKMART	PEND	MA0127.1	0.783	1e-24	56.3336	0	37.72	5.93	6.36087689713322	2.66922566612909	ATAC6h
KAN2	WTATBYTY	KAN2	colamp-KAN2-DAP-Seq(GSE60143)	0.784	1e-23	55.219	0	28.95	3.4	8.51470588235294	3.0899566967389	ATAC6h
bHLH130	CACAAMCT	bHLH130	col-bHLH130-DAP-Seq(GSE60143)	0.637	1e-23	54.2689	0	22.81	2.04	11.1813725490196	3.48302538934064	ATAC6h
ARR10	KAGARATC	ARR10	MA0121.1	0.702	1e-22	51.2067	0	21.93	2.66	8.24436090225564	3.0434076611724	ATAC6h
At1g74840	CBDTTKKBATMA	At1g74840	col100-At1g74840-DAP-Seq(GSE60143)	0.675	1e-21	49.909	0	27.19	2.75	9.88727272727273	3.30557262761274	ATAC6h
AHL12	TDHAAARAHTTT	AHL12	MA0932.1	0.666	1e-21	49.909	0	27.19	3.74	7.27005347593583	2.86196597613712	ATAC6h
ZmHOX2a	GCTCCTAA	ZmHOX2a	Zea mays	0.627	1e-19	44.7731	0	25.44	3.96	6.42424242424242	2.68352633520475	ATAC6h
Dof2	GAAAGSTGRG	Dof2	MA0020.1	0.666	1e-17	39.4749	0	18.42	2.66	6.92481203007519	2.79177491059015	ATAC6h
DDF21	GATGCCGA	DDF2	col-DDF2-DAP-Seq(GSE60143)	0.702	1e-16	37.412	0	22.81	3.61	6.3185595567867	2.65959570442497	ATAC6h
At1g748401	TTGGWTHA	At1g74840	MA1397.1	0.658	1e-15	36.2868	0	26.32	4.46	5.90134529147982	2.56104387381494	ATAC6h
WRKY28	TATGTCAA	WRKY28	col-WRKY28-DAP-Seq(GSE60143)	0.765	1e-13	31.2684	0	15.79	2.46	6.41869918699187	2.68228	ATAC6h
At2g418351	MWATTTYMMAAR	At2g41835	col-At2g41835-DAP-Seq(GSE60143)	0.611	1e-12	28.6574	0	14.91	2.45	6.08571428571429	2.60542660328087	ATAC6h
REM19	AGAAAAAA	REM19	colamp-REM19-DAP-Seq(GSE60143)	0.798	1e-79	183.903	0	47.45	3.09	15.3559870550162	3.9407293440041	ATAC12h
ATHB1	AATTCTTG	ATHB1	Arabidopsis thaliana	0.795	1e-68	157.752	0	56.47	11.88	4.75337	2.24894979518052	ATAC12h
GATA15	TTGATCACATGT	GATA15	MA1016.1	0.683	1e-59	137.27	0	40.39	3.96	10.1994949494949	3.35042581062348	ATAC12h
AHL121	AATTTATTTC	AHL12	MA0932.1	0.715	1e-37	85.836	0	66.67	28.55	2.33520140105079	1.22354698152682	ATAC12h
AT5G25475	AAGCATAGGM	AT5G25475	col-AT5G25475-DAP-Seq(GSE60143)	0.744	1e-27	63.3845	0	72.94	40.93	1.78206694356218	0.833551532893027	ATAC12h
ARR2	TTGGAGGATCTT	ARR2	MA0949.1	0.661	1e-22	51.4409	0	24.31	3.97	6.12342569269521	2.61433898088577	ATAC12h
ARF35	CCCGGCAC	ARF35	MA1694.1	0.709	1e-21	49.7438	0	23.92	10.72	2.23134328358209	1.15791248374033	ATAC12h
LEP	CGGCGGAG	LEP	col-LEP-DAP-Seq(GSE60143)	0.843	1e-18	42.8844	0	40.39	17.81	2.2678270634475	1.18131062960147	ATAC12h
RAV1	GNTGTTGSTG	RAV1	EREBP)	0.79	1e-75	174.48	0	44.5	3.8	11.7105263157895	3.54973401241017	ATAC24h
POL010.1_DCE_S_III	GAGCTCGW	POL010.1_DCE_S_III	Jaspar(0.645)	0.645	1e-75	174.48	0	44.5	4.81	9.25155925155925	3.20969653697108	ATAC24h
AGL422	CAKGAWGA	AGL42	MA1201.1	0.697	1e-30	69.427	0	39.79	8.99	4.42602892102336	2.14601287817929	ATAC24h
CBF1	AACATTGG	CBF	several species	0.775	1e-28	66.0733	0	24.61	5.31	4.6346516007533	2.21246089165401	ATAC24h
MYB51	AGGGGAAGGTGV	MYB51	col-MYB51-DAP-Seq(GSE60143)	0.685	1e-26	61.6975	0	31.41	6.7	4.68805970149254	2.22899094230683	ATAC24h
HAP31	TGATGCAT	HAP3	col-HAP3-DAP-Seq(GSE60143)	0.768	1e-25	58.2576	0	36.65	10.85	3.3778801843318	1.75611815568933	ATAC24h
MYB94	CTYKACAACCAC	MYB94	col-MYB94-DAP-Seq(GSE60143)	0.646	1e-23	54.7115	0	35.6	11.38	3.12829525483304	1.64537668354718	ATAC24h
HAT1	ATGAGTTG	HAT1	MA1024.1	0.632	1e-21	49.6713	0	39.27	13.05	3.00919540229885	1.58937779120915	ATAC24h
ZML2	TCAWCATCAT	ZML2	col-ZML2-DAP-Seq(GSE60143)	0.824	1e-15	36.1628	0	24.08	7.11	3.38677918424754	1.75991392714029	ATAC24h
bZIP521	CTGGCAAD	bZIP52	MA1343.1	0.752	1e-14	32.8939	0	37.7	15.13	2.49173826834104	1.31715253593929	ATAC24h
