# Supplementary material for: Chromatin accessibility dynamics and a hierarchical transcriptional regulatory network for shoot apex cold stress in Eucalyptus grandis
Source: For Res (Fayettev). 2026 Apr 13;6:e012. doi: 10.48130/forres-0026-0011 (PMC13195434; doi:10.48130/forres-0026-0011)
Supplement: Supplementary file 1 — Supplementary data to this article can be found online. [file FR-2026-6-0011-S1.zip › 10.48130_forres-0026-0011-Suppl-TableS6.xlsx]

## Sheet: Table S6
Supplemental Table S6: Arabidopsis Homologs of dACR and DEG genes from E. grandis
Eucalyptus genes	evalue	Arabidopsis gene	gene_function	Gene Model Type	Primary Gene Symbol
LOC104457404	1.8e-122	AT2G14750	Encodes adenosine-5'-phosphosulfate kinase. Provides activated sulfate for sulfation of secondary metabolites, including the glucosinolates. Essential for pollen viability. The mRNA is cell-to-cell mobile.	protein_coding	APS KINASE (APK)
LOC104414057	0	AT5G65710	Encodes a protein controlling the separation step of floral organ abscission.Necessary for pathogen-triggered leaf abscission.	protein_coding	HAESA-LIKE 2 (HSL2)
LOC104414282	0	AT4G13930	Encodes a serine hydroxymethyltransferase maximally expressed in root; involved in S-adenosyl-L-methionine biosynthesis, recycling of S-ademosylmethionine-dependent methylation, methionine formation, TCA cycle, carbohydrate metabolism and glycolysis.	protein_coding	SERINE HYDROXYMETHYLTRANSFERASE 4 (SHM4)
LOC104414289	4.42e-69	AT4G13830	DnaJ-like protein (J20); nuclear gene. Targeting of proteins for degradation.	protein_coding	DNAJ-LIKE 20 (J20)
LOC104414384	0	AT4G13710	Pectin lyase-like superfamily protein;(source:Araport11)	protein_coding	(ATPLL25)
LOC104414434	1.48e-66	AT2G33360	cadherin EGF LAG seven-pass G-type receptor, putative (DUF3527);(source:Araport11)	protein_coding
LOC104414434	1.48e-66	AT2G33360	cadherin EGF LAG seven-pass G-type receptor, putative (DUF3527);(source:Araport11)	protein_coding
LOC104414434	1.48e-66	AT2G33360	cadherin EGF LAG seven-pass G-type receptor, putative (DUF3527);(source:Araport11)	protein_coding
LOC104414434	1.48e-66	AT2G33360	cadherin EGF LAG seven-pass G-type receptor, putative (DUF3527);(source:Araport11)	protein_coding
LOC104414465	2.49e-22	AT3G23440	embryo sac development arrest 6;(source:Araport11)	protein_coding	EMBRYO SAC DEVELOPMENT ARREST 6 (EDA6)
LOC104414513	0	AT5G43360	Encodes Pht1;3, a member of the Pht1 family of phosphate transporters which include: Pht1;1/At5g43350, Pht1;2/At5g43370, Pht1;3/At5g43360, Pht1;4/At2g38940, Pht1;5/At2g32830, Pht1;6/At5g43340, Pht1;7/At3g54700, Pht1;8/At1g20860, Pht1;9/At1g76430 (Plant Journal 2002, 31:341).	protein_coding	PHOSPHATE TRANSPORTER 1;3 (PHT1;3)
LOC104414645	2.74e-81	AT3G14470	NB-ARC domain-containing disease resistance protein;(source:Araport11)	protein_coding	LEUCINE RICH REPEAT PROTEIN 1 (LRR4)
LOC104414686	0	AT1G56560	A/N-InvA is a neutral invertase that breaks sucrose down into fructose and glucose. It is member of the larger family of alkaline/neutral invertases (GH100). GFP-tagged A/N-InvA localizes to the mitochondria. atinva mutants have reduced root growth, reduced invertase activity, and increased expression of antioxidant genes under basal conditions. The levels of A/N-InvA transcripts rise in response…	protein_coding	ALKALINE/NEUTRAL INVERTASE A (A/N-InvA)
LOC104414720	1.51e-36	AT5G13180	Encodes a NAC domain transcription factor that interacts with VND7 and negatively regulates xylem vessel formation; expression is both positively and negatively regulated in the transcriptional cascade involved in xylem vessel formation.	protein_coding	NAC DOMAIN CONTAINING PROTEIN 83 (NAC083)
LOC104414730	1.5e-65	AT1G23780	F-box family protein;(source:Araport11)	protein_coding
LOC104414754	1.98e-127	AT3G22830	member of Heat Stress Transcription Factor (Hsf) family	protein_coding	HEAT SHOCK TRANSCRIPTION FACTOR A6B (HSFA6B)
LOC104414788	6.6e-60	AT3G22550	Enhances SnRK1 signaling and bridges the SnRK1-RAPTOR1B association; sugar-TOR signaling promotes the level of FLZ8 through histone modifications. Loss of FLZ8 leads to TOR hyperactivation and enhanced stress sensitivity.	protein_coding	(FLZ8)
LOC104414788	6.6e-60	AT3G22550	Enhances SnRK1 signaling and bridges the SnRK1-RAPTOR1B association; sugar-TOR signaling promotes the level of FLZ8 through histone modifications. Loss of FLZ8 leads to TOR hyperactivation and enhanced stress sensitivity.	protein_coding	(FLZ8)
LOC104414845	0	AT1G31690	Copper amine oxidase family protein;(source:Araport11)	protein_coding	COPPER AMINE OXIDASE ALPHA 2 (CuAOalpha2)
LOC104414949	8.3e-69	AT3G21510	Encodes AHP1, one of the six Arabidopsis thaliana histidine phosphotransfer proteins (AHPs). AHPs function as redundant positive regulators of cytokinin signaling. Members of the AHP gene family include: AT3G21510 (AHP1), AT3G29350 (AHP2), AT5G39340 (AHP3), AT3G16360 (AHP4), AT1G03430 (AHP5) and AT1G80100 (AHP6).	protein_coding	HISTIDINE-CONTAINING PHOSPHOTRANSMITTER 1 (AHP1)
LOC104415092	5.73e-53	AT5G18600	Encodes a member of the CC-type glutaredoxin (ROXY) family that has been shown to interact with the transcription factor TGA2 and suppress ORA59 promoter activity.	protein_coding	(ROXY10)
LOC104415171	8.82e-32	AT3G16720	RING-H2 protein induced after exposure to chitin or inactivated crude cellulase preparations. The mRNA is cell-to-cell mobile.	protein_coding	ARABIDOPSIS TOXICOS EN LEVADURA 2 (ATL2)
LOC104415173	1.7e-33	AT3G01550	phosphoenolpyruvate (pep)/phosphate translocator 2;(source:Araport11)	protein_coding	PHOSPHOENOLPYRUVATE (PEP)/PHOSPHATE TRANSLOCATOR 2 (PPT2)
LOC104415269	0	AT3G06440	Encodes a Golgi-localized hydroxyproline-O-galactosyltransferase. Mutants display multiple phenotypes including reduced root hair growth and reduced seed coat mucilage.	protein_coding	(GALT3)
LOC104415269	0	AT3G06440	Encodes a Golgi-localized hydroxyproline-O-galactosyltransferase. Mutants display multiple phenotypes including reduced root hair growth and reduced seed coat mucilage.	protein_coding	(GALT3)
LOC104415369	2.44e-82	AT5G28490	Encodes a nuclear protein that mediates light regulation of seedling development in a phytochrome-dependent manner.	protein_coding	LIGHT-DEPENDENT SHORT HYPOCOTYLS 1 (LSH1)
LOC104415549	0	AT5G27470	seryl-tRNA synthetase / serine-tRNA ligase;(source:Araport11)	protein_coding
LOC104415658	0	AT1G69040	ACT-domain containing protein involved in feedback regulation of amino acid metabolism	protein_coding	ACT DOMAIN REPEAT 4 (ACR4)
LOC104415840	0	AT1G10490	Involved in RNA acetylation on N4-cytidine.	protein_coding	N-ACETYLTRANSFERASE1 FOR CYTIDINE IN RNA (ACYR1)
LOC104415952	0	AT5G23570	Required for posttranscriptional gene silencing and natural virus resistance.SGS3 is a member of an 'unknown' protein family. Members of this family have predicted coiled coiled domains suggesting oligomerization and a potential zinc finger domain. Involved in the production of trans-acting siRNAs, through direct or indirect stabilization of cleavage fragments of the primary ta-siRNA transcript. …	protein_coding	SUPPRESSOR OF GENE SILENCING 3 (SGS3)
LOC104416327	5.06e-39	AT1G72230	Cupredoxin superfamily protein;(source:Araport11)	protein_coding
LOC104416556	4.53e-85	AT5G07900	Mitochondrial transcription termination factor family protein;(source:Araport11)	protein_coding	(MTERF7)
LOC104417758	0	AT2G42490	Peroxisome-localized copper amine oxidase involved in lateral root formation.	protein_coding	COPPER AMINE OXIDASE ZETA (CuAO-zeta)
LOC104417786	1.41e-81	AT1G57560	Member of the R2R3 factor gene family.	protein_coding	MYB DOMAIN PROTEIN 50 (MYB50)
LOC104417863	6.63e-116	AT1G27170	transmembrane receptors / ATP binding protein;(source:Araport11)	protein_coding
LOC104418014	0	AT5G40380	Encodes a cysteine-rich receptor-like protein kinase.	protein_coding	CYSTEINE-RICH RLK (RECEPTOR-LIKE PROTEIN KINASE) 42 (CRK42)
LOC104418123	0	AT1G74260	Encodes formylglycinamidine ribonucleotide synthase an enzyme involved in de novo purine biosynthesis. PUR4 is localizes to the chloroplast and mitochondria. Loss of PUR4 function affects male but not female gametophyte development.	protein_coding	PURINE BIOSYNTHESIS 4 (PUR4)
LOC104418175	0	AT2G21770	cellulose synthase, related to CESA6.	protein_coding	CELLULOSE SYNTHASE A9 (CESA9)
LOC104418187	1.5e-64	AT4G39410	Encodes a member of the Group II-c WRKY Transcription Factor family that is involved in stem development and has been shown to directly bind to the promoter of NST2. WRKY13 binds to the promoter of DCD to upregulate its expression and hydrogen sulfide production to enhance plant cadmium tolerance. Mutants show a weak stem phenotype and show decreased expression of lignin-synthesis-related genes.	protein_coding	WRKY DNA-BINDING PROTEIN 13 (WRKY13)
LOC104418196	3.14e-93	AT5G09920	Non-catalytic subunit specific to DNA-dependent RNA polymerase II; the ortholog of budding yeast RPB4)	protein_coding	(NRPB4)
LOC104418196	3.14e-93	AT5G09920	Non-catalytic subunit specific to DNA-dependent RNA polymerase II; the ortholog of budding yeast RPB4)	protein_coding	(NRPB4)
LOC104418199	3.18e-110	AT2G21940	Encodes a shikimate kinase. Its transcripts appear to be expressed most highly in mature embryos and senescing leaves, and its transcript levels rise during heat stress and recovery. It is believed to be localized to the chloroplast.	protein_coding	SHIKIMATE KINASE 1 (SK1)
LOC104418204	0	AT5G10020	Sucrose induced LLR receptor kinase. Involved in sucrose signaling and regulation of aquaporins.	protein_coding	SUCROSE-INDUCED RECEPTOR KINASE 1 (SIRK1)
LOC104418262	4.44e-135	AT4G39840	cell wall integrity/stress response component-like protein;(source:Araport11)	protein_coding
LOC104418310	0	AT4G39980	Encodes a 2-deoxy-D-arabino-heptulosonate 7-phosphate (DAHP) synthase, which catalyzes the first committed step in aromatic amino acid biosynthesis. Gene expression is induced by wounding and pathogenic bacteria Pseudomonas syringae. The mRNA is cell-to-cell mobile.	protein_coding	3-DEOXY-D-ARABINO-HEPTULOSONATE 7-PHOSPHATE SYNTHASE 1 (DHS1)
LOC104418311	3.32e-130	AT5G10350	Encodes a nuclear-localized RNA recognition motif-containing protein that forms homodimers. It interacts with telomere and non-telomere associated proteins. Null mutation does not result in changes in telomerase activity or telomere length.	protein_coding	RRM-CONTAINING PROTEIN (RRM)
LOC104418311	2.22e-125	AT5G10350	Encodes a nuclear-localized RNA recognition motif-containing protein that forms homodimers. It interacts with telomere and non-telomere associated proteins. Null mutation does not result in changes in telomerase activity or telomere length.	protein_coding	RRM-CONTAINING PROTEIN (RRM)
LOC104418312	0	AT1G27520	Glycosyl hydrolase family 47 protein;(source:Araport11)	protein_coding	MANNOSIDASE 5 (MNS5)
LOC104418312	0	AT1G27520	Glycosyl hydrolase family 47 protein;(source:Araport11)	protein_coding	MANNOSIDASE 5 (MNS5)
LOC104418344	3.13e-180	AT4G37980	NADPH-dependent cinnamaldehyde and hexenal reductase involved in the production of green leaf volitile compounds.	protein_coding	ELICITOR-ACTIVATED GENE 3-1 (ELI3-1)
LOC104418350	1.5e-136	AT1G17020	Encodes a novel member of the Fe(II)/ascorbate oxidase gene family; senescence-related gene.	protein_coding	SENESCENCE-RELATED GENE 1 (SRG1)
LOC104418369	7.98e-130	AT5G65630	This gene is predicted to encode a bromodomain-containing protein. Plant lines expressing RNAi constructs targeted against GTE7 show some resistance to agrobacterium-mediated root transformation.	protein_coding	GLOBAL TRANSCRIPTION FACTOR GROUP E7 (GTE7)
LOC104418411	3.29e-100	AT4G37790	Encodes homeobox protein HAT22, member of the HD-Zip II family. The mRNA is cell-to-cell mobile.	protein_coding	(HAT22)
LOC104418440	0	AT4G37650	Involved in radial organization of the root and shoot axial organs. Essential for normal shoot gravitropism. The protein moves in a highly specific manner from the cells of the stele in which it is synthesized outward. Movement requires sequences within the GRAS and VHIID domains. SHORT-ROOT forms a network in combination with JACKDAW, BLUEJAY AND SCARECROW to regulate tissue patterning through a…	protein_coding	SHORT ROOT (SHR)
LOC104418448	0	AT5G67470	formin homolog 6;(source:Araport11)	protein_coding	FORMIN HOMOLOG 6 (FH6)
LOC104418491	0	AT4G37370	member of CYP81D	protein_coding	CYTOCHROME P450, FAMILY 81, SUBFAMILY D, POLYPEPTIDE 8 (CYP81D8)
LOC104418508	0	AT3G19420	Encodes a phosphatase with low in vitro tyrosine phosphatase activity that is capable of dephosphorylating in vitro the 3'phosphate group of PI3P, PI(3,4)P2, and PI(3,5)P2 and may be an effector of lipid signaling. The mRNA is cell-to-cell mobile.	protein_coding	PTEN 2 (PEN2)
LOC104418508	0	AT3G19420	Encodes a phosphatase with low in vitro tyrosine phosphatase activity that is capable of dephosphorylating in vitro the 3'phosphate group of PI3P, PI(3,4)P2, and PI(3,5)P2 and may be an effector of lipid signaling. The mRNA is cell-to-cell mobile.	protein_coding	PTEN 2 (PEN2)
LOC104418508	0	AT3G19420	Encodes a phosphatase with low in vitro tyrosine phosphatase activity that is capable of dephosphorylating in vitro the 3'phosphate group of PI3P, PI(3,4)P2, and PI(3,5)P2 and may be an effector of lipid signaling. The mRNA is cell-to-cell mobile.	protein_coding	PTEN 2 (PEN2)
LOC104418508	0	AT3G19420	Encodes a phosphatase with low in vitro tyrosine phosphatase activity that is capable of dephosphorylating in vitro the 3'phosphate group of PI3P, PI(3,4)P2, and PI(3,5)P2 and may be an effector of lipid signaling. The mRNA is cell-to-cell mobile.	protein_coding	PTEN 2 (PEN2)
LOC104418555	0	AT2G23420	nicotinate phosphoribosyltransferase 2;(source:Araport11)	protein_coding	NICOTINATE PHOSPHORIBOSYLTRANSFERASE 2 (NAPRT2)
LOC104418570	0	AT5G67020	hypothetical protein;(source:Araport11)	protein_coding
LOC104418604	0	AT5G66880	encodes a member of SNF1-related protein kinases (SnRK2) whose activity is activated by ionic (salt) and non-ionic (mannitol) osmotic stress. Enzyme involved in the ABA signaling during seed germination, dormancy and seedling growth. The mRNA is cell-to-cell mobile.	protein_coding	SUCROSE NONFERMENTING 1(SNF1)-RELATED PROTEIN KINASE 2.3 (SNRK2.3)
LOC104418717	1.22e-85	AT5G53390	Encodes a member of the bifunctional wax ester synthase/diacylglycerol acyltransferase gene family, WSD11, which is expressed in elongating petals and localized to the plasma membrane.	protein_coding	FOLDED PETAL 1 (FOP1)
LOC104418727	0	AT5G49740	Encodes a chloroplast ferric chelate reductase. Shows differential splicing and has three different mRNA products. Expressed in the shoot, flower and cotyledon.	protein_coding	FERRIC REDUCTION OXIDASE 7 (FRO7)
LOC104418727	0	AT5G49740	Encodes a chloroplast ferric chelate reductase. Shows differential splicing and has three different mRNA products. Expressed in the shoot, flower and cotyledon.	protein_coding	FERRIC REDUCTION OXIDASE 7 (FRO7)
LOC104418974	3.13e-155	AT5G05320	FAD/NAD(P)-binding oxidoreductase family protein;(source:Araport11)	protein_coding
LOC104418977	2.2e-80	AT2G47140	NAD(P)-binding Rossmann-fold superfamily protein;(source:Araport11)	protein_coding	SHORT-CHAIN DEHYDROGENASE REDUCTASE 5 (SDR5)
LOC104419011	9.77e-158	AT3G12500	encodes a basic chitinase involved in ethylene/jasmonic acid mediated signalling pathway during systemic acquired resistance based on expression analyses.	protein_coding	BASIC CHITINASE (HCHIB)
LOC104419032	0	AT2G17140	Pentatricopeptide repeat (PPR) superfamily protein;(source:Araport11)	protein_coding
LOC104419121	7.31e-166	AT3G62870	Ribosomal protein L7Ae/L30e/S12e/Gadd45 family protein;(source:Araport11)	protein_coding	RIBOSOMAL PROTEIN EL8Y (EL8Y)
LOC104419135	2.07e-86	AT5G40950	ribosomal protein large subunit 27;(source:Araport11)	protein_coding	RIBOSOMAL PROTEIN LARGE SUBUNIT 27 (RPL27)
LOC104419154	0	AT5G14230	ankyrin;(source:Araport11)	protein_coding
LOC104419157	0	AT3G01780	Encodes TPLATE, a cytokinesis protein targeted to the cell plate. Functions in vesicle-trafficking events required for site-specific cell wall modifications during pollen germination and for anchoring of the cell plate to the mother wall at the correct cortical position.	protein_coding	(TPLATE)
LOC104419187	5.12e-47	AT5G14370	CCT motif family protein;(source:Araport11)	protein_coding
LOC104419226	0	AT5G14520	Encodes a nucleolar protein that plays an essential role in cell growth and survival through its regulation of ribosome biogenesis and mitotic progression.	protein_coding	PESCADILLO (PES)
LOC104419342	1.29e-62	AT5G39950	encodes a cytosolic thioredoxin that reduces disulfide bridges of target proteins by the reversible formation of a disulfide bridge between two neighboring Cys residues present in the active site. Thioredoxins have been found to regulate a variety of biological reactions in prokaryotic and eukaryotic cells.	protein_coding	THIOREDOXIN 2 (TRX2)
LOC104419418	2.07e-92	AT5G61170	Ribosomal protein S19e family protein;(source:Araport11)	protein_coding	RIBOSOMAL PROTEIN ES19X (ES19X)
LOC104419469	0	AT3G02350	Encodes a protein with putative galacturonosyltransferase activity. The mRNA is cell-to-cell mobile.	protein_coding	GALACTURONOSYLTRANSFERASE 9 (GAUT9)
LOC104419513	4.89e-122	AT1G53920	Contains lipase signature motif and GDSL domain.	protein_coding	GDSL-MOTIF LIPASE 5 (GLIP5)
LOC104419721	8.94e-127	AT1G01050	Encodes a soluble protein with inorganic pyrophosphatase activity that is highly specific for Mg-inorganic pyrophosphate.	protein_coding	PYROPHOSPHORYLASE 1 (PPa1)
LOC104419721	8.94e-127	AT1G01050	Encodes a soluble protein with inorganic pyrophosphatase activity that is highly specific for Mg-inorganic pyrophosphate.	protein_coding	PYROPHOSPHORYLASE 1 (PPa1)
LOC104419772	2.79e-160	AT2G18630	transmembrane protein, putative (DUF677);(source:Araport11)	protein_coding
LOC104419777	1.43e-57	AT5G62440	Encodes a protein DOMINO1 that belongs to a plant-specific gene family sharing a common motif present in the tomato DEFECTIVE CHLOROPLASTS AND LEAVES (LeDCL) protein. DOMINO1 is located in the nucleus. Arabidopsis embryos carrying the domino1 mutation grow slowly in comparison with wild type embryos and reach only the globular stage at desiccation. The primary defect of the mutation at the cellul…	protein_coding	(DOM1)
LOC104419830	3.37e-99	AT3G47500	Dof-type zinc finger domain-containing protein, identical to H-protein promoter binding factor-2a GI:3386546 from (Arabidopsis thaliana). Interacts with LKP2 and FKF1, but its overexpression does not change flowering time under short or long day conditions.	protein_coding	CYCLING DOF FACTOR 3 (CDF3)
LOC104420014	0	AT1G09640	Translation elongation factor EF1B, gamma chain;(source:Araport11)	protein_coding
LOC104420014	0	AT1G09640	Translation elongation factor EF1B, gamma chain;(source:Araport11)	protein_coding
LOC104420348	0	AT4G37370	member of CYP81D	protein_coding	CYTOCHROME P450, FAMILY 81, SUBFAMILY D, POLYPEPTIDE 8 (CYP81D8)
LOC104420915	6.37e-93	AT3G48930	Nucleic acid-binding, OB-fold-like protein;(source:Araport11)	protein_coding	EMBRYO DEFECTIVE 1080 (EMB1080)
LOC104420963	2.12e-51	AT1G69170	Encodes SPL6. Required for the resistance mediated by the TIR-NB-LRR RPS4 against Pseudomonas syringae carrying the avrRps4 effector. Transcriptome analysis indicates that SPL6 positively regulates a subset of defense genes.	protein_coding	SQUAMOSA PROMOTER BINDING PROTEIN (SBP)-DOMAIN TRANSCRIPTION FACTOR 6 (SPL6)
LOC104421014	2.37e-177	AT5G05600	Encodes a protein with similarity to flavonol synthases that is involved in the detoxifcation polycyclic aromatic hydrocarbons.One of 4 paralogs encoding a 2-oxoglutarate/Fe(II)-dependent oxygenases that hydroxylates JA to 12-OH-JA.	protein_coding	JASMONIC ACID OXIDASE 2 (JOX2)
LOC104421110	3.03e-82	AT4G36470	Encodes an S-adenosyl-l-methionine-dependent methyltransferase belonging to the SABATH family that catalyzes the specific carboxymethylation of (11R)-carlactonoic acid.	protein_coding	CLA METHYLTRANSFERASE (CLAMT)
LOC104421111	0	AT5G05780	Encodes a putative 26S proteasome subunit RPN8a. The function of RPN8a and other 26S subunits may be required for specifying leaf adaxial identity. The mRNA is cell-to-cell mobile.	protein_coding	RP NON-ATPASE SUBUNIT 8A (RPN8A)
LOC104421186	0	AT5G08570	Pyruvate kinase family protein;(source:Araport11)	protein_coding
LOC104421186	0	AT5G08570	Pyruvate kinase family protein;(source:Araport11)	protein_coding
LOC104421186	0	AT5G08570	Pyruvate kinase family protein;(source:Araport11)	protein_coding
LOC104421186	0	AT5G08570	Pyruvate kinase family protein;(source:Araport11)	protein_coding
LOC104421223	2.36e-156	AT2G36870	Encodes a xyloglucan endotransglycosylase/hydrolase. Protein sequence and phylogenetic analysis indicates that this enzyme resides in Group III-A of the XTH family, with high similarity to Tropaeolum majus (nasturtium) xyloglucanase 1 (TmNXG1). By sequence similarity to XTH31 (At3g44990) and in vivo analysis, likely to exhibit predominant xyloglucan endo-hydrolase activity (EC 3.2.1.151) with onl…	protein_coding	XYLOGLUCAN ENDOTRANSGLUCOSYLASE/HYDROLASE 32 (XTH32)
LOC104421223	2.36e-156	AT2G36870	Encodes a xyloglucan endotransglycosylase/hydrolase. Protein sequence and phylogenetic analysis indicates that this enzyme resides in Group III-A of the XTH family, with high similarity to Tropaeolum majus (nasturtium) xyloglucanase 1 (TmNXG1). By sequence similarity to XTH31 (At3g44990) and in vivo analysis, likely to exhibit predominant xyloglucan endo-hydrolase activity (EC 3.2.1.151) with onl…	protein_coding	XYLOGLUCAN ENDOTRANSGLUCOSYLASE/HYDROLASE 32 (XTH32)
LOC104421258	1.11e-64	AT2G27830	hypothetical protein;(source:Araport11)	protein_coding
LOC104421425	3.8e-149	AT5G63700	zinc ion binding / DNA binding protein;(source:Araport11)	protein_coding
LOC104421470	0	AT2G03120	homologous to Signal Peptide Peptidases (SPP), required for pollen development and pollen germination. No homozygotes could be recovered from a T-DNA insertion mutant. The mRNA is cell-to-cell mobile.	protein_coding	SIGNAL PEPTIDE PEPTIDASE (SPP)
LOC104421545	3.61e-70	AT1G51140	Encodes a basic helix-loop-helix-type transcription factor involved in photoperiodism flowering. Binds to the E-box cis-element in the CONSTANS (CO) promoter to regulate flowering. Interacts with CFL1 and along with CFLAP2 negatively regulates cuticle development. Binds to the potassium channel gene KAT1 as a dimer. The DNA-binding capacity is inhibited in response to ABA through phosphorylation-…	protein_coding	FLOWERING BHLH 3 (FBH3)
LOC104421551	5.3e-96	AT5G65360	Histone 3.1.	protein_coding	HISTONE 3.1 (H3.1)
LOC104421562	0	AT3G45140	Chloroplast lipoxygenase required for wound-induced jasmonic acid accumulation in Arabidopsis.Mutants are resistant to Staphylococcus aureus and accumulate salicylic acid upon infection. The mRNA is cell-to-cell mobile.	protein_coding	LIPOXYGENASE 2 (LOX2)
LOC104421571	3.01e-17	AT1G23030	Encodes a plant U-Box protein that is capable of binding and ubiquitinating a variety of targets including MYC2,LRR1,KIN and acting as an E3 ligase. Regulates a number of physiological hormonal and environment al responses via selective degradation of targets.Unlike PUB10, its closest homolog in Arabidopsis, it does not appear to play a major role in the MeJA-mediated response.	protein_coding	PLANT U-BOX PROTEIN 11 (PUB11)
LOC104421571	3.01e-17	AT1G23030	Encodes a plant U-Box protein that is capable of binding and ubiquitinating a variety of targets including MYC2,LRR1,KIN and acting as an E3 ligase. Regulates a number of physiological hormonal and environment al responses via selective degradation of targets.Unlike PUB10, its closest homolog in Arabidopsis, it does not appear to play a major role in the MeJA-mediated response.	protein_coding	PLANT U-BOX PROTEIN 11 (PUB11)
LOC104421571	3.01e-17	AT1G23030	Encodes a plant U-Box protein that is capable of binding and ubiquitinating a variety of targets including MYC2,LRR1,KIN and acting as an E3 ligase. Regulates a number of physiological hormonal and environment al responses via selective degradation of targets.Unlike PUB10, its closest homolog in Arabidopsis, it does not appear to play a major role in the MeJA-mediated response.	protein_coding	PLANT U-BOX PROTEIN 11 (PUB11)
LOC104421571	3.01e-17	AT1G23030	Encodes a plant U-Box protein that is capable of binding and ubiquitinating a variety of targets including MYC2,LRR1,KIN and acting as an E3 ligase. Regulates a number of physiological hormonal and environment al responses via selective degradation of targets.Unlike PUB10, its closest homolog in Arabidopsis, it does not appear to play a major role in the MeJA-mediated response.	protein_coding	PLANT U-BOX PROTEIN 11 (PUB11)
LOC104421571	3.01e-17	AT1G23030	Encodes a plant U-Box protein that is capable of binding and ubiquitinating a variety of targets including MYC2,LRR1,KIN and acting as an E3 ligase. Regulates a number of physiological hormonal and environment al responses via selective degradation of targets.Unlike PUB10, its closest homolog in Arabidopsis, it does not appear to play a major role in the MeJA-mediated response.	protein_coding	PLANT U-BOX PROTEIN 11 (PUB11)
LOC104421589	0	AT3G19780	Interacts with chloroplast chaperone CLPC1, which unfolds and delivers substrates to the stromal CLPPRT protease complex for degradation.	protein_coding	(DUF179)
LOC104421589	0	AT3G19780	Interacts with chloroplast chaperone CLPC1, which unfolds and delivers substrates to the stromal CLPPRT protease complex for degradation.	protein_coding	(DUF179)
LOC104421589	0	AT3G19780	Interacts with chloroplast chaperone CLPC1, which unfolds and delivers substrates to the stromal CLPPRT protease complex for degradation.	protein_coding	(DUF179)
LOC104421589	0	AT3G19780	Interacts with chloroplast chaperone CLPC1, which unfolds and delivers substrates to the stromal CLPPRT protease complex for degradation.	protein_coding	(DUF179)
LOC104421685	2.08e-70	AT1G07960	Encodes a protein disulfide isomerase-like (PDIL) protein, a member of a multigene family within the thioredoxin (TRX) superfamily.	protein_coding	PDI-LIKE 5-1 (PDIL5-1)
LOC104421700	0	AT3G45640	Encodes a mitogen-activated kinase whose mRNA levels increase in response to touch, cold, salinity stress and chitin oligomers.Also functions in ovule development. Heterozygous MPK3 mutants in a homozygous MPK6 background are female sterile due to defects in integument development. MPK3 can be dephosphorylated by MKP2 in vitro. The mRNA is cell-to-cell mobile.	protein_coding	MITOGEN-ACTIVATED PROTEIN KINASE 3 (MPK3)
LOC104421704	7.41e-19	AT2G39870	hypothetical protein;(source:Araport11)	protein_coding
LOC104421727	3.47e-33	AT3G22430	RNA recognition motif XS domain protein;(source:Araport11)	protein_coding
LOC104421743	0	AT5G04550	type-1 restriction enzyme mjaxp r protein (DUF668);(source:Araport11)	protein_coding
LOC104421821	1.06e-109	AT5G13510	Ribosomal protein L10 family protein;(source:Araport11)	protein_coding	EMBRYO DEFECTIVE 3136 (EMB3136)
LOC104421912	1.38e-71	AT4G14465	AT-hook protein. Overexpression results in early flowering in short and long days.	protein_coding	AT-HOOK MOTIF NUCLEAR-LOCALIZED PROTEIN 20 (AHL20)
LOC104421990	2.45e-99	AT1G18060	localized to chloroplasts	protein_coding	(FBN-LIKE)
LOC104422008	2.64e-127	AT5G15310	Member of the R2R3 factor gene family; MIXTA-like transcription factor that controls trichome maturation and cuticle formation.	protein_coding	MYB DOMAIN PROTEIN 16 (MYB16)
LOC104422012	0	AT5G39410	Saccharopine dehydrogenase;(source:Araport11)	protein_coding
LOC104422052	1.24e-110	AT5G15750	Alpha-L RNA-binding motif/Ribosomal protein S4 family protein;(source:Araport11)	protein_coding
LOC104422148	1.33e-77	AT1G66360	CAR protein.	protein_coding	C2-DOMAIN ABA-RELATED2 (CAR2)
LOC104422207	0	AT1G65950	Protein kinase superfamily protein;(source:Araport11)	protein_coding	(ABC1K14)
LOC104422207	0	AT1G65950	Protein kinase superfamily protein;(source:Araport11)	protein_coding	(ABC1K14)
LOC104422207	0	AT1G65950	Protein kinase superfamily protein;(source:Araport11)	protein_coding	(ABC1K14)
LOC104422216	1.68e-90	AT1G20050	C-8 sterol isomerase that also plays a role in miRNA function.	protein_coding	HYDRA1 (HYD1)
LOC104422216	1.68e-90	AT1G20050	C-8 sterol isomerase that also plays a role in miRNA function.	protein_coding	HYDRA1 (HYD1)
LOC104422221	0	AT5G13870	EXGT-A4, endoxyloglucan transferase,	protein_coding	XYLOGLUCAN ENDOTRANSGLUCOSYLASE/HYDROLASE 5 (XTH5)
LOC104422275	1.09e-137	AT5G56510	Encodes a member of the Arabidopsis Pumilio (APUM) proteins containing PUF domain (eight repeats of approximately 36 amino acids each). PUF proteins regulate both mRNA stability and translation through sequence-specific binding to the 3' UTR of target mRNA transcripts.	protein_coding	PUMILIO 12 (PUM12)
LOC104422317	0	AT3G13600	calmodulin-binding family protein;(source:Araport11)	protein_coding
LOC104422338	0	AT2G30490	Encodes a cinnamate-4-hydroxylase. Mutations in this gene impact phenylpropanoid metabolism, growth and development.	protein_coding	CINNAMATE-4-HYDROXYLASE (C4H)
LOC104422377	0	AT1G07110	Encodes the bifunctional enzyme fructose-6-phosphate 2-kinase/fructose-2,6-bisphosphatase.	protein_coding	FRUCTOSE-2,6-BISPHOSPHATASE (F2KP)
LOC104422397	0	AT2G29670	Tetratricopeptide repeat (TPR)-like superfamily protein;(source:Araport11)	protein_coding
LOC104422453	1.26e-41	AT2G26975	Plasma membrane Cu transporter.	protein_coding	COPPER TRANSPORTER 6 (COPT6)
LOC104422615	2.11e-134	AT1G10630	A member of ARF GTPase family. A thaliana has 21 members of this family, known to be essential for vesicle coating and uncoating and functions in GTP-binding. Gene encoding ADP-ribosylation factor and similar to other ARFs and ARF-like proteins. The gene is shown to play a role in cell division, cell expansion and cellulose production using antisense construct.	protein_coding	ADP-RIBOSYLATION FACTOR A1F (ARFA1F)
LOC104422615	2.11e-134	AT1G10630	A member of ARF GTPase family. A thaliana has 21 members of this family, known to be essential for vesicle coating and uncoating and functions in GTP-binding. Gene encoding ADP-ribosylation factor and similar to other ARFs and ARF-like proteins. The gene is shown to play a role in cell division, cell expansion and cellulose production using antisense construct.	protein_coding	ADP-RIBOSYLATION FACTOR A1F (ARFA1F)
LOC104422684	6.86e-160	AT5G40810	Cytochrome C1 family;(source:Araport11)	protein_coding
LOC104422684	6.86e-160	AT5G40810	Cytochrome C1 family;(source:Araport11)	protein_coding
LOC104423026	1.39e-97	AT1G17665	CA-responsive protein;(source:Araport11)	protein_coding
LOC104423039	0	AT1G51720	Amino acid dehydrogenase family protein;(source:Araport11)	protein_coding
LOC104423116	0	AT1G52320	kinesin-like protein;(source:Araport11)	protein_coding
LOC104423162	0	AT1G15520	ABC transporter family involved in ABA transport and resistance to lead. Localizes to plasma membrane. Upregulated by lead. Expressed in leaves, flowers, stomata and roots.	protein_coding	ATP-BINDING CASSETTE G40 (ABCG40)
LOC104423199	1.63e-61	AT1G15760	Sterile alpha motif (SAM) domain-containing protein;(source:Araport11)	protein_coding
LOC104423256	5.7e-128	AT1G79740	hAT transposon superfamily;(source:Araport11)	protein_coding
LOC104423708	3.81e-34	AT5G43650	basic helix-loop-helix (bHLH) DNA-binding superfamily protein;(source:Araport11)	protein_coding	(BHLH92)
LOC104423750	8.73e-61	AT3G22840	Encodes an early light-inducible protein.	protein_coding	EARLY LIGHT-INDUCABLE PROTEIN (ELIP1)
LOC104423808	1.23e-86	AT4G39230	encodes a protein whose sequence is similar to phenylcoumaran benzylic ether reductase (PCBER), which catalyzes NADPH-dependent reduction of 8-5' linked lignans such as dehydrodiconiferyl alcohol to give isodihydrodehydrodiconiferyl alcohol.	protein_coding	PHENYLCOUMARAN BENZYLIC ETHER REDUCTASE 1 (PCBER1)
LOC104423977	1.89e-47	AT4G36040	DNA J protein.	protein_coding	DNAJ11 (J11)
LOC104424364	0	AT5G51820	Encodes a plastid isoform of the enzyme phosphoglucomutase involved in controlling photosynthetic carbon flow. Effective petiole movement against the direction of the gravity requires functional PGM activity that is required for full development of amyloplasts.	protein_coding	PHOSPHOGLUCOMUTASE (PGM)
LOC104424398	0	AT4G33495	A member of the RPD gene family - there are13 annotated genes and one EST encoding RPD1-like proteins in Arabidopsis. Shows no homology to any protein of known function. Abundant expression found in the shoot apex and the root. rpd1 mutant is a temperature-sensitive mutant isolated on the basis of the impairment in adventitious roots formation in hypocotyl region. Also, disruption of the RPD1 gen…	protein_coding	ROOT PRIMORDIUM DEFECTIVE 1 (RPD1)
LOC104424482	1.62e-129	AT4G14930	Survival protein SurE-like phosphatase/nucleotidase;(source:Araport11)	protein_coding
LOC104424482	1.62e-129	AT4G14930	Survival protein SurE-like phosphatase/nucleotidase;(source:Araport11)	protein_coding
LOC104424482	1.62e-129	AT4G14930	Survival protein SurE-like phosphatase/nucleotidase;(source:Araport11)	protein_coding
LOC104424499	1.86e-109	AT1G03130	Encodes a protein predicted by sequence similarity with spinach PsaD to be photosystem I reaction center subunit II (PsaD2)	protein_coding	PHOTOSYSTEM I SUBUNIT D-2 (PSAD-2)
LOC104424608	0	AT1G27680	ADP-glucose pyrophosphorylase catalyzes the first, rate limiting step in starch biosynthesis. The large subunit plays a regulatory role whereas the small subunit (ApS) is the catalytic isoform. Four isoforms of the large subunit (ApL1-4) have been described.Mutational analysis of APS1 suggests that APL1 and APL2 can compensate for loss of APS1 catalytic activity,suggesting both have catalytic as …	protein_coding	ADPGLC-PPASE LARGE SUBUNIT (APL2)
LOC104424870	0	AT2G20860	LIP1,Lipoic acid synthase,	protein_coding	LIPOIC ACID SYNTHASE 1 (LIP1)
LOC104425085	5.59e-134	AT2G38440	Encodes a subunit of the WAVE complex. The WAVE complex is required for activation of ARP2/3 complex which functions in actin microfilament nucleation and branching. Mutations cause defects in both the actin and microtubule cytoskeletons that result in aberrant epidermal cell expansion. itb1 mutants showed irregularities in trichome branch positioning and expansion. The SHD domain of this protein…	protein_coding	SCAR HOMOLOG 2 (SCAR2)
LOC104425115	0	AT2G38290	encodes a high-affinity ammonium transporter, which is expressed in shoot and root. Expression in root and shoot is under nitrogen and carbon dioxide regulation, respectively.	protein_coding	AMMONIUM TRANSPORTER 2 (AMT2)
LOC104425154	0	AT3G22330	DEAD-box protein required for efficient group II intron splicing in mitochondria.	protein_coding	PUTATIVE MITOCHONDRIAL RNA HELICASE 2 (PMH2)
LOC104425219	0	AT2G20340	Encodes an aromatic aldehyde synthase (AtAAS), which catalyzes the in vitro conversion of phenylalanine and 3,4-dihydroxy-L-phenylalanine to phenylacetaldehyde and dopaldehyde, respectively. The mRNA is cell-to-cell mobile.	protein_coding	AROMATIC ALDEHYDE SYNTHASE (AAS)
LOC104425340	1.06e-70	AT1G17020	Encodes a novel member of the Fe(II)/ascorbate oxidase gene family; senescence-related gene.	protein_coding	SENESCENCE-RELATED GENE 1 (SRG1)
LOC104425342	9.65e-53	AT3G10190	Encodes a protein with sequence similarity to calmodulins. Loss of function mutations have decreased response to chitin elicitors suggesting a role in plant response to fungal pathogens.	protein_coding	CALMODULIN-LIKE 36 (CML36)
LOC104425393	0	AT3G56690	encodes a protein similar to ATPases and binds to calmodulin in vitro. This is a single-copy gene and is expressed in all tissues examined.	protein_coding	CAM INTERACTING PROTEIN 111 (CIP111)
LOC104425570	3.6e-177	AT2G35930	Encodes a cytoplasmically localized U-box domain containing E3 ubiquitin ligase that is involved in the response to water stress and acts as a negative regulator of PAMP-triggered immunity.	protein_coding	PLANT U-BOX 23 (PUB23)
LOC104425623	4.37e-174	AT2G41530	Encodes a protein with S-formylglutathione hydrolase activity.	protein_coding	S-FORMYLGLUTATHIONE HYDROLASE (SFGH)
LOC104425659	0	AT4G19610	nucleotide/nucleic acid binding protein;(source:Araport11)	protein_coding
LOC104425663	0	AT2G36430	transmembrane protein, putative (DUF247);(source:Araport11)	protein_coding
LOC104425673	1.46e-124	AT5G42820	U2 auxiliary factor small subunit. The atU2AF35b protein and its homolog, atU2AF35a, contain most of the conserved domains of hsU2AF35, including the psiRRM, one RS domain, two zinc fingers, and the two regions for interacting with U2AF large subunit. Both proteins lack the stretch of glycines present in human U2AF35. The sequences are overall 83% identical, and each Arabidopsis homolog shows app…	protein_coding	(U2AF35B)
LOC104425714	0	AT3G07210	hypothetical protein;(source:Araport11)	protein_coding
LOC104425718	5.73e-68	AT3G07170	Sterile alpha motif (SAM) domain-containing protein;(source:Araport11)	protein_coding	INVOLVED IN RRNA PROCESSING 1 (IRP1)
LOC104425718	5.73e-68	AT3G07170	Sterile alpha motif (SAM) domain-containing protein;(source:Araport11)	protein_coding	INVOLVED IN RRNA PROCESSING 1 (IRP1)
LOC104425851	0	AT3G17810	Encodes a protein predicted to have dihydropyrimidine dehydrogenase activity. Its activity has not been demonstrated in vivo, but, it is required for efficient uracil catabolism in Arabidopsis. It localizes to the plastid.	protein_coding	PYRIMIDINE 1 (PYD1)
LOC104425855	0	AT3G17770	Dihydroxyacetone kinase;(source:Araport11)	protein_coding
LOC104425855	0	AT3G17770	Dihydroxyacetone kinase;(source:Araport11)	protein_coding
LOC104425860	0	AT1G73400	Pentatricopeptide repeat (PPR) superfamily protein;(source:Araport11)	protein_coding
LOC104425861	0	AT3G48750	A-type cyclin-dependent kinase. Together with its specific inhibitor, the Kip-related protein, KRP2 they regulate the mitosis-to-endocycle transition during leaf development. Dominant negative mutations abolish cell division. Loss of function phenotype has reduced fertility with failure to transmit via pollen. Pollen development is arrested at the second mitotic division. Expression is regulated …	protein_coding	CELL DIVISION CONTROL 2 (CDC2)
LOC104425876	0	AT1G65730	Arabidopsis thaliana metal-nicotianamine transporter YSL4	protein_coding	YELLOW STRIPE LIKE 7 (YSL7)
LOC104425905	6.32e-156	AT1G05680	Encodes a UDP-glucosyltransferase, UGT74E2, that acts on IBA (indole-3-butyric acid) and affects auxin homeostasis. The transcript and protein levels of this enzyme are strongly induced by H2O2 and may allow integration of ROS (reactive oxygen species) and auxin signaling. This enzyme can also transfer glycosyl groups to several compounds related to the explosive TNT when this synthetic compound …	protein_coding	URIDINE DIPHOSPHATE GLYCOSYLTRANSFERASE 74E2 (UGT74E2)
LOC104426023	7.06e-40	AT5G60970	TCP gene involved in heterochronic control of leaf differentiation. Transcription factor which controls thermomorphogenesis by positively regulating PIF4 activity.	protein_coding	TEOSINTE BRANCHED 1, CYCLOIDEA AND PCF TRANSCRIPTION FACTOR 5 (TCP5)
LOC104426107	2e-160	AT3G18500	Deadenylase.	protein_coding	CATABOLITE REPRESSOR 4C (CCR4C)
LOC104426107	2.97e-153	AT3G18500	Deadenylase.	protein_coding	CATABOLITE REPRESSOR 4C (CCR4C)
LOC104426325	2.29e-39	AT3G47910	Ubiquitin carboxyl-terminal hydrolase-related protein;(source:Araport11)	protein_coding
LOC104426327	0	AT1G18880	Encodes a low-af&#64257;nity plasma membrane nitrate transporter expressed in the companion cells of root phloem.	protein_coding	NRT1/ PTR FAMILY 2.9 (NPF2.9)
LOC104426342	4.24e-47	AT5G03370	acylphosphatase family;(source:Araport11)	protein_coding
LOC104426410	5.56e-07	AT3G54000	TIP41-like protein;(source:Araport11)	protein_coding
LOC104426410	5.68e-07	AT3G54000	TIP41-like protein;(source:Araport11)	protein_coding
LOC104426501	0	AT3G53580	diaminopimelate epimerase family protein;(source:Araport11)	protein_coding
LOC104426531	0	AT3G09630	Ribosomal protein L4/L1 family;(source:Araport11)	protein_coding	SUPPRESSOR OF ACAULIS 56 (SAC56)
LOC104426535	0	AT3G09650	RNA binding protein involved in the processing of chloroplast psbB-psbT-psbH-petB-petD transcript unit.	protein_coding	HIGH CHLOROPHYLL FLUORESCENCE 152 (HCF152)
LOC104426622	2.02e-169	AT4G02580	NADH-ubiquinone oxidoreductase 24 kDa subunit;(source:Araport11)	protein_coding
LOC104426641	0	AT1G03080	kinase interacting (KIP1-like) family protein;(source:Araport11)	protein_coding	NETWORKED 1D (NET1D)
LOC104426804	0	AT5G16530	Encodes PIN5, an atypical member of the PIN family. PIN5 is a functional auxin transporter that is required for auxin-mediated development. PIN5 does not have a direct role in cell-to-cell transport but regulates intracellular auxin homeostasis and metabolism. PIN5 localizes, unlike other characterized plasma membrane PIN proteins, to endoplasmic reticulum (ER), presumably mediating auxin flow fr…	protein_coding	PIN-FORMED 5 (PIN5)
LOC104426870	0	AT1G77120	Catalyzes the reduction of acetaldehyde using NADH as reductant. Requires zinc for activity. Dimer. Anaerobic response polypeptide (ANP). Fermentation. The protein undergoes thiolation following treatment with the oxidant tert-butylhydroperoxide. The mRNA is cell-to-cell mobile.	protein_coding	ALCOHOL DEHYDROGENASE 1 (ADH1)
LOC104426870	0	AT1G77120	Catalyzes the reduction of acetaldehyde using NADH as reductant. Requires zinc for activity. Dimer. Anaerobic response polypeptide (ANP). Fermentation. The protein undergoes thiolation following treatment with the oxidant tert-butylhydroperoxide. The mRNA is cell-to-cell mobile.	protein_coding	ALCOHOL DEHYDROGENASE 1 (ADH1)
LOC104426976	0	AT5G52400	member of CYP715A	protein_coding	CYTOCHROME P450, FAMILY 715, SUBFAMILY A, POLYPEPTIDE 1 (CYP715A1)
LOC104427069	0	AT5G16270	Encodes a SCC1/REC8 ortholog that may be involved in mitosis and may represent a mitotic cohesin. Plays a role in somatic DNA double strand break damage repair. The mRNA is cell-to-cell mobile.	protein_coding	SISTER CHROMATID COHESION 1 PROTEIN 4 (SYN4)
LOC104427078	0	AT5G36890	beta glucosidase 42;(source:Araport11)	protein_coding	BETA GLUCOSIDASE 42 (BGLU42)
LOC104427296	2.93e-60	AT3G63430	zinc finger CCCH domain protein;(source:Araport11)	protein_coding	TON1 RECRUITING MOTIF 5 (TRM5)
LOC104427368	0	AT2G38840	Guanylate-binding family protein;(source:Araport11)	protein_coding	GUANYLATE-BINDING PROTEIN-LIKE 2 (GBPL2)
LOC104427601	2.66e-45	AT3G52710	hypothetical protein;(source:Araport11)	protein_coding
LOC104428250	0	AT5G26860	Encodes a member of the Lon protease-like proteins (Lon1/At5g26860, Lon2/At5g47040, Lon3/At3g05780, Lon4/At3g05790). Lon is a multifunctional ATP-dependent protease which exists in bacteria, archaea and within organelles in eukaryotic cells. Lon proteases are responsible for the degradation of abnormal, damaged and unstable proteins. The mRNA is cell-to-cell mobile.	protein_coding	LON PROTEASE 1 (LON1)
LOC104428689	0	AT3G23670	Microtubule motor kinesin PAKRP1L/Kinesin-12B. Together with PAKRP1/Kinesin-12A, serve as linkers of the plus ends of antiparallel microtubules in the phragmoplast.	protein_coding	(KINESIN-12B)
LOC104428804	0	AT5G08650	Critical for chloroplast protein synthesis under suboptimal conditions. Essential translation factor that promotes the efficiency of chloroplast protein synthesis.	protein_coding	(CPLEPA)
LOC104428812	4.62e-63	AT1G05460	Encodes a protein with similarity to RNA helicases. Mutants are defective in post-transcriptional gene silencing.	protein_coding	SILENCING DEFECTIVE (SDE3)
LOC104429045	1.83e-30	AT4G14723	Member of the EPF/EPFL (epidermal patterning factor/EPF-like) gene family, which genes encode plant-specific secretory peptides, that function in a variety of signaling pathways controlling stomatal density and patterning, inflorescence architecture, and development of reproductive structures. Functions as a receptor ligand for ERECTA-SERK receptor complexes.	protein_coding	CHALLAH-LIKE 2 (CLL2)
LOC104429766	2.17e-160	AT3G51710	D-mannose binding lectin protein with Apple-like carbohydrate-binding domain-containing protein;(source:Araport11)	protein_coding
LOC104430041	8.72e-104	AT1G78380	Encodes a glutathione transferase that is a member of Tau GST gene family. Expression is induced by drought stress, oxidative stress, and high doses of auxin and cytokinin. naming convention according to Wagner et al. (2002) The expression of this gene is upregulated by herbicide safeners such as benoxacor and fenclorim.	protein_coding	GLUTATHIONE S-TRANSFERASE TAU 19 (GSTU19)
LOC104430336	0	AT3G04820	Enzyme for the pseudouridine (&#936;) to uridine (U) conversion.	protein_coding	(TRUD1)
LOC104431141	4.56e-128	AT2G01770	Encodes an iron transporter required for iron sequestration into vacuoles. Expressed in developing embryo and seed. Localized in the vacuolar membrane.	protein_coding	VACUOLAR IRON TRANSPORTER 1 (VIT1)
LOC104431268	3.2e-134	AT1G10630	A member of ARF GTPase family. A thaliana has 21 members of this family, known to be essential for vesicle coating and uncoating and functions in GTP-binding. Gene encoding ADP-ribosylation factor and similar to other ARFs and ARF-like proteins. The gene is shown to play a role in cell division, cell expansion and cellulose production using antisense construct.	protein_coding	ADP-RIBOSYLATION FACTOR A1F (ARFA1F)
LOC104432277	1.92e-178	AT5G01820	Encodes a CBL-interacting serine/threonine protein kinase.	protein_coding	SERINE/THREONINE PROTEIN KINASE 1 (SR1)
LOC104432517	1.04e-66	AT3G04720	Encodes a protein similar to the antifungal chitin-binding protein hevein from rubber tree latex. mRNA levels increase in response to ethylene and turnip crinkle virus infection. The mRNA is cell-to-cell mobile.	protein_coding	PATHOGENESIS-RELATED 4 (PR4)
LOC104432558	0	AT3G04260	PEP complex component.	protein_coding	PLASTID TRANSCRIPTIONALLY ACTIVE 3 (PTAC3)
LOC104432615	1.58e-22	AT3G14750	structural maintenance of chromosomes domain protein;(source:Araport11)	protein_coding	FLX-LIKE 1 (FLL1)
LOC104432635	0	AT5G58600	Belongs to a large family of plant-specific genes of unknown function. Involved in resistance to the powdery mildew species Erysiphe cichoracearum and Erysiphe orontii, but not to the unrelated pathogens Pseudomonas syringae or Peronospora parasitica. A member of the TBL (TRICHOME BIREFRINGENCE-LIKE) gene family containing a plant-specific DUF231 (domain of unknown function) domain. TBL gene fami…	protein_coding	POWDERY MILDEW RESISTANT 5 (PMR5)
LOC104432666	0	AT3G47000	Glycosyl hydrolase family protein;(source:Araport11)	protein_coding
LOC104432766	6.31e-41	AT2G37430	Encodes a member of the zinc finger family of transcriptional regulators. It is expressed in many root tips, primary roots, cotyledons and hypocotyl. The protein is localized to the nucleus. Overexpression of ZAT11 causes increased root growth and increased sensitivity to nickel ions. The mRNA is cell-to-cell mobile.	protein_coding	ZINC FINGER OF ARABIDOPSIS THALIANA 11 (ZAT11)
LOC104432838	1.75e-48	AT2G28510	DOF transcription factor with a conserved zinc finger (ZF) DNA-binding domain.	protein_coding	DOF PROTEIN 2.1 (DOF2.1)
LOC104433015	1.48e-167	AT2G01850	EXGT-A3 has homology to xyloglucan endotransglucosylases/hydrolases (XTHs). Mutants in this gene show a lesion mimic phenotype associated with leaf maturation and a reduction in the number of tertiary veins. Individual tracheary elements in the mutants are shorter, but phloem transport activity is not severely affected. EXGT-A3 plays a role in xyloglucan degradation in the differentiating trachea…	protein_coding	ENDOXYLOGLUCAN TRANSFERASE A3 (EXGT-A3)
LOC104433017	0	AT1G14740	Encodes a PHD-finger protein that, with TTA1, is redundantly required for MP-dependent embryonic root meristem initiation.	protein_coding	TITANIA 1 (TTA1)
LOC104433019	0	AT2G01830	Histidine kinase: cytokinin-binding receptor that transduces cytokinin signals across the plasma membrane	protein_coding	WOODEN LEG (WOL)
LOC104433089	3.82e-107	AT1G22360	UDP-glucosyl transferase 85A2;(source:Araport11)	protein_coding	UDP-GLUCOSYL TRANSFERASE 85A2 (UGT85A2)
LOC104433272	8.08e-83	AT1G68260	Thioesterase superfamily protein;(source:Araport11)	protein_coding	ACYL-LIPID THIOESTERASE 3 (ALT3)
LOC104433294	4.9e-125	AT1G25520	Member of the UPF0016 family of membrane proteins, belongs to the conserved group of Mn/Ca transporters. Might act to fine tune Mn allocation into the endoplasmic reticulum of specific cell types.	protein_coding	PHOTOSYNTHESIS-AFFECTED MUTANT 71 LIKE 4 (PML4)
LOC104433430	0	AT1G14000	Encodes a protein with similarity to members of the C1 subgroup of MAP kinase kinase kinases. Interacts physically with the receptor kinase BRL2/VH1 and appears to be involved in auxin and brassinosteriod signaling. The mRNA is cell-to-cell mobile.	protein_coding	VH1-INTERACTING KINASE (VIK)
LOC104433471	0	AT3G01680	Encodes a protein localized to phloem filaments that is required for phloem filament formation. The mRNA is cell-to-cell mobile.	protein_coding	SIEVE-ELEMENT-OCCLUSION-RELATED 1 (SEOR1)
LOC104433503	2.15e-161	AT3G26580	Tetratricopeptide repeat (TPR)-like superfamily protein;(source:Araport11)	protein_coding
LOC104433606	2.87e-109	AT2G02760	ubiquitin conjugating enzyme UBC2. Homolog of the yeast RAD6 gene.	protein_coding	UBIQUITING-CONJUGATING ENZYME 2 (UBC2)
LOC104433614	4.13e-37	AT3G47710	BNQ3 belongs to a family of atypical non-DNA binding basic helix-loop-helix (bHLH) proteins that heterodimerize with and negatively regulate bHLH transcription factors. Directly and negatively regulated by AP3 and PI in petals. Required for appropriate regulation of flowering time.May also have a role in regulating light responses.	protein_coding	BANQUO 3 (BNQ3)
LOC104433615	0	AT1G14330	Galactose oxidase/kelch repeat superfamily protein;(source:Araport11)	protein_coding
LOC104433615	0	AT1G14330	Galactose oxidase/kelch repeat superfamily protein;(source:Araport11)	protein_coding
LOC104433823	2e-122	AT5G12930	inactive rhomboid protein;(source:Araport11)	protein_coding
LOC104433859	8.14e-134	AT4G16260	Encodes a putative beta-1,3-endoglucanase that interacts with the 30C02 cyst nematode effector. May play a role in host defense.	protein_coding
LOC104434125	1.12e-97	AT2G03340	Encodes WRKY DNA-binding protein 3 (WRKY3).	protein_coding	WRKY DNA-BINDING PROTEIN 3 (WRKY3)
LOC104434139	0	AT1G06900	Insulinase (Peptidase family M16) family protein;(source:Araport11)	protein_coding
LOC104434674	0	AT3G07770	HEAT SHOCK PROTEIN 89.1;(source:Araport11)	protein_coding	HEAT SHOCK PROTEIN 89.1 (Hsp89.1)
LOC104434817	0	AT3G54650	F- box protein involved in regulation of cell cycle genes.	protein_coding	F BOX-LIKE17 (FBL17)
LOC104435295	0	AT2G30070	Encodes a high affinity potassium transporter.	protein_coding	POTASSIUM TRANSPORTER 1 (KT1)
LOC104435593	9.64e-40	AT2G37000	TCP family transcription factor;(source:Araport11)	protein_coding
LOC104435733	0	AT3G44850	SRPK-family member protein.	protein_coding	SERINE/ARGININE PROTEIN KINASE 5 (SRPK5)
LOC104435971	5.43e-159	AT4G25810	xyloglucan endotransglycosylase-related protein (XTR6)	protein_coding	XYLOGLUCAN ENDOTRANSGLYCOSYLASE 6 (XTR6)
LOC104435985	4.58e-39	AT5G57685	Encodes a member of the GDU (glutamine dumper) family proteins involved in amino acid export: At4g31730 (GDU1), At4g25760 (GDU2), At5g57685 (GDU3), At2g24762 (GDU4), At5g24920 (GDU5), At3g30725 (GDU6) and At5g38770 (GDU7).	protein_coding	GLUTAMINE DUMPER 3 (GDU3)
LOC104435986	0	AT5G57690	Involved in nitric oxide-dependent pollen tube guidance and fertilization.	protein_coding	DIACYLGLYCEROL KINASE 4 (DGK4)
LOC104436092	2.22e-103	AT1G13950	Encodes eukaryotic translation initiation factor 5A (EIF-5A).In mammalian cells it functions as a shuttle protein that translocates mRNA from the nucleus to cytoplasmic ribosomes. Overexpression results in an increase in both primary and secondary xylem formation. In RNAi suppressed lines, xylem formation is reduced.	protein_coding	EUKARYOTIC ELONGATION FACTOR 5A-1 (ELF5A-1)
LOC104436098	0	AT4G30960	Encodes CBL-interacting protein kinase 6 (CIPK6). Required for development and salt tolerance. The mRNA is cell-to-cell mobile.	protein_coding	SOS3-INTERACTING PROTEIN 3 (SIP3)
LOC104436110	0	AT2G24280	alpha/beta-Hydrolases superfamily protein;(source:Araport11)	protein_coding
LOC104436149	3.2e-172	AT5G25220	A member of class II knotted1-like homeobox gene family (together with KNAT4 and KNAT5). Expressed in: hypocotyl-root boundary, anther-filament junction in flowers, ovule-funiculus and peduncle-silique boundaries, petioles and root. Light-regulated expression with differential response to red/far-red light. KNAT3 promoter activity showed cell-type specific pattern along longitudinal root axis, re…	protein_coding	KNOTTED1-LIKE HOMEOBOX GENE 3 (KNAT3)
LOC104436149	4.43e-174	AT5G25220	A member of class II knotted1-like homeobox gene family (together with KNAT4 and KNAT5). Expressed in: hypocotyl-root boundary, anther-filament junction in flowers, ovule-funiculus and peduncle-silique boundaries, petioles and root. Light-regulated expression with differential response to red/far-red light. KNAT3 promoter activity showed cell-type specific pattern along longitudinal root axis, re…	protein_coding	KNOTTED1-LIKE HOMEOBOX GENE 3 (KNAT3)
LOC104436165	1.33e-51	AT5G11090	serine-rich protein-like protein;(source:Araport11)	protein_coding
LOC104436264	0	AT5G25880	The malic enzyme (EC 1.1.1.40) encoded by the ATNADP-ME3 is presumably cytosolic and restricted in its expression by both developmental and cell-specific signals.	protein_coding	NADP-MALIC ENZYME 3 (NADP-ME3)
LOC104436346	8.53e-51	AT5G14750	Encodes a MyB-related protein containing R2 and R3 repeats, involved in root and hypocotyl epidermal cell fate determination. Loss of function mutations make extra root hairs. Nuclear localized protein is a positive regulator for expression of CAPRICE (CPC).	protein_coding	MYB DOMAIN PROTEIN 66 (MYB66)
LOC104436421	0	AT5G35570	O-fucosyltransferase family protein;(source:Araport11)	protein_coding
LOC104436441	0	AT5G20520	Encodes a de-S-acylation enzyme which specifically reduces protein S-acylation levels of five immunity-related proteins. WAV2 negatively regulates root bending when roots alter their growth direction. It's not involved in sensing environmental stimuli (e.g. gravity, light, water, touch).	protein_coding	WAVY GROWTH 2 (WAV2)
LOC104436488	0	AT3G13750	beta-galactosidase, glycosyl hydrolase family 35 The mRNA is cell-to-cell mobile.	protein_coding	BETA GALACTOSIDASE 1 (BGAL1)
LOC104436559	0	AT5G25930	LRR transmembrane receptor kinase. Binds SCREW phyotocytokine signaling peptides during plant immune response.	protein_coding	HAESA-LIKE 3 (HSL3)
LOC104436634	0	AT2G26730	Leucine-rich repeat protein kinase family protein;(source:Araport11)	protein_coding
LOC104436653	1.19e-141	AT5G57610	kinase superfamily with octicosapeptide/Phox/Bem1p domain-containing protein;(source:Araport11)	protein_coding	(RAF35)
LOC104436696	1.17e-14	AT3G15760	cytochrome P450 family protein;(source:Araport11)	protein_coding
LOC104436718	0	AT4G30440	Encodes a UDP-D-glucuronate 4-epimerase involved in pectin biosynthesis in the cell wall and affects cell wall integrity and immunity to fungi and bacteria.	protein_coding	UDP-D-GLUCURONATE 4-EPIMERASE 1 (GAE1)
LOC104436734	4.9e-170	AT1G54990	auxin response mutant (AXR4) The mRNA is cell-to-cell mobile.	protein_coding	AUXIN RESISTANT 4 (AXR4)
LOC104436816	9.8e-17	AT2G33310	Auxin induced gene, IAA13 (IAA13).	protein_coding	AUXIN-INDUCED PROTEIN 13 (IAA13)
LOC104436936	0	AT2G25730	zinc finger FYVE domain protein;(source:Araport11)	protein_coding
LOC104437021	0	AT4G32190	Encodes a plastid-located coiled coil-containing protein that is required for normal starch granule initiation in Arabidopsis chloroplasts. Mutants lacking MRC have fewer starch granules per chloroplast than the wild type. Interacts with PTST2 (At1g27070), which is also required for normal starch granule initiation (DOI:10.1105/tpc.18.00219).	protein_coding	PROTEIN INVOLVED IN STARCH INITIATION (PII1)
LOC104437108	0	AT4G31850	Encodes a protein containing 27 pentatrico-peptide repeat (PPR) motifs. Functions in the stabilization of petL operon RNA and also in the translation of petL.	protein_coding	PROTON GRADIENT REGULATION 3 (PGR3)
LOC104437240	5.97e-60	AT1G22640	MYB-type transcription factor (MYB3) that represses phenylpropanoid biosynthesis gene expression	protein_coding	MYB DOMAIN PROTEIN 3 (MYB3)
LOC104437261	5.65e-163	AT4G31340	myosin heavy chain-like protein;(source:Araport11)	protein_coding
LOC104437279	0	AT4G31140	O-Glycosyl hydrolases family 17 protein;(source:Araport11)	protein_coding
LOC104437303	0	AT1G19220	Encodes an auxin response factor that contains the conserved VP1-B3 DNA-binding domain at its N-terminus and the Aux/IAA-like domains III and IV present in most ARFs at its C-terminus. The protein interacts with IAA1 (yeast two hybrid) and other auxin response elements such as ER7 and ER9 (yeast one hybrid). ARF19 protein can complement many aspects of the arf7 mutant phenotype and , together wit…	protein_coding	AUXIN RESPONSE FACTOR 19 (ARF19)
LOC104437303	0	AT1G19220	Encodes an auxin response factor that contains the conserved VP1-B3 DNA-binding domain at its N-terminus and the Aux/IAA-like domains III and IV present in most ARFs at its C-terminus. The protein interacts with IAA1 (yeast two hybrid) and other auxin response elements such as ER7 and ER9 (yeast one hybrid). ARF19 protein can complement many aspects of the arf7 mutant phenotype and , together wit…	protein_coding	AUXIN RESPONSE FACTOR 19 (ARF19)
LOC104437303	1.41e-173	AT1G19220	Encodes an auxin response factor that contains the conserved VP1-B3 DNA-binding domain at its N-terminus and the Aux/IAA-like domains III and IV present in most ARFs at its C-terminus. The protein interacts with IAA1 (yeast two hybrid) and other auxin response elements such as ER7 and ER9 (yeast one hybrid). ARF19 protein can complement many aspects of the arf7 mutant phenotype and , together wit…	protein_coding	AUXIN RESPONSE FACTOR 19 (ARF19)
LOC104437308	3.65e-130	AT4G10310	encodes a sodium transporter (HKT1) expressed in xylem parenchyma cells. Mutants over-accumulate sodium in shoot tissue and have increased sodium in the xylem sap and reduced sodium in phloem sap and roots.	protein_coding	HIGH-AFFINITY K+ TRANSPORTER 1 (HKT1)
LOC104437322	1.06e-148	AT4G25810	xyloglucan endotransglycosylase-related protein (XTR6)	protein_coding	XYLOGLUCAN ENDOTRANSGLYCOSYLASE 6 (XTR6)
LOC104437385	0	AT5G57460	TPLATE complex subunit involved in clathirin mediated endocytosis.	protein_coding	TPLATE COMPLEX MUNISCIN-LIKE (TML)
LOC104437422	0	AT2G18940	Tetratricopeptide repeat (TPR)-like superfamily protein;(source:Araport11)	protein_coding
LOC104437426	2.86e-100	AT4G25910	Encodes a protein containing the NFU domain that may be involved in iron-sulfur cluster assembly. Part of a five member gene family, more closely related to NFU1 and 2 than to NFU4 and 5. Targeted to the chloroplast. The mRNA is cell-to-cell mobile.	protein_coding	NFU DOMAIN PROTEIN 3 (NFU3)
LOC104437426	1.18e-95	AT4G25910	Encodes a protein containing the NFU domain that may be involved in iron-sulfur cluster assembly. Part of a five member gene family, more closely related to NFU1 and 2 than to NFU4 and 5. Targeted to the chloroplast. The mRNA is cell-to-cell mobile.	protein_coding	NFU DOMAIN PROTEIN 3 (NFU3)
LOC104437440	1.84e-78	AT4G25780	CAP (Cysteine-rich secretory proteins, Antigen 5, and Pathogenesis-related 1 protein) superfamily protein;(source:Araport11)	protein_coding	(ATCAPE2)
LOC104437455	0	AT4G30360	member of Cyclic nucleotide gated channel family	protein_coding	CYCLIC NUCLEOTIDE-GATED CHANNEL 17 (CNGC17)
LOC104437455	0	AT4G30360	member of Cyclic nucleotide gated channel family	protein_coding	CYCLIC NUCLEOTIDE-GATED CHANNEL 17 (CNGC17)
LOC104437468	8.72e-121	AT4G02860	Phenazine biosynthesis PhzC/PhzF protein;(source:Araport11)	protein_coding	D-AMINO ACID RACEMASE2 (DAAR2)
LOC104437483	6.6e-130	AT1G21270	cytoplasmic serine/threonine protein kinase induced by salicylic acid. mutant plants exhibit a loss of cell expansion and dependence on sugars and salts for seedling growth, affecting the expression and activity of vacuolar invertase.	protein_coding	WALL-ASSOCIATED KINASE 2 (WAK2)
LOC104437519	6.12e-79	AT2G24020	STIC2 was identifided in a screen for suppressors of chloroplast protein import defect in tic40.	protein_coding	SUPPRESSOR OF TIC40 2 (STIC2)
LOC120285906	0	AT2G25270	transmembrane protein;(source:Araport11)	protein_coding
LOC104437752	1.69e-130	AT5G25610	responsive to dehydration 22 (RD22) mediated by ABA	protein_coding	RESPONSIVE TO DESICCATION 22 (RD22)
LOC104437784	0	AT2G25790	Leucine-rich receptor-like protein kinase family protein;(source:Araport11)	protein_coding	STERILITY-REGULATING KINASE MEMBER 1 (SKM1)
LOC104437784	0	AT2G25790	Leucine-rich receptor-like protein kinase family protein;(source:Araport11)	protein_coding	STERILITY-REGULATING KINASE MEMBER 1 (SKM1)
LOC104437790	0	AT4G27910	Encodes a SET domain containing protein, putative H3K4 methyltransferase. Involved in bolting/flowering time together with ATX1 and ATX3.	protein_coding	SET DOMAIN PROTEIN 16 (SDG16)
LOC104437868	0	AT4G33090	encodes an aminopeptidase, a ortholog of mouse microsomal AP (EC 3.4.11.2).	protein_coding	AMINOPEPTIDASE M1 (APM1)
LOC104438012	5.82e-35	AT5G20700	senescence-associated family protein, putative (DUF581);(source:Araport11)	protein_coding
LOC104438014	3.83e-42	AT1G19180	JAZ1 is a nuclear-localized protein involved in jasmonate signaling. JAZ1 transcript levels rise in response to a jasmonate stimulus. JAZ1 can interact with the COI1 F-box subunit of an SCF E3 ubiquitin ligase in a yeast-two-hybrid assay only in the presence of jasmonate-isoleucine (JA-ILE) or coronatine. Application of jasmonate methyl ester to Arabidopsis roots reduces the levels of a JAZ1:GUS …	protein_coding	JASMONATE-ZIM-DOMAIN PROTEIN 1 (JAZ1)
LOC104438182	0	AT5G56740	Encodes an enzyme with histone acetyltransferase activity. Histone H4 is the primary substrate for the enzyme. Prior acetylation of lysine 12 of histone H4 reduces radioactive acetylation by HAG2. HAG2 acetylates histone H4 lysine 12.	protein_coding	HISTONE ACETYLTRANSFERASE OF THE GNAT FAMILY 2 (HAG2)
LOC104438220	1.04e-103	AT4G26080	Involved in abscisic acid (ABA) signal transduction. Negative regulator of ABA promotion of stomatal closure.	protein_coding	ABA INSENSITIVE 1 (ABI1)
LOC104438272	1.87e-144	AT1G52280	RAB GTPase homolog G3D;(source:Araport11)	protein_coding	RAB GTPASE HOMOLOG G3D (RABG3d)
LOC104438322	1.44e-124	AT3G60310	Component of Fanconi anemia (FA) complex.	protein_coding	FANCONI ANEMIA COMPLEX PROTEIN C (FANCC)
LOC104438322	3.71e-92	AT3G60310	Component of Fanconi anemia (FA) complex.	protein_coding	FANCONI ANEMIA COMPLEX PROTEIN C (FANCC)
LOC104438389	0	AT2G24640	ubiquitin-specific protease 19;(source:Araport11)	protein_coding	UBIQUITIN-SPECIFIC PROTEASE 19 (UBP19)
LOC104438394	0	AT5G24970	Protein kinase superfamily protein;(source:Araport11)	protein_coding
LOC104438434	1.11e-73	AT1G20580	Core component of spliceosomal snRNP.	protein_coding	(SMD3B)
LOC104438474	0	AT1G08510	Encodes an acyl-acyl carrier protein thioesterase. Hydrolyzes primarily saturated acyl-ACPs with chain lengths that vary between 8 and 18 carbons. Involved in saturated fatty acid synthesis. Nuclear-encoded, plastid-targeted globular protein that is functional as dimer.	protein_coding	FATTY ACYL-ACP THIOESTERASES B (FATB)
LOC104438474	0	AT1G08510	Encodes an acyl-acyl carrier protein thioesterase. Hydrolyzes primarily saturated acyl-ACPs with chain lengths that vary between 8 and 18 carbons. Involved in saturated fatty acid synthesis. Nuclear-encoded, plastid-targeted globular protein that is functional as dimer.	protein_coding	FATTY ACYL-ACP THIOESTERASES B (FATB)
LOC104438573	1.89e-50	AT2G43290	Calmodulin-like MSS3.Encodes an endomembrane localized member of the CML subfamily VII. Contains a canonical CaM domain and unique N-terminal extension that distinguishes it from other members of the subfamily.	protein_coding	MULTICOPY SUPPRESSORS OF SNF4 DEFICIENCY IN YEAST 3 (MSS3)
LOC104438645	1.03e-46	AT5G03790	Encodes a homeodomain leucine zipper class I (HD-Zip I) meristem identity regulator that acts together with LFY to induce CAL expression. It binds to the CAL promoter proximal CAATNATTG element. LMI1 acts primarily downstream of LFY in meristem identity regulation. The interaction between LFY, LMI1 and CAL resembles a feed-forward loop transcriptional network motif. The gene also had additional L…	protein_coding	HOMEOBOX 51 (HB51)
LOC104438850	1.21e-158	AT2G36690	Protein belonging to the Fe-dependent 2-oxoglutarate dioxygenase superfamily, catalyzes the stereospecific hydration of GA12 to produce DHGA12, negatively regulates ABA sensitivity during germination, phototrophic establishment and seedling development.	protein_coding	GERMINATION INSENSITIVE TO ABA MUTANT 2 (GIM2)
LOC104439389	0	AT2G36870	Encodes a xyloglucan endotransglycosylase/hydrolase. Protein sequence and phylogenetic analysis indicates that this enzyme resides in Group III-A of the XTH family, with high similarity to Tropaeolum majus (nasturtium) xyloglucanase 1 (TmNXG1). By sequence similarity to XTH31 (At3g44990) and in vivo analysis, likely to exhibit predominant xyloglucan endo-hydrolase activity (EC 3.2.1.151) with onl…	protein_coding	XYLOGLUCAN ENDOTRANSGLUCOSYLASE/HYDROLASE 32 (XTH32)
LOC104439904	0	AT2G32290	beta-amylase 6;(source:Araport11)	protein_coding	BETA-AMYLASE 6 (BAM6)
LOC104440449	3.35e-121	AT5G35100	Peptidyl-prolyl isomerase residues; K113 and E187 are essential for PPIase activity. Involved in photosystem II, LHC II supercomplex assembly.	protein_coding	CYCLOPHILIN28 (CYP28)
LOC104440641	4.72e-41	AT3G06740	Encodes a member of the GATA factor family of zinc finger transcription factors.	protein_coding	GATA TRANSCRIPTION FACTOR 15 (GATA15)
LOC104440730	0	AT1G30410	member of MRP subfamily	protein_coding	ATP-BINDING CASSETTE C12 (ABCC12)
LOC104440730	0	AT1G30410	member of MRP subfamily	protein_coding	ATP-BINDING CASSETTE C12 (ABCC12)
LOC104440744	0	AT3G61360	Encodes SLO3 (SLOW GROWTH3), a pentatricopeptide repeat protein required for the splicing of mitochondrial NADH dehydrogenase subunit7 intron 2. Mutants have smaller RAMs are slower growing than wild type.	protein_coding	SLOW GROWTH3 (SLO3)
LOC104440758	0	AT5G18940	Mo25 family protein;(source:Araport11)	protein_coding
LOC104440760	6.3e-178	AT1G30320	Remorin family protein;(source:Araport11)	protein_coding
LOC104440768	2.06e-17	AT1G30260	galactosyltransferase family protein;(source:Araport11)	protein_coding
LOC104440784	9.36e-24	AT1G30135	jasmonate-zim-domain protein 8;(source:Araport11)	protein_coding	JASMONATE-ZIM-DOMAIN PROTEIN 8 (JAZ8)
LOC104440821	1.27e-71	AT4G18170	Member of WRKY Transcription Factor; Group II-c. Involved in the activation of salicylic acid biosynthesis genes ICS1 and PBS3. In the ovule, it is expressed in hypodermal somatic cells and appears to play a role in supression of megasporocyte cell fate. In the leaf if is upstream of FHY3 and regulates light-mediated leaf senescence.	protein_coding	WRKY DNA-BINDING PROTEIN 28 (WRKY28)
LOC104440836	0	AT1G29630	5-3 exonuclease family protein;(source:Araport11)	protein_coding
LOC104440868	4.82e-133	AT1G78700	BES1/BZR1 homolog 4;(source:Araport11)	protein_coding	BES1/BZR1 HOMOLOG 4 (BEH4)
LOC104440868	4.82e-133	AT1G78700	BES1/BZR1 homolog 4;(source:Araport11)	protein_coding	BES1/BZR1 HOMOLOG 4 (BEH4)
LOC104441027	2.73e-102	AT5G53750	CBS domain-containing protein;(source:Araport11)	protein_coding
LOC104441044	7.6e-62	AT2G35630	Member of the MAP215 family of microtubule-associated proteins required to establish interphase arrays of cortical microtubules.Mutants have defects in cytokinesis during pollen development. Vegetative phenotypes observed in temperature sensitive mutants include left-handed organ twisting, isotropic cell expansion and impairment of root hair polarity. The mRNA is cell-to-cell mobile.	protein_coding	MICROTUBULE ORGANIZATION 1 (MOR1)
LOC104441052	0	AT1G11080	serine carboxypeptidase-like 31;(source:Araport11)	protein_coding	SERINE CARBOXYPEPTIDASE-LIKE 31 (scpl31)
LOC104441065	0	AT2G28470	putative beta-galactosidase (BGAL8 gene)	protein_coding	BETA-GALACTOSIDASE 8 (BGAL8)
LOC104441090	9.48e-49	AT4G35150	O-methyltransferase family protein;(source:Araport11)	protein_coding
LOC104441185	0	AT5G47780	Encodes a protein with putative galacturonosyltransferase activity. The mRNA is cell-to-cell mobile.	protein_coding	GALACTURONOSYLTRANSFERASE 4 (GAUT4)
LOC104441185	0	AT5G47780	Encodes a protein with putative galacturonosyltransferase activity. The mRNA is cell-to-cell mobile.	protein_coding	GALACTURONOSYLTRANSFERASE 4 (GAUT4)
LOC104441197	3.02e-91	AT2G44190	Encodes a novel microtubule binding protein that preferentially associates with nuclear microtubules during mitosis and is essential during the mitotic and cytokinetic stages that generate the endosperm and embryo.	protein_coding	ENDOSPERM DEFECTIVE 1 (EDE1)
LOC104441207	7.01e-38	AT5G45000	Disease resistance protein (TIR-NBS-LRR class) family;(source:Araport11)	protein_coding
LOC104441242	5.78e-131	AT5G44560	SNF7 family protein;(source:Araport11)	protein_coding	(VPS2.2)
LOC104441311	0	AT1G05160	Encodes an ent-kaurenoic acid hydroxylase, a member of the CYP88A cytochrome p450 family.	protein_coding	CYTOCHROME P450, FAMILY 88, SUBFAMILY A, POLYPEPTIDE 3 (CYP88A3)
LOC104441356	0	AT1G02150	Tetratricopeptide repeat (TPR)-like superfamily protein;(source:Araport11)	protein_coding	(CCR16)
LOC104441397	0	AT3G21690	MATE efflux family protein;(source:Araport11)	protein_coding
LOC104441407	9.02e-77	AT5G16970	encodes a 2-alkenal reductase (EC 1.3.1.74), plays a key role in the detoxification of reactive carbonyls	protein_coding	ALKENAL REDUCTASE (AER)
LOC104441414	0	AT1G11820	Plasmodesmata-localized &#946;-1,3-glucanase which regulates leaf trichome length.	protein_coding	(PDBG4)
LOC104441593	0	AT1G32930	Galactosyltransferase family protein;(source:Araport11)	protein_coding	GLYCOSYLTRANSFERASE OF CAZY FAMILY GT31 A (GALT31A)
LOC104441629	7.68e-172	AT5G42010	Transducin/WD40 repeat-like superfamily protein;(source:Araport11)	protein_coding
LOC104441630	3.93e-70	AT4G24060	Plant-specific Dof transcription factor which regulates vascular cell di#erentiation and lignin biosynthesis.	protein_coding	(VDOF1)
LOC104441639	0	AT4G11090	Encodes a member of the TBL (TRICHOME BIREFRINGENCE-LIKE) gene family containing a plant-specific DUF231 (domain of unknown function) domain. TBL gene family has 46 members, two of which (TBR/AT5G06700 and TBL3/AT5G01360) have been shown to be involved in the synthesis and deposition of secondary wall cellulose, presumably by influencing the esterification state of pectic polymers. Functions as a…	protein_coding	TRICHOME BIREFRINGENCE-LIKE 23 (TBL23)
LOC104441676	0	AT4G23990	encodes a protein similar to cellulose synthase	protein_coding	CELLULOSE SYNTHASE LIKE G3 (CSLG3)
LOC104441734	0	AT1G63690	SIGNAL PEPTIDE PEPTIDASE-LIKE 2;(source:Araport11)	protein_coding	SIGNAL PEPTIDE PEPTIDASE-LIKE 2 (SPPL2)
LOC104441741	0	AT1G63710	Encodes a member of the CYP86A subfamily of cytochrome p450 genes. Expressed at highest level in mature stems and flowers.	protein_coding	CYTOCHROME P450, FAMILY 86, SUBFAMILY A, POLYPEPTIDE 7 (CYP86A7)
LOC104441818	3.72e-81	AT4G22950	MADS-box protein AGL19; FYF-like gene that belongs to the SOC1 group; is complementary to FYF in regulating flower senescence; strong repressor, part of function complements FYF in suppressing flower organ senescence/abscission.	protein_coding	AGAMOUS-LIKE 19 (AGL19)
LOC104441827	3.42e-42	AT4G25410	basic helix-loop-helix (bHLH) DNA-binding superfamily protein;(source:Araport11)	protein_coding
LOC104441883	0	AT1G12240	Encodes a vacuolar invertase betaFruct4. betaFruct4 is transported from the endoplasmic reticulum through the intermediate compartments as a membrane protein. The N-terminal cytoplasmic domain contains multiple sequence motifs that are involved at various stages in the trafficking of betaFruct4 from the ER to the central vacuole. The mRNA is cell-to-cell mobile.	protein_coding	(ATBETAFRUCT4)
LOC104441891	0	AT1G12110	Encodes NRT1.1 (CHL1), a dual-affinity nitrate transporter. The protein is expressed in guard cells and function in stomatal opening. Mutants have less transpiration and are more tolerant to drought. Expressed in lateral roots. Involved in nitrate signaling which enables the plant root system to detect and exploit nitrate-rich soil patches. Comparing to the wild type, the mutant displays a strong…	protein_coding	NRT1/ PTR FAMILY 6.3 (NPF6.3)
LOC104441938	1.53e-142	AT5G47390	Encodes a circadian-regulated transcription factor which specifically controls cell expansion during leaf development by controlling ROS homeostasis. The mRNA is cell-to-cell mobile.	protein_coding	MYB HYPOCOTYL ELONGATION-RELATED (MYBH)
LOC104441941	1.92e-21	AT2G25410	RING/U-box superfamily protein;(source:Araport11)	protein_coding	ARABIDOPSIS TOXICOS EN LEVADURA 22 (ATL22)
LOC104441961	0	AT4G16970	Protein kinase superfamily protein;(source:Araport11)	protein_coding
LOC104441961	0	AT4G16970	Protein kinase superfamily protein;(source:Araport11)	protein_coding
LOC104441988	5.23e-122	AT1G17020	Encodes a novel member of the Fe(II)/ascorbate oxidase gene family; senescence-related gene.	protein_coding	SENESCENCE-RELATED GENE 1 (SRG1)
LOC104442017	0	AT1G32640	Encodes a MYC-related transcriptional activator with a typical DNA binding domain of a basic helix-loop-helix leucine zipper motif. Binds to an extended G-Box promoter motif and interacts with Jasmonate ZIM-domain proteins. MYC2 interacts with EIN3 and EIL1 to repress hook curvature and resistance to Botrytis cinera.Its transcription is induced by dehydration stress, ABA treatment and blue light …	protein_coding	(MYC2)
LOC104442113	0	AT2G45970	Encodes a member of the CYP86A subfamily of cytochrome p450 genes. Expressed at moderate levels in flowers, leaves, roots and stems.Mutant seeds have reduced seed longevity, higher tetrazolium salt uptake and reduction, and reduced lipid polyester barriers (PMID:32519347).	protein_coding	CYTOCHROME P450, FAMILY 86, SUBFAMILY A, POLYPEPTIDE 8 (CYP86A8)
LOC104442276	6.61e-94	AT4G00050	Encodes a phytochrome interacting factor that inhibits phytochrome A-mediated far-red light responses and binds to promoter regions of AT2G46970 and AT3G62090.	protein_coding	UNFERTILIZED EMBRYO SAC 10 (UNE10)
LOC104442336	0	AT5G45275	Major facilitator superfamily protein;(source:Araport11)	protein_coding
LOC104442375	2.11e-63	AT5G46160	Ribosomal protein L14p/L23e family protein;(source:Araport11)	protein_coding	RIBOSOMAL PROTEIN UL14M (UL14M)
LOC104442375	2.37e-63	AT5G46160	Ribosomal protein L14p/L23e family protein;(source:Araport11)	protein_coding	RIBOSOMAL PROTEIN UL14M (UL14M)
LOC104442381	0	AT1G32060	Phosphoribulokinase is an essential enzyme of the Calvin-Benson-Bassham (CBB) cycle (photosynthetic carbon fixation). It catalyzes the ATP-dependent conversion of ribulose-5-phosphate (Ru5P) to ribulose-1,5-bisphosphate.	protein_coding	PHOSPHORIBULOKINASE (PRK)
LOC104442394	5.87e-27	AT2G46630	serine/arginine repetitive matrix protein;(source:Araport11)	protein_coding
LOC104442401	0	AT4G00800	transducin family protein / WD-40 repeat family protein;(source:Araport11)	protein_coding	(SETH5)
LOC104442955	4.94e-98	AT3G03860	Encodes a protein disulfide isomerase-like (PDIL) protein, a member of a multigene family within the thioredoxin (TRX) superfamily. This protein also belongs to the adenosine 5'-phosphosulfate reductase-like (APRL) group. The mRNA is cell-to-cell mobile.	protein_coding	APR-LIKE 5 (APRL5)
LOC104443321	0	AT3G02760	Class II aaRS and biotin synthetases superfamily protein;(source:Araport11)	protein_coding
LOC104443323	3.82e-112	AT2G46910	PAP/fibrillin (ECM1) located in chloroplast.	protein_coding
LOC104443323	3.82e-112	AT2G46910	PAP/fibrillin (ECM1) located in chloroplast.	protein_coding
LOC104443323	5.6e-114	AT2G46910	PAP/fibrillin (ECM1) located in chloroplast.	protein_coding
LOC104443333	1.08e-156	AT2G46710	ROP (Rho of plant GTPases) family member Involved in cell wall patterning. Encodes ROP inactivator, regulates the formation of ROP-activated domains; these in turn determined the pattern of cell wall pits. Positively regulates pit formation, but negatively regulates pit size, required for periodic formation of secondary cell wall pits.	protein_coding	ROP GUANOSINE TRIPHOSPHATASE (GTPASE)-ACTIVATING PROTEIN 3 (ROPGAP3)
LOC104443519	5.29e-134	AT5G46860	Syntaxin-related protein required for vacuolar assembly. A member of t-SNARE superfamily, homologous to yest Vam3p. Localized in the vacuolar membranes. The protein has a heptad repeat structure (residues164?220) in which hydrophobic amino acid residues appear at seven amino acid intervals. Such regions have a high potential to form an amphiphilic a-helix, intriguing for the intermolecular intera…	protein_coding	VACUOLAR MORPHOLOGY 3 (VAM3)
LOC104443593	0	AT5G47040	Encodes a member of the Lon protease-like proteins (Lon1/At5g26860, Lon2/At5g47040, Lon3/At3g05780, Lon4/At3g05790). Lon is a multifunctional ATP-dependent protease which exists in bacteria, archaea and within organelles in eukaryotic cells. Lon proteases are responsible for the degradation of abnormal, damaged and unstable proteins.	protein_coding	LON PROTEASE 2 (LON2)
LOC104443595	5.88e-33	AT4G17670	senescence-associated family protein (DUF581);(source:Araport11)	protein_coding
LOC104443649	4.68e-99	AT4G17486	PPPDE putative thiol peptidase family protein;(source:Araport11)	protein_coding
LOC104443651	0	AT5G45540	transmembrane protein, putative (DUF594);(source:Araport11)	protein_coding
LOC104443699	0	AT4G17260	Lactate/malate dehydrogenase family protein;(source:Araport11)	protein_coding
LOC104443724	0	AT4G00110	Encodes a putative membrane-anchored UDP-D-glucuronate 4-epimerase.	protein_coding	UDP-D-GLUCURONATE 4-EPIMERASE 3 (GAE3)
LOC104443768	2.68e-156	AT4G11740	Isolated as a suppressor of a dominant mutant in the Ara4 gene that was expressed in yeast ypt1 mutant strains. A novel protein with a small region of similarity to coil-coiled domain of yeast VSP27 protein.	protein_coding	(SAY1)
LOC104443775	6.79e-77	AT4G23060	Member of IQ67 (CaM binding) domain containing family.	protein_coding	IQ-DOMAIN 22 (IQD22)
LOC104443944	0	AT1G73590	Encodes an auxin efflux carrier involved in shoot and root development. It is involved in the maintenance of embryonic auxin gradients. Loss of function severely affects organ initiation, pin1 mutants are characterised by an inflorescence meristem that does not initiate any flowers, resulting in the formation of a naked inflorescence stem. PIN1 is involved in the determination of leaf shape by ac…	protein_coding	PIN-FORMED 1 (PIN1)
LOC104444062	0	AT1G68060	Encodes a microtubule associated protein (MAP70-1). Expressed in all tissues.	protein_coding	MICROTUBULE-ASSOCIATED PROTEINS 70-1 (MAP70-1)
LOC104444078	0	AT5G09220	member of AAAP family The mRNA is cell-to-cell mobile.	protein_coding	AMINO ACID PERMEASE 2 (AAP2)
LOC104444105	0	AT5G42090	Lung seven transmembrane receptor family protein;(source:Araport11)	protein_coding	(7TM4)
LOC104444181	0	AT4G19185	nodulin MtN21-like transporter family protein	protein_coding	USUALLY MULTIPLE ACIDS MOVE IN AND OUT TRANSPORTERS 2 (UMAMIT2)
LOC104444273	4.21e-101	AT5G45610	Encodes a homologue of the ATR-interacting protein ATRIP. Mutant (named sensitive to UV2 or suv2) is UVB-hypersensitive and defective in DNA damage response.	protein_coding	SENSITIVE TO UV 2 (SUV2)
LOC104444296	3.41e-68	AT2G45640	Involved in the regulation of salt stress. Expression of AtSAP18 is induced by NaCl, cold, drought, ABA, and ethylene treatment. AtSAP18 and HDA19 associate with ERF3 and ERF4 both in vitro and in vivo.	protein_coding	SIN3 ASSOCIATED POLYPEPTIDE P18 (SAP18)
LOC104444300	1.08e-126	AT2G45630	Hydroxyphenylpyruvate reductase (HPPR) family member with low activity.	protein_coding	HYDROXYPHENYLPYRUVATE REDUCTASE 4 (HPPR4)
LOC104444330	0	AT3G47930	L-Galactono-1,4-lactone dehydrogenase, catalyzes the final step of ascorbate biosynthesis.	protein_coding	L-GALACTONO-1,4-LACTONE DEHYDROGENASE (GLDH)
LOC104444412	1.19e-157	AT4G00150	Belongs to one of the LOM (LOST MERISTEMS) genes: AT2G45160 (LOM1), AT3G60630 (LOM2) and AT4G00150 (LOM3). LOM1 and LOM2 promote cell differentiation at the periphery of shoot meristems and help to maintain their polar organization.	protein_coding	HAIRY MERISTEM 3 (HAM3)
LOC104444413	0	AT2G45150	cytidinediphosphate diacylglycerol synthase 4;(source:Araport11)	protein_coding	CYTIDINEDIPHOSPHATE DIACYLGLYCEROL SYNTHASE 4 (CDS4)
LOC104444448	0	AT4G08580	microfibrillar-associated protein-like protein;(source:Araport11)	protein_coding
LOC104444448	0	AT4G08580	microfibrillar-associated protein-like protein;(source:Araport11)	protein_coding
LOC104444500	0	AT2G44660	ALG6, ALG8 glycosyltransferase family;(source:Araport11)	protein_coding
LOC104444621	0	AT5G45110	Encodes NPR3, a paralog of NPR1. Involved in negative regulation of defense responses against bacterial and oomycete pathogens. npr3 mutants has elevated level of PR1 expression. Interacts with TGA2, TGA3, TGA5 and TGA6 in yeast two hybrid assays. NPR3 and NPR4 are receptors for the immune signal salicylic acid. The mRNA is cell-to-cell mobile.	protein_coding	NPR1-LIKE PROTEIN 3 (NPR3)
LOC104444673	3.2e-74	AT1G31320	LOB domain-containing protein 4;(source:Araport11)	protein_coding	LOB DOMAIN-CONTAINING PROTEIN 4 (LBD4)
LOC104444840	0	AT5G46210	Arabidopsis CULLIN4 (CUL4) forms an E3 ubiquitin ligase with the CDD complex and a common catalytic subunit RBX1 in mediating light control of development. This CUL4-based E3 ligase is essential for the repression of photomorphogenesis. The partial loss of CUL4 function resulted in a constitutive photomorphogenic phenotype with respect to morphogenesis and light-regulated gene expression. CUL4 ex…	protein_coding	CULLIN4 (CUL4)
LOC104444858	6.37e-78	AT2G41660	Essential for hydrotropism in roots. Mutant roots are defective in hydrotropism, and have slightly reduced phototropism and modified wavy growth response. Has normal gravitropism and root elongation.	protein_coding	MIZU-KUSSEI 1 (MIZ1)
LOC104445013	4.06e-69	AT1G29240	transcription initiation factor TFIID subunit, putative (DUF688);(source:Araport11)	protein_coding
LOC104445013	4.06e-69	AT1G29240	transcription initiation factor TFIID subunit, putative (DUF688);(source:Araport11)	protein_coding
LOC104445013	4.06e-69	AT1G29240	transcription initiation factor TFIID subunit, putative (DUF688);(source:Araport11)	protein_coding
LOC120285898	0	AT2G41790	Insulinase (Peptidase family M16) family protein;(source:Araport11)	protein_coding
LOC104445060	0	AT1G29750	Receptor-like serine/threonine kinase (RKF1). The putative extracellular domain of the RKF1 protein contains 13 tandem repeats of leucine-rich sequences. Expressed in early flower primordial, stamen, and pollen grains.	protein_coding	RECEPTOR-LIKE KINASE IN FLOWERS 1 (RKF1)
LOC104445233	4.44e-171	AT1G61560	A member of a large family of seven-transmembrane domain proteins specific to plants, homologs of the barley mildew resistance locus o (MLO) protein. The Arabidopsis genome contains 15 genes encoding MLO proteins, with localization in plasma membrane. Phylogenetic analysis revealed four clades of closely-related AtMLO genes. ATMLO6 belongs to the clade IV, with AtMLO2, AtMLO3 and AtMLO12. The gen…	protein_coding	MILDEW RESISTANCE LOCUS O 6 (MLO6)
LOC104445658	1.15e-126	AT4G22260	Similar to mitochondrial alternative oxidase. im mutants have a variegated phenotype and fail to differentiate chloroplasts in the majority of their cells under high light intensity continuous illumination. The white tissues of immutans accumulate phytoene, a non-colored C40 carotenoid intermediate. This suggests that immutans controls, either directly or indirectly, the activity of phytoene desa…	protein_coding	IMMUTANS (IM)
LOC104445695	1.93e-115	AT5G06860	Encodes a polygalacturonase inhibiting protein involved in defense response. PGIPs inhibit the function of cell wall pectin degrading enzymes such as those produced by fungal pathogens. PGIP1 is induced by fungal infection. Suppressed in the proton sensitive stop1-mutant, but the transcription level was recovered by transformation of STOP2. Knockout mutant showed severe damage in the root tip in …	protein_coding	POLYGALACTURONASE INHIBITING PROTEIN 1 (PGIP1)
LOC104445711	2.01e-46	AT1G11700	senescence regulator (Protein of unknown function, DUF584);(source:Araport11)	protein_coding
LOC104446088	8.61e-18	AT2G46150	Late embryogenesis abundant (LEA) hydroxyproline-rich glycoprotein family;(source:Araport11)	protein_coding
LOC104446349	2.76e-19	AT3G60380	cotton fiber protein;(source:Araport11)	protein_coding
LOC104446738	2.84e-166	AT5G06400	Pentatricopeptide repeat (PPR) superfamily protein;(source:Araport11)	protein_coding
LOC104447225	3.93e-107	AT5G22250	Encodes one of the homologs of the yeast CCR4-associated factor 1: AT3G44260 (CAF1a), AT5G22250 (CAF1b). Has mRNA deadenylation activity. Also plays a role in plant defense responses.	protein_coding	CCR4- ASSOCIATED FACTOR 1B (CAF1b)
LOC104447748	1.23e-117	AT1G02740	MRG1 and MRG2 proteins act as readers of H3K4me3/H3K36me3 marked chromatin. They interact with each other as well as several other protein classes, to modulate the activity of flowering genes.	protein_coding	MORF RELATED GENE 2 (MRG2)
LOC104447748	2.94e-119	AT1G02740	MRG1 and MRG2 proteins act as readers of H3K4me3/H3K36me3 marked chromatin. They interact with each other as well as several other protein classes, to modulate the activity of flowering genes.	protein_coding	MORF RELATED GENE 2 (MRG2)
LOC104447869	9.23e-101	AT4G24240	Encodes a Ca-dependent calmodulin binding protein. Sequence similarity to the WRKY transcription factor gene family.	protein_coding	WRKY DNA-BINDING PROTEIN 7 (WRKY7)
LOC104447874	0	AT4G34110	Putative poly-A binding protein. Member of a gene family .Expressed in stele and root meristem and post-fertilization ovules.Member of the class II family of PABP proteins. The mRNA is cell-to-cell mobile.	protein_coding	POLY(A) BINDING PROTEIN 2 (PAB2)
LOC104447879	5.72e-92	AT1G45180	RING/U-box superfamily protein;(source:Araport11)	protein_coding	(CTL05)
LOC104447879	1.41e-81	AT1G45180	RING/U-box superfamily protein;(source:Araport11)	protein_coding	(CTL05)
LOC104447883	0	AT5G67090	Encodes a subtilisin-like serine protease with in vitro protease activity.	protein_coding	SUBTILISIN-LIKE PROTEASE 1.9 (SBT1.9)
LOC104447885	1.07e-146	AT1G45688	CC1 is a plant specific gene that interacts with with the cellulose synthase complex and microtubules. It appears to play a role in localizing CESA to the membrane, microtuble dynamics , particularly during salt stress.	protein_coding	COMPANION OF CELLULOSE SYNTHASE 1 (CC1)
LOC104447903	1.05e-27	AT5G42750	Encodes a plasma-membrane associated phosphoprotein that interacts directly with the kinase domain of BRI1 through the evolutionarily conserved C-terminal BIM motif binding to the C-lobe of the BRI1 kinase domain. It interferes with the interaction between BRI1 with its signalling partner, the plasma membrane localised LRR-receptor kinase BAK1 by inhibiting the transphosphorylation to keep BRI1 a…	protein_coding	BRI1 KINASE INHIBITOR 1 (BKI1)
LOC104447933	3.24e-156	AT2G22190	Haloacid dehalogenase-like hydrolase (HAD) superfamily protein;(source:Araport11)	protein_coding	TREHALOSE-6-PHOSPHATE PHOSPHATASE E (TPPE)
LOC104447954	1.38e-131	AT1G78210	alpha/beta-Hydrolases superfamily protein;(source:Araport11)	protein_coding
LOC104447975	5.65e-143	AT4G08950	Cell wall localized protein of unknown function. Expressed in areas with rapidly dividing cells. Overexpression induces elements of brassinosteroid signaling pathways.	protein_coding	EXORDIUM (EXO)
LOC104447978	7.96e-131	AT5G64260	EXORDIUM like 2;(source:Araport11)	protein_coding	EXORDIUM LIKE 2 (EXL2)
LOC104448008	0	AT5G52860	ABC-2 type transporter family protein;(source:Araport11)	protein_coding	ATP-BINDING CASSETTE G8 (ABCG8)
LOC104448686	0	AT1G56190	One of a pair of plastid localized phosphoglycerate kinases involved in galactolipid biosynthesis. Functions redundantly with AT3g12780 (PGK1) in the chloroplast in the biosynthesis of thylakoid membrane galactolipids. Double mutants are photosynthetically incompetent, plants are albino and seedling lethal.	protein_coding	(CPGK2)
LOC104448705	0	AT4G33410	SIGNAL PEPTIDE PEPTIDASE-LIKE 1;(source:Araport11)	protein_coding	SIGNAL PEPTIDE PEPTIDASE-LIKE 1 (SPPL1)
LOC104448778	1.99e-20	AT5G66440	tRNA-methyltransferase non-catalytic subunit trm6MTase subunit;(source:Araport11)	protein_coding
LOC104448856	9.4e-79	AT1G75950	SKP1 is core component of the SCF family of E3 ubiquitin ligases and serves to tether the rest of the complex to an F-box protein, which provides specificity in binding to ubiquitin ligase substrate proteins. Predominately expressed from leptotene to pachytene. Negatively regulates recombination. Interacts with P0, a silencing suppressor protein encoded by poleroviruses by means of a conserved mi…	protein_coding	S PHASE KINASE-ASSOCIATED PROTEIN 1 (SKP1)
LOC104448928	0	AT4G35090	Encodes a peroxisomal catalase, highly expressed in bolts and leaves. mRNA expression patterns show circadian regulation with mRNA levels being high in the subjective early morning. Loss of function mutations have increased H2O2 levels and increased H2O2 sensitivity. Mutants accumulate more toxic ions yet show decreased sensitivity to Li+. This decreased sensitivity is most likely due to an insen…	protein_coding	CATALASE 2 (CAT2)
LOC104448935	2.56e-170	AT1G76360	Protein kinase superfamily protein;(source:Araport11)	protein_coding	(PBL31)
LOC104448965	2.69e-96	AT1G76450	Photosystem II reaction center PsbP family protein;(source:Araport11)	protein_coding
LOC104448965	2.39e-96	AT1G76450	Photosystem II reaction center PsbP family protein;(source:Araport11)	protein_coding
LOC104448965	1.14e-72	AT1G76450	Photosystem II reaction center PsbP family protein;(source:Araport11)	protein_coding
LOC104449002	1.16e-17	AT5G66440	tRNA-methyltransferase non-catalytic subunit trm6MTase subunit;(source:Araport11)	protein_coding
LOC104449011	7.13e-180	AT1G19580	Encodes mitochondrial gamma carbonic anhydrase. Component of the NADH dehydrogenase complex.	protein_coding	GAMMA CARBONIC ANHYDRASE 1 (GAMMA CA1)
LOC104449009	1.54e-140	AT5G07250	RHOMBOID-like protein 3;(source:Araport11)	protein_coding	RHOMBOID-LIKE PROTEIN 3 (RBL3)
LOC104449081	0	AT3G13330	Encodes a protein that interacts with the 26S proteasome. Mutants are phenotypically indistinguishable from wild type plants under a variety of growth conditions. Protein levels increase upon exposure of seedlings to MG132, a specific, potent, reversible, and cell-permeable proteasome inhibitor.	protein_coding	PROTEASOME ACTIVATING PROTEIN 200 (PA200)
LOC104449087	7.79e-34	AT3G13310	Chaperone DnaJ-domain superfamily protein;(source:Araport11)	protein_coding	DNA J PROTEIN C66 (DJC66)
LOC104449130	1.03e-52	AT5G55640	Na-translocating NADH-quinone reductase subunit A;(source:Araport11)	protein_coding
LOC104449171	0	AT4G24560	Encodes a ubiquitin-specific protease. There is no evidence for a phenotype in ubp16-1 mutants, however, double mutant analysis with ubp15 mutants reveals a role for UBP16 in plant development and cell proliferation.	protein_coding	UBIQUITIN-SPECIFIC PROTEASE 16 (UBP16)
LOC104449236	9.05e-152	AT4G37750	ANT is required for control of cell proliferation and encodes a putative transcriptional regulator similar to AP2. Loss of function alleles have reduced fertility, abnormal ovules and abnormal lateral organs. Expressed in the chalaza, floral organ primordia, and lateral shoot organ primordia. Regulates growth and cell numbers during organogenesis. Modulates auxin biosynthesis in the ovule via reg…	protein_coding	AINTEGUMENTA (ANT)
LOC104449322	0	AT5G42920	Encodes a component of the putative Arabidopsis THO/TREX complex: THO1 or HPR1 (At5g09860), THO2 (At1g24706), THO3 or TEX1 (At5g56130), THO5 (At5g42920, At1g45233), THO6 (At2g19430), and THO7 (At5g16790, At3g02950). THO/TREX complexes in animals have been implicated in the transport of mRNA precursors. Mutants of THO3/TEX1, THO1, THO6 accumulate reduced amount of small interfering (si)RNA, sugges…	protein_coding	(THO5)
LOC104449329	0	AT4G25000	Predicted to be secreted protein based on signalP prediction. Involved in starch mobilization. Mutants are defective in alpha-amylase activity. (Note: AMY1 has been found in the literature to be referred to as AMY3, which is not to be confused with AMY3/At1g69830).	protein_coding	ALPHA-AMYLASE-LIKE (AMY1)
LOC104449381	1.82e-74	AT1G78080	Encodes a member of the DREB subfamily A-6 of ERF/AP2 transcription factor family (RAP2.4). The protein contains one AP2 domain. Role in mediating light and ethylene signaling. The mRNA is cell-to-cell mobile.	protein_coding	RELATED TO AP2 4 (RAP2.4)
LOC104449405	0	AT3G14130	Aldolase-type TIM barrel family protein;(source:Araport11)	protein_coding	(HAOX1)
LOC104449410	3.8e-152	AT1G11890	Member of SEC22 Gene Family; regulates cell morphogenesis via affecting cytoskeleton organization and stabilities.	protein_coding	SECRETION 22 (SEC22)
LOC104449438	2.67e-39	AT1G67050	membrane-associated kinase regulator;(source:Araport11)	protein_coding
LOC104449497	0	AT1G35470	Encodes a homologue of human RanBPM that belongs to the uncharacterized family of plant SPRY, LisH, CTLH and CRA domain-containing proteins.	protein_coding	RAN-BINDING PROTEIN IN THE MICROTUBULE-ORGANIZING CENTRE (RANBPM)
LOC104449518	0	AT1G35670	Encodes a Ca(2+)-dependent, calmodulin-independent protein kinase that is rapidly induced by drought and high-salt stress but not by low-temperature stress or heat stress. Positive regulator of ABA signaling. Phosphorylates ABA responsive transcription factors ABF1 and ABF4.	protein_coding	CALCIUM-DEPENDENT PROTEIN KINASE 2 (CDPK2)
LOC104449533	0	AT1G34340	alpha/beta-Hydrolases superfamily protein;(source:Araport11)	protein_coding
LOC104449555	4.57e-178	AT4G09670	Oxidoreductase family protein;(source:Araport11)	protein_coding
LOC104449632	0	AT1G43800	&#916;9 stearoyl-ACP desaturase which together with FAB2, AAD1, and AAD5 redundantly participates in oil storage during the maturation phase.	protein_coding	FLORAL TRANSITION AT THE MERISTEM1 (FTM1)
LOC104449727	0	AT5G16590	Encodes a membrane localized receptor kinase that may function as a coreceptor to regulate transmembrane transporters.	protein_coding	LEUCINE RICH REPEAT PROTEIN 1 (LRR1)
LOC104449824	0	AT4G10050	esterase/lipase/thioesterase family protein;(source:Araport11)	protein_coding	PROTEIN PHOSPHATASE METHYLESTERASE (PMES)
LOC104450022	2.57e-73	AT1G56020	serine/arginine repetitive matrix-like protein;(source:Araport11)	protein_coding
LOC104450115	2.23e-51	AT3G15210	Encodes a member of the ERF (ethylene response factor) subfamily B-1 of ERF/AP2 transcription factor family (ATERF-4). The protein contains one AP2 domain. Acts as a negative regulator of JA-responsive defense gene expression and resistance to the necrotrophic fungal pathogen Fusarium oxysporum and antagonizes JA inhibition of root elongation. The mRNA is cell-to-cell mobile.	protein_coding	ETHYLENE RESPONSIVE ELEMENT BINDING FACTOR 4 (ERF4)
LOC104450319	0	AT4G35090	Encodes a peroxisomal catalase, highly expressed in bolts and leaves. mRNA expression patterns show circadian regulation with mRNA levels being high in the subjective early morning. Loss of function mutations have increased H2O2 levels and increased H2O2 sensitivity. Mutants accumulate more toxic ions yet show decreased sensitivity to Li+. This decreased sensitivity is most likely due to an insen…	protein_coding	CATALASE 2 (CAT2)
LOC104450337	0	AT4G35350	tracheary element vacuolar protein. A clubroot pathogen effector targets cruciferous cysteine proteases to suppress plant immunity.	protein_coding	XYLEM CYSTEINE PEPTIDASE 1 (XCP1)
LOC104450377	0	AT3G13380	Similar to BRI, brassinosteroid receptor protein.	protein_coding	BRI1-LIKE 3 (BRL3)
LOC104450391	0	AT5G23810	Encodes nonfunctional amino acid transporter. AAP7 is the most distantly related member of the AAP family, a group of well characterized amino acid transporters within the ATF1 superfamily. Expression of this gene has not been detected with RNA gel blots or promoter GUS studies.	protein_coding	AMINO ACID PERMEASE 7 (AAP7)
LOC104450391	0	AT5G23810	Encodes nonfunctional amino acid transporter. AAP7 is the most distantly related member of the AAP family, a group of well characterized amino acid transporters within the ATF1 superfamily. Expression of this gene has not been detected with RNA gel blots or promoter GUS studies.	protein_coding	AMINO ACID PERMEASE 7 (AAP7)
LOC104450392	0	AT1G55740	seed imbibition 1;(source:Araport11)	protein_coding	SEED IMBIBITION 1 (SIP1)
LOC104450511	0	AT1G44350	encodes a protein similar to IAA amino acid conjugate hydrolase. NO-induced, involved in growth and disease resistance. Plays a positive role in the activation of SAR when challenged with the avirulent pathogen Pst DC3000 (avrB) at 5 ? 106 CFU.	protein_coding	IAA-LEUCINE RESISTANT (ILR)-LIKE GENE 6 (ILL6)
LOC104450523	2.07e-168	AT1G21710	Encodes 8-oxoguanine-DNA glycosylase. DNA repair enzyme.	protein_coding	8-OXOGUANINE-DNA GLYCOSYLASE 1 (OGG1)
LOC104450528	2.09e-96	AT3G55120	Catalyzes the conversion of chalcones into flavanones. Required for the accumulation of purple anthocyanins in leaves and stems. Co-expressed with CHS.	protein_coding	TRANSPARENT TESTA 5 (TT5)
LOC104450653	5.87e-118	AT2G24100	ATP-dependent DNA helicase;(source:Araport11)	protein_coding	ALTERED SEED GERMINATION 1 (ASG1)
LOC104450743	3.55e-84	AT1G71310	A protein coding gene with unknown function. The 5? UTR and the first two exons and introns of this gene overlap with a RNA coding gene TER1. TER1 (GenBank accession no. HQ401284) encodes a putative template sequence (5&#8242;-CTAAACCCTA-3&#8242;) corresponding to 1.5 copies of the Arabidopsis telomere repeat (PNAS 2011, 108:73-78).	protein_coding	RADIATION SENSITIVE 52-1 (RAD52-1)
LOC104450856	2.18e-73	AT1G21090	Cupredoxin superfamily protein;(source:Araport11)	protein_coding
LOC104450857	0	AT1G18740	DUF793 domain containing protein. Expression is induced by cold. Loss of function mutations are more sensitive to freezing and have reduced levels of CBFs. May act by preventing degradation of CBFs.	protein_coding	BYPASS1-LIKE (B1L)
LOC104450884	0	AT1G21450	Encodes a scarecrow-like protein (SCL1). Member of GRAS gene family. The mRNA is cell-to-cell mobile.	protein_coding	SCARECROW-LIKE 1 (SCL1)
LOC104450884	0	AT1G21450	Encodes a scarecrow-like protein (SCL1). Member of GRAS gene family. The mRNA is cell-to-cell mobile.	protein_coding	SCARECROW-LIKE 1 (SCL1)
LOC104450940	0	AT1G77590	Encodes major plastidic long chain acyl-CoA synthetase with a slight substrate preference of oleic acid over any of the other fatty acids.	protein_coding	LONG CHAIN ACYL-COA SYNTHETASE 9 (LACS9)
LOC104450995	1.28e-53	AT3G13960	Growth regulating factor encoding transcription activator. One of the nine members of a GRF gene family, containing nuclear targeting domain. Involved in leaf development and expressed in root, shoot and flower.	protein_coding	GROWTH-REGULATING FACTOR 5 (GRF5)
LOC104451034	0	AT1G16300	Encodes one of the chloroplast/plastid localized GAPDH isoforms (GAPCp1/At1g79530 and GAPCp2/At1g16300). gapcp double mutants display a drastic phenotype of arrested root development, dwarfism and sterility. GAPCps are important for the synthesis of serine in roots.	protein_coding	GLYCERALDEHYDE-3-PHOSPHATE DEHYDROGENASE OF PLASTID 2 (GAPCP-2)
LOC104451145	0	AT5G42830	HXXXD-type acyl-transferase family protein;(source:Araport11)	protein_coding
LOC104452527	2.02e-36	AT1G57570	Mannose-binding lectin superfamily protein;(source:Araport11)	protein_coding
LOC104452689	0	AT4G22200	Encodes AKT2, a photosynthate- and light-dependent inward rectifying potassium channel with unique gating properties that are regulated by phosphorylation. Expressed in guard cell protoplasts and in the phloem and xylem of aerial portions of the plant. The channel can coassemble with another K+ channel, KAT1, in vitro. In guard cells, AKT2/3 is responsible for the Ca2+ sensitivity of the K+ uptak…	protein_coding	POTASSIUM TRANSPORT 2/3 (KT2/3)
LOC104452745	1.99e-179	AT3G54630	kinetochore protein;(source:Araport11)	protein_coding	(NDC80)
LOC104453225	4.14e-74	AT3G48690	Encodes a protein with carboxylesterase whose activity was tested using both pNA and 2,4-D-methyl.	protein_coding	(CXE12)
LOC104453382	7.12e-69	AT4G34700	Encodes the B22 subunit of eukaryotic mitochondrial Complex I. Mutation in the gene display pleiotropic phenotypes including shorter roots, smaller plants and delayed flowering. The mRNA is cell-to-cell mobile.	protein_coding	B22 SUBUNIT OF EUKARYOTIC MITOCHONDRIAL COMPLEX I (CIB22)
LOC104453409	3.6e-108	AT2G16600	Encodes cytosolic cyclophilin ROC3. The mRNA is cell-to-cell mobile.	protein_coding	ROTAMASE CYP 3 (ROC3)
LOC104453432	2.41e-41	AT2G16900	phospholipase-like protein (PEARLI 4) family protein;(source:Araport11)	protein_coding
LOC104453461	0	AT1G20550	O-fucosyltransferase family protein;(source:Araport11)	protein_coding
LOC104453510	0	AT5G36880	Encodes a plastidic acetyl-coA synthetase. This enzyme plays a role in converting acetate to acetyl-coA in the plastids. It does not appear to be a major contributor to fatty acid biosynthesis based on mutant phenotypes. The enzyme seems to act as a monomer and may play an important role in preventing the toxic accumulation of fermentation products including acetaldehyde, acetate, and ethanol. It…	protein_coding	ACETYL-COA SYNTHETASE (ACS)
LOC104453533	0	AT5G14040	Encodes a mitochondrial phosphate transporter. Modulates plant responses to salt stress.	protein_coding	PHOSPHATE TRANSPORTER 3;1 (PHT3;1)
LOC104453571	0	AT1G28130	Encodes an IAA-amido synthase that conjugates Asp and other amino acids to auxin in vitro. Lines carrying insertions in this gene are hypersensitive to auxin.	protein_coding	GRETCHEN HAGEN 3.17 (GH3.17)
LOC104453638	7.99e-121	AT1G34300	lectin protein kinase family protein;(source:Araport11)	protein_coding
LOC104453662	4e-85	AT2G01670	nudix hydrolase homolog 17;(source:Araport11)	protein_coding	NUDIX HYDROLASE HOMOLOG 17 (NUDT17)
LOC104453783	1.92e-24	AT1G25370	hypothetical protein (DUF1639);(source:Araport11)	protein_coding
LOC104453795	1.51e-94	AT1G13380	sodium/hydrogen exchanger (DUF1218);(source:Araport11)	protein_coding
LOC104453799	0	AT1G68530	Encodes KCS6, a member of the 3-ketoacyl-CoA synthase family involved in the biosynthesis of VLCFA (very long chain fatty acids).	protein_coding	3-KETOACYL-COA SYNTHASE 6 (KCS6)
LOC104453821	9.65e-99	AT1G68810	basic helix-loop-helix (bHLH) DNA-binding superfamily protein;(source:Araport11)	protein_coding	ABNORMAL SHOOT 5 (ABS5)
LOC104453911	1.42e-57	AT2G03420	hypothetical protein;(source:Araport11)	protein_coding
LOC104453924	3.09e-112	AT1G26690	emp24/gp25L/p24 family/GOLD family protein;(source:Araport11)	protein_coding
LOC104454203	4.47e-104	AT3G52250	Encodes a protein with a putative role in mRNA splicing. The mRNA is cell-to-cell mobile.	protein_coding	POWERDRESS (PWR)
LOC104454218	0	AT4G30080	Involved in root cap cell differentiation. Gene expression is regulated by mir160.Located in the nucleus.	protein_coding	AUXIN RESPONSE FACTOR 16 (ARF16)
LOC104454250	6.51e-41	AT3G54880	zinc finger protein;(source:Araport11)	protein_coding
LOC104454250	6.51e-41	AT3G54880	zinc finger protein;(source:Araport11)	protein_coding
LOC104454337	1.1e-78	AT3G55605	Mitochondrial glycoprotein family protein;(source:Araport11)	protein_coding
LOC104454380	3.37e-161	AT2G40000	Ortholog of sugar beet HS1 PRO-1 2. Involved in basal disease resistance.	protein_coding	ORTHOLOG OF SUGAR BEET HS1 PRO-1 2 (HSPRO2)
LOC104454432	1.4e-42	AT3G10985	A senescence-associated gene whose expression is induced in response to treatment with Nep1, a fungal protein that causes necrosis. The mRNA is cell-to-cell mobile.	protein_coding	SENESCENCE ASSOCIATED GENE 20 (SAG20)
LOC104454435	0	AT3G56200	Encodes a putative amino acid transporter. The mRNA is cell-to-cell mobile.	protein_coding	(ATAVT6C)
LOC104454483	0	AT5G01960	RING/U-box superfamily protein;(source:Araport11)	protein_coding
LOC104454508	1.8e-96	AT2G26920	Ubiquitin-associated/translation elongation factor EF1B protein;(source:Araport11)	protein_coding
LOC104454512	0	AT5G07050	nodulin MtN21-like transporter family protein	protein_coding	USUALLY MULTIPLE ACIDS MOVE IN AND OUT TRANSPORTERS 9 (UMAMIT9)
LOC104454554	5.66e-125	AT2G38750	Annexins are a family of calcium dependent membrane binding proteins though to be involved in Golgi mediated secretion. This is one of four annexins identified in Arabidopsis.	protein_coding	ANNEXIN 4 (ANNAT4)
LOC104454669	1.25e-166	AT3G12610	Plays role in DNA-damage repair/toleration. Partially complements RecA- phenotypes.	protein_coding	DNA-DAMAGE REPAIR/TOLERATION 100 (DRT100)
LOC104455440	2.6e-128	AT5G45540	transmembrane protein, putative (DUF594);(source:Araport11)	protein_coding
LOC104455879	0	AT5G10530	Concanavalin A-like lectin protein kinase family protein;(source:Araport11)	protein_coding	L-TYPE LECTIN RECEPTOR KINASE IX.1 (LECRK-IX.1)
LOC104456064	0	AT2G33170	Leucine-rich repeat receptor-like protein kinase family protein;(source:Araport11)	protein_coding
LOC104456069	0	AT2G33290	Encodes a SU(VAR)3-9 homolog, a SET domain protein. Known SET domain proteins are involved in epigenetic control of gene expression and act as histone methyltransferases. There are 10 SUVH genes in Arabidopsis and members of this subfamily of the SET proteins have an additional conserved SRA domain. Gene is expressed in rosettes, stems, floral buds, and flowers by RT-PCR.	protein_coding	SU(VAR)3-9 HOMOLOG 2 (SUVH2)
LOC104456088	0	AT2G20420	ATP citrate lyase (ACL) family protein;(source:Araport11)	protein_coding
LOC104456094	9.01e-85	AT2G31160	LIGHT-DEPENDENT SHORT HYPOCOTYLS-like protein (DUF640);(source:Araport11)	protein_coding	LIGHT SENSITIVE HYPOCOTYLS 3 (LSH3)
LOC104456191	2.9e-15	AT1G21500	hypothetical protein;(source:Araport11)	protein_coding
LOC104456295	2.55e-22	AT5G48485	Encodes a putative apoplastic lipid transfer protein that is involved in systemic acquired resistance. Mutants in this gene exhibit wild-type local resistance to avirulent and virulent Pseudomonas syringae, but pathogenesis-related gene expression is abolished in uninoculated distant leaves and fail to develop SAR to virulent Pseudomonas or Peronospora parasitica. DIR1 protein is cell-to-cell mob…	protein_coding	DEFECTIVE IN INDUCED RESISTANCE 1 (DIR1)
LOC104456362	6.23e-141	AT1G73500	member of MAP Kinase Kinase family. Autophosphorylates and also phosphorylates MPK3 and MPK6. Independently involved in ethylene and calmalexin biosynthesis. Induces transcription of ACS2, ACS6, ERF1, ERF2, ERF5, ERF6, CYP79B2, CYP79B3, CYP71A13 and PAD3.	protein_coding	MAP KINASE KINASE 9 (MKK9)
LOC104456402	0	AT3G48750	A-type cyclin-dependent kinase. Together with its specific inhibitor, the Kip-related protein, KRP2 they regulate the mitosis-to-endocycle transition during leaf development. Dominant negative mutations abolish cell division. Loss of function phenotype has reduced fertility with failure to transmit via pollen. Pollen development is arrested at the second mitotic division. Expression is regulated …	protein_coding	CELL DIVISION CONTROL 2 (CDC2)
LOC104456487	1.23e-35	AT5G48480	Lactoylglutathione lyase / glyoxalase I family protein;(source:Araport11)	protein_coding
LOC104456669	8.63e-65	AT2G47260	Encodes a member of WRKY Transcription Factor; Group I. Involved in nematode feeding site establishment and auxin mediated PIN polar localization in roots. Expression is induced by auxin.	protein_coding	WRKY DNA-BINDING PROTEIN 23 (WRKY23)
LOC104456706	6.72e-70	AT1G02610	RING/FYVE/PHD zinc finger superfamily protein;(source:Araport11)	protein_coding
LOC104456736	0	AT4G02280	Encodes a protein with sucrose synthase activity (SUS3). It appears to be important for sucrose metabolism in developing seeds, especially during the late maturation phase, about 18 days after flowering.	protein_coding	SUCROSE SYNTHASE 3 (SUS3)
LOC104456739	0	AT1G02810	probable pseudogene	protein_coding	PECTIN METHYL ESTERASE INHIBITOR-PECTIN METHYLESTERASE7 (PMEI-PME7)
LOC104456794	0	AT1G02910	Mutants defective in this gene were shown to have a reduced PSII content (overall reduction in the levels of several PSII subunits) and a disrupted grana stack structure. The N-terminal half of the protein contains two tetratricopeptide repeat (TPR) motifs that are arranged tandemly, each consisting of a 34-residue degenerate consensus sequence. The N-terminal sequence is rich in positive and hyd…	protein_coding	LOW PSII ACCUMULATION1 (LPA1)
LOC104456832	8.84e-124	AT1G48910	A paternally expressed imprinted gene.	protein_coding	YUCCA 10 (YUC10)
LOC104457100	2.22e-85	AT3G50360	CAM like protein with four EF-hand domains. Binds calcium. Loss of function mutants affect ABA regulation of guard cell channels and accumulation of stress responsive transcripts(PMID:28603528).	protein_coding	CENTRIN2 (CEN2)
LOC104457200	4.36e-173	AT5G16990	molecular function has not been defined, was shown involved in oxidative stress tolerance. The mRNA is cell-to-cell mobile.	protein_coding
LOC104457216	6e-177	AT3G50760	Encodes a protein with putative galacturonosyltransferase activity. The mRNA is cell-to-cell mobile.	protein_coding	GALACTURONOSYLTRANSFERASE-LIKE 2 (GATL2)
LOC104457225	1.7e-160	AT2G22410	SLOW GROWTH 1;(source:Araport11)	protein_coding	SLOW GROWTH 1 (SLO1)
LOC104457273	1.57e-13	AT3G50630	Kip-related protein (KRP) gene, encodes CDK (cyclin-dependent kinase) inhibitor (CKI), negative regulator of cell division. A member of seven KRP genes found in Arabidopsis thaliana. Differential expression patterns for distinct KRPs were revealed by in situ hybridization. Gene was isolated from a yeast two hybrid screen as an interacting protein of CDC2A. Recombinant protein has a strong kinase …	protein_coding	KIP-RELATED PROTEIN 2 (KRP2)
LOC104457305	4.67e-56	AT2G23340	encodes a member of the DREB subfamily A-5 of ERF/AP2 transcription factor family. The protein contains one AP2 domain. There are 16 members in this subfamily including RAP2.1, RAP2.9 and RAP2.10.	protein_coding	DREB AND EAR MOTIF PROTEIN 3 (DEAR3)
LOC104457404	1.8e-122	AT2G14750	Encodes adenosine-5'-phosphosulfate kinase. Provides activated sulfate for sulfation of secondary metabolites, including the glucosinolates. Essential for pollen viability. The mRNA is cell-to-cell mobile.	protein_coding	APS KINASE (APK)
LOC104457404	1.8e-122	AT2G14750	Encodes adenosine-5'-phosphosulfate kinase. Provides activated sulfate for sulfation of secondary metabolites, including the glucosinolates. Essential for pollen viability. The mRNA is cell-to-cell mobile.	protein_coding	APS KINASE (APK)
LOC104454508	1.8e-96	AT2G26920	Ubiquitin-associated/translation elongation factor EF1B protein;(source:Araport11)	protein_coding
LOC104416231	0	AT5G40850	Encodes a urophorphyrin III methylase that catalyzes S-adenosyl-L-methionine-dependent transmethylation in a multistep process involving the formation of a covalently linked complex with S-adenosyl-L-methionine. The mRNA is cell-to-cell mobile.	protein_coding	UROPHORPHYRIN METHYLASE 1 (UPM1)
LOC104417877	4.86e-97	AT2G34930	disease resistance family protein / LRR family protein;(source:Araport11)	protein_coding
LOC104417877	4.86e-97	AT2G34930	disease resistance family protein / LRR family protein;(source:Araport11)	protein_coding
LOC104417877	4.86e-97	AT2G34930	disease resistance family protein / LRR family protein;(source:Araport11)	protein_coding
LOC104415952	0	AT5G23570	Required for posttranscriptional gene silencing and natural virus resistance.SGS3 is a member of an 'unknown' protein family. Members of this family have predicted coiled coiled domains suggesting oligomerization and a potential zinc finger domain. Involved in the production of trans-acting siRNAs, through direct or indirect stabilization of cleavage fragments of the primary ta-siRNA transcript. …	protein_coding	SUPPRESSOR OF GENE SILENCING 3 (SGS3)
LOC104415840	0	AT1G10490	Involved in RNA acetylation on N4-cytidine.	protein_coding	N-ACETYLTRANSFERASE1 FOR CYTIDINE IN RNA (ACYR1)
LOC104416275	0	AT1G65730	Arabidopsis thaliana metal-nicotianamine transporter YSL4	protein_coding	YELLOW STRIPE LIKE 7 (YSL7)
LOC108955181	2.76e-58	AT2G23340	encodes a member of the DREB subfamily A-5 of ERF/AP2 transcription factor family. The protein contains one AP2 domain. There are 16 members in this subfamily including RAP2.1, RAP2.9 and RAP2.10.	protein_coding	DREB AND EAR MOTIF PROTEIN 3 (DEAR3)
LOC104422397	0	AT2G29670	Tetratricopeptide repeat (TPR)-like superfamily protein;(source:Araport11)	protein_coding
LOC108956006	1.88e-53	AT3G07390	isolated from differential screening of a cDNA library from auxin-treated root culture. sequence does not show homology to any known proteins and is predicted to be extracellular. The mRNA is cell-to-cell mobile.	protein_coding	AUXIN-INDUCED IN ROOT CULTURES 12 (AIR12)
LOC104425673	4.89e-81	AT5G42820	U2 auxiliary factor small subunit. The atU2AF35b protein and its homolog, atU2AF35a, contain most of the conserved domains of hsU2AF35, including the psiRRM, one RS domain, two zinc fingers, and the two regions for interacting with U2AF large subunit. Both proteins lack the stretch of glycines present in human U2AF35. The sequences are overall 83% identical, and each Arabidopsis homolog shows app…	protein_coding	(U2AF35B)
LOC104425659	0	AT4G19610	nucleotide/nucleic acid binding protein;(source:Araport11)	protein_coding
LOC104425855	0	AT3G17770	Dihydroxyacetone kinase;(source:Araport11)	protein_coding
LOC104425860	0	AT1G73400	Pentatricopeptide repeat (PPR) superfamily protein;(source:Araport11)	protein_coding
LOC104425860	0	AT1G73400	Pentatricopeptide repeat (PPR) superfamily protein;(source:Araport11)	protein_coding
LOC104425860	0	AT1G73400	Pentatricopeptide repeat (PPR) superfamily protein;(source:Araport11)	protein_coding
LOC104432733	6.25e-139	AT3G46570	Glycosyl hydrolase superfamily protein;(source:Araport11)	protein_coding
LOC104432838	3.44e-48	AT2G28510	DOF transcription factor with a conserved zinc finger (ZF) DNA-binding domain.	protein_coding	DOF PROTEIN 2.1 (DOF2.1)
LOC104435562	6.56e-38	AT1G25370	hypothetical protein (DUF1639);(source:Araport11)	protein_coding
LOC104433294	4.9e-125	AT1G25520	Member of the UPF0016 family of membrane proteins, belongs to the conserved group of Mn/Ca transporters. Might act to fine tune Mn allocation into the endoplasmic reticulum of specific cell types.	protein_coding	PHOTOSYNTHESIS-AFFECTED MUTANT 71 LIKE 4 (PML4)
LOC104433615	0	AT1G14330	Galactose oxidase/kelch repeat superfamily protein;(source:Araport11)	protein_coding
LOC104434139	0	AT1G06900	Insulinase (Peptidase family M16) family protein;(source:Araport11)	protein_coding
LOC104434139	0	AT1G06900	Insulinase (Peptidase family M16) family protein;(source:Araport11)	protein_coding
LOC104436147	3.17e-169	AT1G27170	transmembrane receptors / ATP binding protein;(source:Araport11)	protein_coding
LOC104439150	3.94e-106	AT2G23820	Metal-dependent phosphohydrolase;(source:Araport11)	protein_coding
LOC104436827	0	AT5G35430	Tetratricopeptide repeat (TPR)-like superfamily protein;(source:Araport11)	protein_coding	(NOT10)
LOC104437455	0	AT4G30360	member of Cyclic nucleotide gated channel family	protein_coding	CYCLIC NUCLEOTIDE-GATED CHANNEL 17 (CNGC17)
LOC104441734	0	AT1G63690	SIGNAL PEPTIDE PEPTIDASE-LIKE 2;(source:Araport11)	protein_coding	SIGNAL PEPTIDE PEPTIDASE-LIKE 2 (SPPL2)
LOC104438645	1.12e-46	AT5G03790	Encodes a homeodomain leucine zipper class I (HD-Zip I) meristem identity regulator that acts together with LFY to induce CAL expression. It binds to the CAL promoter proximal CAATNATTG element. LMI1 acts primarily downstream of LFY in meristem identity regulation. The interaction between LFY, LMI1 and CAL resembles a feed-forward loop transcriptional network motif. The gene also had additional L…	protein_coding	HOMEOBOX 51 (HB51)
LOC104439904	0	AT2G32290	beta-amylase 6;(source:Araport11)	protein_coding	BETA-AMYLASE 6 (BAM6)
LOC104452043	1.33e-53	AT3G13540	Encodes a member of the MYB family of transcriptional regulators. MYB5 act as a negative regulator of trichome branching and play a role in the correct formation of the seed coat and possibly the formation the underlying endosperm layers. Loss of function mutations have defects in seed coat mucilage and columella cells as well as trichome defects (smaller and reduced number of branches).	protein_coding	MYB DOMAIN PROTEIN 5 (MYB5)
LOC104449405	0	AT3G14130	Aldolase-type TIM barrel family protein;(source:Araport11)	protein_coding	(HAOX1)
LOC108960581	1.67e-12	AT1G06475	transmembrane protein;(source:Araport11)	protein_coding
LOC104447971	5.88e-146	AT4G08950	Cell wall localized protein of unknown function. Expressed in areas with rapidly dividing cells. Overexpression induces elements of brassinosteroid signaling pathways.	protein_coding	EXORDIUM (EXO)
LOC104449236	1.19e-152	AT4G37750	ANT is required for control of cell proliferation and encodes a putative transcriptional regulator similar to AP2. Loss of function alleles have reduced fertility, abnormal ovules and abnormal lateral organs. Expressed in the chalaza, floral organ primordia, and lateral shoot organ primordia. Regulates growth and cell numbers during organogenesis. Modulates auxin biosynthesis in the ovule via reg…	protein_coding	AINTEGUMENTA (ANT)
LOC104450653	6.73e-114	AT2G24100	ATP-dependent DNA helicase;(source:Araport11)	protein_coding	ALTERED SEED GERMINATION 1 (ASG1)
LOC104415730	0	AT1G24460	Encodes a novel protein that co-immunoprecipitates with SYP41. It is involved in vacuolar trafficking and salt tolerance, potentially via a role in vesicle fusion and in maintaining TGN structure or identity. Mutants display delayed formation of the Brefeldin A (BFA) compartment in cotyledons upon application of BFA.	protein_coding	TGN-LOCALIZED SYP41 INTERACTING PROTEIN (TNO1)
LOC104456839	5.57e-72	AT3G44540	Encodes a member of the eight-member gene family encoding alcohol-forming fatty acyl-CoA reductases (FARs) identified in Arabidopsis thaliana. Three of the FARs, FAR1 (At5g22500), FAR4 (At3g44540) and FAR5 (At3g44550), are shown to generate the fatty alcohols found in root, seed coat, and wound-induced leaf tissue. The mRNA is cell-to-cell mobile.	protein_coding	FATTY ACID REDUCTASE 4 (FAR4)
LOC104414963	2.49e-37	AT3G62450	DNA mismatch repair protein;(source:Araport11)	protein_coding
LOC104439904	0	AT2G32290	beta-amylase 6;(source:Araport11)	protein_coding	BETA-AMYLASE 6 (BAM6)
LOC104456901	1.24e-23	AT3G05880	Induced by low temperatures, dehydration and salt stress and ABA. Encodes a small (54 amino acids), highly hydrophobic protein that bears two potential transmembrane domains.	protein_coding	RARE-COLD-INDUCIBLE 2A (RCI2A)
LOC120286770	2.53e-123	AT2G41050	PQ-loop repeat family protein / transmembrane family protein;(source:Araport11)	protein_coding
LOC104416291	0	AT4G08850	MIK1 encodes a receptor kinase that forms a complex with MDIS1/MIK2 and binds LURE1, the female pollen guidance chemi-attractant. MIK1 phosphorylates MDIS1 and is autophosphorylated.	protein_coding	MDIS1-INTERACTING RECEPTOR LIKE KINASE2 (MIK2)
LOC104456505	0	AT3G07330	encodes a XyG glucan synthase; gene similar to cellulose synthase	protein_coding	CELLULOSE-SYNTHASE-LIKE C6 (CSLC6)
LOC104417863	1.16e-115	AT1G27170	transmembrane receptors / ATP binding protein;(source:Araport11)	protein_coding
LOC104415952	0	AT5G23570	Required for posttranscriptional gene silencing and natural virus resistance.SGS3 is a member of an 'unknown' protein family. Members of this family have predicted coiled coiled domains suggesting oligomerization and a potential zinc finger domain. Involved in the production of trans-acting siRNAs, through direct or indirect stabilization of cleavage fragments of the primary ta-siRNA transcript. …	protein_coding	SUPPRESSOR OF GENE SILENCING 3 (SGS3)
LOC104445407	0	AT1G05500	Encodes a endomembrane-localized synaptotagmin. Synaptotagmin family proteins are calcium sensors that regulate exocytosis in mammalian cells.	protein_coding	(NTMC2T2.1)
LOC104414547	1.83e-59	AT5G36930	Disease resistance protein (TIR-NBS-LRR class) family;(source:Araport11)	protein_coding
LOC104414547	4.5e-60	AT5G36930	Disease resistance protein (TIR-NBS-LRR class) family;(source:Araport11)	protein_coding
LOC104414547	4.02e-60	AT5G36930	Disease resistance protein (TIR-NBS-LRR class) family;(source:Araport11)	protein_coding
LOC104414434	1.48e-66	AT2G33360	cadherin EGF LAG seven-pass G-type receptor, putative (DUF3527);(source:Araport11)	protein_coding
LOC104440752	8.78e-69	AT4G20930	Encodes a 3-hydroxyisobutyrate dehydrogenase.	protein_coding	HYDROXYISOBUTYRATE DEHYDROGENASE 1 (HDH1)
LOC104457404	1.43e-122	AT2G14750	Encodes adenosine-5'-phosphosulfate kinase. Provides activated sulfate for sulfation of secondary metabolites, including the glucosinolates. Essential for pollen viability. The mRNA is cell-to-cell mobile.	protein_coding	APS KINASE (APK)
LOC104449009	2.63e-91	AT1G63120	AtRBL2 has been identified as a rhomboid protein involved in regulated intramembrane proteolysis (RIP). The enzyme has the proteolytic activity and substrate specificity comparable to the Drosophila Rho-1 protein.	protein_coding	RHOMBOID-LIKE 2 (RBL2)
LOC104429154	4.11e-41	AT3G04300	RmlC-like cupins superfamily protein;(source:Araport11)	protein_coding
LOC104414357	2.72e-65	AT3G60390	Encodes homeobox protein HAT3.	protein_coding	HOMEOBOX-LEUCINE ZIPPER PROTEIN 3 (HAT3)
LOC104414357	6.73e-32	AT3G60390	Encodes homeobox protein HAT3.	protein_coding	HOMEOBOX-LEUCINE ZIPPER PROTEIN 3 (HAT3)
LOC104414357	6.73e-32	AT3G60390	Encodes homeobox protein HAT3.	protein_coding	HOMEOBOX-LEUCINE ZIPPER PROTEIN 3 (HAT3)
LOC108954700	2.04e-25	AT3G06240	F-box family protein;(source:Araport11)	protein_coding
LOC104418508	0	AT3G19420	Encodes a phosphatase with low in vitro tyrosine phosphatase activity that is capable of dephosphorylating in vitro the 3'phosphate group of PI3P, PI(3,4)P2, and PI(3,5)P2 and may be an effector of lipid signaling. The mRNA is cell-to-cell mobile.	protein_coding	PTEN 2 (PEN2)
LOC104418450	0	AT2G23060	Acyl-CoA N-acyltransferases (NAT) superfamily protein;(source:Araport11)	protein_coding
LOC104450884	0	AT1G21450	Encodes a scarecrow-like protein (SCL1). Member of GRAS gene family. The mRNA is cell-to-cell mobile.	protein_coding	SCARECROW-LIKE 1 (SCL1)
LOC104450884	0	AT1G21450	Encodes a scarecrow-like protein (SCL1). Member of GRAS gene family. The mRNA is cell-to-cell mobile.	protein_coding	SCARECROW-LIKE 1 (SCL1)
LOC104418334	0	AT5G10490	A member of MscS-like gene family, structurally very similar to MSL3, comprising of an N-terminal chloroplast transit peptide, five trans-membrane helices and a C-terminal cytoplasmic domain. Mutant plants showed abnormalities in the size and shape of plastids. MSL2-GFP was localized to discrete foci on the plastid envelope and co-localize with the plastid division protein AtMinE.	protein_coding	MSCS-LIKE 2 (MSL2)
LOC104418334	0	AT5G10490	A member of MscS-like gene family, structurally very similar to MSL3, comprising of an N-terminal chloroplast transit peptide, five trans-membrane helices and a C-terminal cytoplasmic domain. Mutant plants showed abnormalities in the size and shape of plastids. MSL2-GFP was localized to discrete foci on the plastid envelope and co-localize with the plastid division protein AtMinE.	protein_coding	MSCS-LIKE 2 (MSL2)
LOC104418334	0	AT5G10490	A member of MscS-like gene family, structurally very similar to MSL3, comprising of an N-terminal chloroplast transit peptide, five trans-membrane helices and a C-terminal cytoplasmic domain. Mutant plants showed abnormalities in the size and shape of plastids. MSL2-GFP was localized to discrete foci on the plastid envelope and co-localize with the plastid division protein AtMinE.	protein_coding	MSCS-LIKE 2 (MSL2)
LOC104419772	2.79e-160	AT2G18630	transmembrane protein, putative (DUF677);(source:Araport11)	protein_coding
LOC104419254	0	AT3G27870	ATPase E1-E2 type family protein / haloacid dehalogenase-like hydrolase family protein;(source:Araport11)	protein_coding	AMINOPHOSPHOLIPID ATPASE 8 (ALA8)
LOC104420359	0	AT4G37250	Leucine-rich repeat protein kinase family protein;(source:Araport11)	protein_coding
LOC104418010	1.38e-153	AT2G21120	Encodes a putative magnesium transporter that was identified through a forward genetic screen, directly isolating antiviral RNAi-defective (avi) mutant using a Cucumber Mosaic Virus (CMV) mutant. Compared to Wildtype Col-0, avi2 mutant showed severe disease symptom after viral infection and viral accumulation was significantly increased while viral siRNAs and virus-activated endogenous siRNAs (va…	protein_coding	ANTIVIRAL RNAI-DEFECTIVE 2 (AVI2)
LOC104418010	2.04e-121	AT4G38730	magnesium transporter, putative (DUF803);(source:Araport11)	protein_coding	ANTIVIRAL RNAI-DEFECTIVE 2H (AVI2H)
LOC104418199	3.18e-110	AT2G21940	Encodes a shikimate kinase. Its transcripts appear to be expressed most highly in mature embryos and senescing leaves, and its transcript levels rise during heat stress and recovery. It is believed to be localized to the chloroplast.	protein_coding	SHIKIMATE KINASE 1 (SK1)
LOC104444078	0	AT5G09220	member of AAAP family The mRNA is cell-to-cell mobile.	protein_coding	AMINO ACID PERMEASE 2 (AAP2)
LOC104419721	8.94e-127	AT1G01050	Encodes a soluble protein with inorganic pyrophosphatase activity that is highly specific for Mg-inorganic pyrophosphate.	protein_coding	PYROPHOSPHORYLASE 1 (PPa1)
LOC104419032	0	AT2G17140	Pentatricopeptide repeat (PPR) superfamily protein;(source:Araport11)	protein_coding
LOC104423490	0	AT2G22410	SLOW GROWTH 1;(source:Araport11)	protein_coding	SLOW GROWTH 1 (SLO1)
LOC104423490	0	AT2G22410	SLOW GROWTH 1;(source:Araport11)	protein_coding	SLOW GROWTH 1 (SLO1)
LOC104423490	0	AT2G22410	SLOW GROWTH 1;(source:Araport11)	protein_coding	SLOW GROWTH 1 (SLO1)
LOC104423490	0	AT2G22410	SLOW GROWTH 1;(source:Araport11)	protein_coding	SLOW GROWTH 1 (SLO1)
LOC104423490	0	AT2G22410	SLOW GROWTH 1;(source:Araport11)	protein_coding	SLOW GROWTH 1 (SLO1)
LOC104423522	0	AT4G27190	NB-ARC domain-containing disease resistance protein;(source:Araport11)	protein_coding
LOC104423522	0	AT4G27190	NB-ARC domain-containing disease resistance protein;(source:Araport11)	protein_coding
LOC104423039	0	AT1G51720	Amino acid dehydrogenase family protein;(source:Araport11)	protein_coding
LOC104423039	0	AT1G51720	Amino acid dehydrogenase family protein;(source:Araport11)	protein_coding
LOC104422207	0	AT1G65950	Protein kinase superfamily protein;(source:Araport11)	protein_coding	(ABC1K14)
LOC104422207	0	AT1G65950	Protein kinase superfamily protein;(source:Araport11)	protein_coding	(ABC1K14)
LOC104422012	0	AT5G39410	Saccharopine dehydrogenase;(source:Araport11)	protein_coding
LOC104422012	0	AT5G39410	Saccharopine dehydrogenase;(source:Araport11)	protein_coding
LOC104418014	0	AT5G40380	Encodes a cysteine-rich receptor-like protein kinase.	protein_coding	CYSTEINE-RICH RLK (RECEPTOR-LIKE PROTEIN KINASE) 42 (CRK42)
LOC104422684	6.86e-160	AT5G40810	Cytochrome C1 family;(source:Araport11)	protein_coding
LOC104422684	6.86e-160	AT5G40810	Cytochrome C1 family;(source:Araport11)	protein_coding
LOC104422684	6.86e-160	AT5G40810	Cytochrome C1 family;(source:Araport11)	protein_coding
LOC104422684	1.25e-161	AT5G40810	Cytochrome C1 family;(source:Araport11)	protein_coding
LOC104421545	4.52e-69	AT1G51140	Encodes a basic helix-loop-helix-type transcription factor involved in photoperiodism flowering. Binds to the E-box cis-element in the CONSTANS (CO) promoter to regulate flowering. Interacts with CFL1 and along with CFLAP2 negatively regulates cuticle development. Binds to the potassium channel gene KAT1 as a dimer. The DNA-binding capacity is inhibited in response to ABA through phosphorylation-…	protein_coding	FLOWERING BHLH 3 (FBH3)
LOC104421545	6.61e-72	AT1G51140	Encodes a basic helix-loop-helix-type transcription factor involved in photoperiodism flowering. Binds to the E-box cis-element in the CONSTANS (CO) promoter to regulate flowering. Interacts with CFL1 and along with CFLAP2 negatively regulates cuticle development. Binds to the potassium channel gene KAT1 as a dimer. The DNA-binding capacity is inhibited in response to ABA through phosphorylation-…	protein_coding	FLOWERING BHLH 3 (FBH3)
LOC104422275	1.09e-137	AT5G56510	Encodes a member of the Arabidopsis Pumilio (APUM) proteins containing PUF domain (eight repeats of approximately 36 amino acids each). PUF proteins regulate both mRNA stability and translation through sequence-specific binding to the 3' UTR of target mRNA transcripts.	protein_coding	PUMILIO 12 (PUM12)
LOC104422275	1.09e-137	AT5G56510	Encodes a member of the Arabidopsis Pumilio (APUM) proteins containing PUF domain (eight repeats of approximately 36 amino acids each). PUF proteins regulate both mRNA stability and translation through sequence-specific binding to the 3' UTR of target mRNA transcripts.	protein_coding	PUMILIO 12 (PUM12)
LOC104420332	0	AT4G08850	MIK1 encodes a receptor kinase that forms a complex with MDIS1/MIK2 and binds LURE1, the female pollen guidance chemi-attractant. MIK1 phosphorylates MDIS1 and is autophosphorylated.	protein_coding	MDIS1-INTERACTING RECEPTOR LIKE KINASE2 (MIK2)
LOC104425266	3.13e-23	AT3G03960	TCP-1/cpn60 chaperonin family protein;(source:Araport11)	protein_coding	CHAPERONIN CONTAINING T-COMPLEX POLYPEPTIDE-1 SUBUNIT 8 (CCT8)
LOC104425266	1.36e-17	AT3G03960	TCP-1/cpn60 chaperonin family protein;(source:Araport11)	protein_coding	CHAPERONIN CONTAINING T-COMPLEX POLYPEPTIDE-1 SUBUNIT 8 (CCT8)
LOC104425266	1.36e-17	AT3G03960	TCP-1/cpn60 chaperonin family protein;(source:Araport11)	protein_coding	CHAPERONIN CONTAINING T-COMPLEX POLYPEPTIDE-1 SUBUNIT 8 (CCT8)
LOC104425266	1.36e-17	AT3G03960	TCP-1/cpn60 chaperonin family protein;(source:Araport11)	protein_coding	CHAPERONIN CONTAINING T-COMPLEX POLYPEPTIDE-1 SUBUNIT 8 (CCT8)
LOC104425153	4.8e-95	AT1G47056	Encodes an F-box protein. Based on genetic analysis appears to be functionally redundant with VFB2,3, and 4. When expression of all 4 genes is reduced plants show defects in growth and reduced expression of auxin response genes.	protein_coding	VIER F-BOX PROTEINE 1 (VFB1)
LOC104426641	0	AT1G03080	kinase interacting (KIP1-like) family protein;(source:Araport11)	protein_coding	NETWORKED 1D (NET1D)
LOC104424364	0	AT5G51820	Encodes a plastid isoform of the enzyme phosphoglucomutase involved in controlling photosynthetic carbon flow. Effective petiole movement against the direction of the gravity requires functional PGM activity that is required for full development of amyloplasts.	protein_coding	PHOSPHOGLUCOMUTASE (PGM)
LOC104435918	4.94e-161	AT2G20280	Zinc finger C-x8-C-x5-C-x3-H type family protein;(source:Araport11)	protein_coding	(ATC3H21)
LOC104425771	0	AT3G18490	Encodes ASPG1 (ASPARTIC PROTEASE IN GUARD CELL 1). Functions in drought avoidance through abscisic acid (ABA) signalling in guard cells.	protein_coding	ASPARTIC PROTEASE IN GUARD CELL 1 (ASPG1)
LOC104454730	4.25e-114	AT5G49760	Leucine rich receptor kinase. Encodes a receptor of extracellular reactive oxygen species.	protein_coding	(HPCA1)
LOC104426341	5.6e-51	AT5G03380	Heavy metal transport/detoxification superfamily protein;(source:Araport11)	protein_coding	HEAVY METAL ASSOCIATED PROTEIN 43 (ATHMP43)
LOC104425560	0	AT3G11760	structural maintenance of chromosomes flexible hinge domain protein;(source:Araport11)	protein_coding
LOC104425560	0	AT3G11760	structural maintenance of chromosomes flexible hinge domain protein;(source:Araport11)	protein_coding
LOC104425659	0	AT4G19610	nucleotide/nucleic acid binding protein;(source:Araport11)	protein_coding
LOC104425876	0	AT1G65730	Arabidopsis thaliana metal-nicotianamine transporter YSL4	protein_coding	YELLOW STRIPE LIKE 7 (YSL7)
LOC104416288	0	AT4G09020	Encodes an isoamylase-like protein. Mutant studies show that the gene is strongly involved in starch breakdown. A GUS-protein fusion product was shown to localize to the surface of chloroplastic structures reminiscent of starch granules. In the mutants, the chloroplastic &#945;-amylase AMY3 is upregulated. The mRNA is cell-to-cell mobile.	protein_coding	ISOAMYLASE 3 (ISA3)
LOC104426026	0	AT5G60960	Encodes PNM1 (for PPR protein localized to the nucleus and mitochondria 1), a PPR protein that is dual localized to mitochondria and nuclei. Loss of PNM1 function in mitochondria, but not in nuclei, is lethal for the embryo. In mitochondria, it is associated with polysomes and may play a role in translation.	protein_coding	PPR PROTEIN LOCALIZED TO THE NUCLEUS AND MITOCHONDRIA 1 (PNM1)
LOC104425219	0	AT2G20340	Encodes an aromatic aldehyde synthase (AtAAS), which catalyzes the in vitro conversion of phenylalanine and 3,4-dihydroxy-L-phenylalanine to phenylacetaldehyde and dopaldehyde, respectively. The mRNA is cell-to-cell mobile.	protein_coding	AROMATIC ALDEHYDE SYNTHASE (AAS)
LOC104425219	0	AT2G20340	Encodes an aromatic aldehyde synthase (AtAAS), which catalyzes the in vitro conversion of phenylalanine and 3,4-dihydroxy-L-phenylalanine to phenylacetaldehyde and dopaldehyde, respectively. The mRNA is cell-to-cell mobile.	protein_coding	AROMATIC ALDEHYDE SYNTHASE (AAS)
LOC104425219	0	AT2G20340	Encodes an aromatic aldehyde synthase (AtAAS), which catalyzes the in vitro conversion of phenylalanine and 3,4-dihydroxy-L-phenylalanine to phenylacetaldehyde and dopaldehyde, respectively. The mRNA is cell-to-cell mobile.	protein_coding	AROMATIC ALDEHYDE SYNTHASE (AAS)
LOC104425219	0	AT2G20340	Encodes an aromatic aldehyde synthase (AtAAS), which catalyzes the in vitro conversion of phenylalanine and 3,4-dihydroxy-L-phenylalanine to phenylacetaldehyde and dopaldehyde, respectively. The mRNA is cell-to-cell mobile.	protein_coding	AROMATIC ALDEHYDE SYNTHASE (AAS)
LOC104426023	7.06e-40	AT5G60970	TCP gene involved in heterochronic control of leaf differentiation. Transcription factor which controls thermomorphogenesis by positively regulating PIF4 activity.	protein_coding	TEOSINTE BRANCHED 1, CYCLOIDEA AND PCF TRANSCRIPTION FACTOR 5 (TCP5)
LOC120290168	3.49e-146	AT4G15545	NAI1 interacting protein, involved in ER body formation.	protein_coding	NAI2-INTERACTING PROTEIN 1 (NAIP1)
LOC120290194	1.18e-41	AT5G42430	F-box and associated interaction domains-containing protein;(source:Araport11)	protein_coding
LOC104433823	2e-122	AT5G12930	inactive rhomboid protein;(source:Araport11)	protein_coding
LOC104427078	0	AT5G36890	beta glucosidase 42;(source:Araport11)	protein_coding	BETA GLUCOSIDASE 42 (BGLU42)
LOC104424145	5.2e-149	AT3G14470	NB-ARC domain-containing disease resistance protein;(source:Araport11)	protein_coding	LEUCINE RICH REPEAT PROTEIN 1 (LRR4)
LOC104424145	5.2e-149	AT3G14470	NB-ARC domain-containing disease resistance protein;(source:Araport11)	protein_coding	LEUCINE RICH REPEAT PROTEIN 1 (LRR4)
LOC104424145	5.2e-149	AT3G14470	NB-ARC domain-containing disease resistance protein;(source:Araport11)	protein_coding	LEUCINE RICH REPEAT PROTEIN 1 (LRR4)
LOC104434809	5.33e-163	AT5G17540	HXXXD-type acyl-transferase family protein;(source:Araport11)	protein_coding
LOC104424482	3.39e-122	AT4G14930	Survival protein SurE-like phosphatase/nucleotidase;(source:Araport11)	protein_coding
LOC104435574	0	AT1G26150	Encodes a member of the proline-rich extensin-like receptor kinase (PERK) family. This family consists of 15 predicted receptor kinases (PMID: 15653807).	protein_coding	PROLINE-RICH EXTENSIN-LIKE RECEPTOR KINASE 10 (PERK10)
LOC104417758	0	AT2G42490	Peroxisome-localized copper amine oxidase involved in lateral root formation.	protein_coding	COPPER AMINE OXIDASE ZETA (CuAO-zeta)
LOC104433403	0	AT1G13900	Encodes a dual-localized acid phosphatase (mitochondria and chloroplast) that modulates carbon metabolism.	protein_coding	PURPLE ACID PHOSPHATASE 2 (PAP2)
LOC104436545	8.14e-94	AT5G56610	Encodes a phosphatidylglycerophosphate (PGP) phosphatase involved in the synthesis of plastidial Phosphatidylglycerol (PG) in conjunction with PGPP1 and PTPMT1 in root. For PTPMT2.1, lower expression levels were detected in leaf and stem as compared to the other tissues.	protein_coding	PROTEIN TYROSINE PHOSPHATASE LOCALIZED TO MITOCHONDRION 2 (PTPMT2)
LOC104436896	1.18e-125	AT5G36930	Disease resistance protein (TIR-NBS-LRR class) family;(source:Araport11)	protein_coding
LOC104436896	1.18e-125	AT5G36930	Disease resistance protein (TIR-NBS-LRR class) family;(source:Araport11)	protein_coding
LOC104436896	1.18e-125	AT5G36930	Disease resistance protein (TIR-NBS-LRR class) family;(source:Araport11)	protein_coding
LOC104436896	1.18e-125	AT5G36930	Disease resistance protein (TIR-NBS-LRR class) family;(source:Araport11)	protein_coding
LOC104436896	1.18e-125	AT5G36930	Disease resistance protein (TIR-NBS-LRR class) family;(source:Araport11)	protein_coding
LOC104436896	1.18e-125	AT5G36930	Disease resistance protein (TIR-NBS-LRR class) family;(source:Araport11)	protein_coding
LOC104439056	0	AT5G25930	LRR transmembrane receptor kinase. Binds SCREW phyotocytokine signaling peptides during plant immune response.	protein_coding	HAESA-LIKE 3 (HSL3)
LOC104436421	0	AT5G35570	O-fucosyltransferase family protein;(source:Araport11)	protein_coding
LOC104431345	7.01e-51	AT5G36930	Disease resistance protein (TIR-NBS-LRR class) family;(source:Araport11)	protein_coding
LOC104431345	3.56e-51	AT5G36930	Disease resistance protein (TIR-NBS-LRR class) family;(source:Araport11)	protein_coding
LOC104452045	2.45e-26	AT5G58040	Encodes a subunit of the polyadenylation apparatus that interacts with and stimulates the activity of poly(A) polymerase. Additionally , it interacts with several polyadenylation factor subunits and is an RNA-binding protein. It is suggested that this protein coordinates a number of polyadenylation factor subunits with PAP and with RNA. The mRNA is cell-to-cell mobile.	protein_coding	HOMOLOG OF YEAST FIP1 [V] (FIP1[V])
LOC104431044	0	AT1G08860	Encodes a copine-like protein, which is a member of a newly identified class of calcium-dependent, phospholipid binding proteins that are present in a wide range of organisms. Overexpression of this gene suppresses bon1-1 phenotypes. Double mutant analyses with bon1-1 suggest that BON1 and BON3 have overlapping functions in maintaining cellular homeostasis and inhibiting cell death.	protein_coding	BONZAI 3 (BON3)
LOC104437689	1.05e-63	AT4G14770	Regulates fate transition and cell Divisions in the stomatal lineage.	protein_coding	TESMIN/TSO1-LIKE CXC 2 (TCX2)
LOC104437751	0	AT4G32700	Encodes a DNA polymerase required for microhomology mediated repair of DNA double strand breaks and is required for T-DNA integration. The protein contains two conserved functional domains: an N-terminal superfamily II DNA/RNA helicase domain and a C-terminal prokaryotic-type DNA polymerase I domain. Required for regulated cell division and differentiation in meristems. Mutant plants show morphol…	protein_coding	TEBICHI (TEB)
LOC120286309	1.16e-59	AT1G27170	transmembrane receptors / ATP binding protein;(source:Araport11)	protein_coding
LOC104415269	0	AT3G06440	Encodes a Golgi-localized hydroxyproline-O-galactosyltransferase. Mutants display multiple phenotypes including reduced root hair growth and reduced seed coat mucilage.	protein_coding	(GALT3)
LOC120286082	1.96e-72	AT2G26150	member of Heat Stress Transcription Factor (Hsf) family. Involved in response to misfolded protein accumulation in the cytosol. Regulated by alternative splicing and non-sense-mediated decay.	protein_coding	HEAT SHOCK TRANSCRIPTION FACTOR A2 (HSFA2)
LOC104436541	0	AT4G26270	phosphofructokinase 3;(source:Araport11)	protein_coding	PHOSPHOFRUCTOKINASE 3 (PFK3)
LOC104437308	3.65e-130	AT4G10310	encodes a sodium transporter (HKT1) expressed in xylem parenchyma cells. Mutants over-accumulate sodium in shoot tissue and have increased sodium in the xylem sap and reduced sodium in phloem sap and roots.	protein_coding	HIGH-AFFINITY K+ TRANSPORTER 1 (HKT1)
LOC104437308	3.65e-130	AT4G10310	encodes a sodium transporter (HKT1) expressed in xylem parenchyma cells. Mutants over-accumulate sodium in shoot tissue and have increased sodium in the xylem sap and reduced sodium in phloem sap and roots.	protein_coding	HIGH-AFFINITY K+ TRANSPORTER 1 (HKT1)
LOC104437308	2.34e-74	AT4G10310	encodes a sodium transporter (HKT1) expressed in xylem parenchyma cells. Mutants over-accumulate sodium in shoot tissue and have increased sodium in the xylem sap and reduced sodium in phloem sap and roots.	protein_coding	HIGH-AFFINITY K+ TRANSPORTER 1 (HKT1)
LOC104437439	4.13e-77	AT4G25780	CAP (Cysteine-rich secretory proteins, Antigen 5, and Pathogenesis-related 1 protein) superfamily protein;(source:Araport11)	protein_coding	(ATCAPE2)
LOC104436147	1.62e-169	AT1G27170	transmembrane receptors / ATP binding protein;(source:Araport11)	protein_coding
LOC104417969	3.51e-35	AT5G08680	Encodes the mitochondrial ATP synthase beta-subunit. This subunit is encoded by a multigene family of three members (At5g08670, At5g08680, At5g08690) that shared 98% sequence identity at the amino acid level. The mRNA is cell-to-cell mobile.	protein_coding
LOC120292701	5.67e-38	AT5G42070	hypothetical protein;(source:Araport11)	protein_coding
LOC120292701	3.32e-38	AT5G42070	hypothetical protein;(source:Araport11)	protein_coding
LOC120292701	4.11e-38	AT5G42070	hypothetical protein;(source:Araport11)	protein_coding
LOC120292701	4.11e-38	AT5G42070	hypothetical protein;(source:Araport11)	protein_coding
LOC104441048	0	AT5G08370	Member of Glycoside Hydrolase Family 27 (GH27)that functions as an &#945;-galactosidase.	protein_coding	ALPHA-GALACTOSIDASE 2 (AGAL2)
LOC104441048	2.25e-151	AT5G08370	Member of Glycoside Hydrolase Family 27 (GH27)that functions as an &#945;-galactosidase.	protein_coding	ALPHA-GALACTOSIDASE 2 (AGAL2)
LOC104440636	6.33e-122	AT1G25560	Encodes a member of the RAV transcription factor family that contains AP2 and B3 binding domains. Involved in the regulation of flowering under long days. Loss of function results in early flowering. Overexpression causes late flowering and repression of expression of FT. Novel transcriptional regulator involved in ethylene signaling. Promoter bound by EIN3. EDF1 in turn, binds to promoter elemen…	protein_coding	TEMPRANILLO 1 (TEM1)
LOC104442535	0	AT1G30100	Encodes 9-cis-epoxycarotenoid dioxygenase, a key enzyme in the biosynthesis of abscisic acid. The expression of this gene increases during the first 6h of imbibition.	protein_coding	NINE-CIS-EPOXYCAROTENOID DIOXYGENASE 5 (NCED5)
LOC104440758	2.41e-163	AT5G18940	Mo25 family protein;(source:Araport11)	protein_coding
LOC104442108	1.42e-161	AT2G45910	Plant U-box type E3 ubiquitin ligase (PUB). Positive regulator of plant immunity. Cyclophilin effector Al106 may interact with plant PUB33 to suppress plant immunity and facilitate insect feeding in a PPIase activity-dependent manner.	protein_coding	(PUB33)
LOC104442108	2.2e-155	AT2G45910	Plant U-box type E3 ubiquitin ligase (PUB). Positive regulator of plant immunity. Cyclophilin effector Al106 may interact with plant PUB33 to suppress plant immunity and facilitate insect feeding in a PPIase activity-dependent manner.	protein_coding	(PUB33)
LOC104441065	0	AT2G28470	putative beta-galactosidase (BGAL8 gene)	protein_coding	BETA-GALACTOSIDASE 8 (BGAL8)
LOC120293069	5.8e-83	AT1G08080	alpha carbonic anhydrase 7;(source:Araport11)	protein_coding	ALPHA CARBONIC ANHYDRASE 7 (ACA7)
LOC104444206	2.49e-178	AT3G19760	Encodes an RNA helicase that may be a component of the Exon Junction Complex. Subcellular localization is modulated by stress. Under normal conditions it is localized to the nuceloplasm but under hyopoxic conditions it localizes to the nucleolus and splicing speckles.	protein_coding	EUKARYOTIC INITIATION FACTOR 4A-III (EIF4A-III)
LOC104437790	0	AT4G27910	Encodes a SET domain containing protein, putative H3K4 methyltransferase. Involved in bolting/flowering time together with ATX1 and ATX3.	protein_coding	SET DOMAIN PROTEIN 16 (SDG16)
LOC120293363	7.95e-20	AT5G54160	A caffeic acid/5-hydroxyferulic acid O-methyltransferase. Interacts with 14-4-3 proteins in yeast 2 hybrid assay. AtOMT1 (At5g54160) encodes a flavonol 3?-O-methyltransferase that is highly active towards quercetin and myricetin. The substrate specificity identifies the enzyme as flavonol 3?-methyltransferase which replaces the former annotation of the gene to encode a caffeic acid/5-hydroxyferul…	protein_coding	O-METHYLTRANSFERASE 1 (OMT1)
LOC104443323	6.95e-108	AT2G46910	PAP/fibrillin (ECM1) located in chloroplast.	protein_coding
LOC104442430	0	AT4G21530	Transducin/WD40 repeat-like superfamily protein;(source:Araport11)	protein_coding	ANAPHASE PROMOTING COMPLEX 4 (APC4)
LOC104442430	0	AT4G21530	Transducin/WD40 repeat-like superfamily protein;(source:Araport11)	protein_coding	ANAPHASE PROMOTING COMPLEX 4 (APC4)
LOC104442430	0	AT4G21530	Transducin/WD40 repeat-like superfamily protein;(source:Araport11)	protein_coding	ANAPHASE PROMOTING COMPLEX 4 (APC4)
LOC104442430	0	AT4G21530	Transducin/WD40 repeat-like superfamily protein;(source:Araport11)	protein_coding	ANAPHASE PROMOTING COMPLEX 4 (APC4)
LOC104442430	0	AT4G21530	Transducin/WD40 repeat-like superfamily protein;(source:Araport11)	protein_coding	ANAPHASE PROMOTING COMPLEX 4 (APC4)
LOC104442430	0	AT4G21530	Transducin/WD40 repeat-like superfamily protein;(source:Araport11)	protein_coding	ANAPHASE PROMOTING COMPLEX 4 (APC4)
LOC104441362	1.83e-152	AT2G44770	Acts upstream of aperture proteins, their expression levels influence the number of aperture domains that form on the surface of developing pollen grains.	protein_coding	ENGULFMENT AND CELL MOTILITY (ELMO) DOMAIN B (ELMOD_B)
LOC104441362	5.68e-164	AT2G44770	Acts upstream of aperture proteins, their expression levels influence the number of aperture domains that form on the surface of developing pollen grains.	protein_coding	ENGULFMENT AND CELL MOTILITY (ELMO) DOMAIN B (ELMOD_B)
LOC104441362	1.71e-152	AT2G44770	Acts upstream of aperture proteins, their expression levels influence the number of aperture domains that form on the surface of developing pollen grains.	protein_coding	ENGULFMENT AND CELL MOTILITY (ELMO) DOMAIN B (ELMOD_B)
LOC104443768	6.83e-132	AT4G11740	Isolated as a suppressor of a dominant mutant in the Ara4 gene that was expressed in yeast ypt1 mutant strains. A novel protein with a small region of similarity to coil-coiled domain of yeast VSP27 protein.	protein_coding	(SAY1)
LOC104443519	3.85e-132	AT5G46860	Syntaxin-related protein required for vacuolar assembly. A member of t-SNARE superfamily, homologous to yest Vam3p. Localized in the vacuolar membranes. The protein has a heptad repeat structure (residues164?220) in which hydrophobic amino acid residues appear at seven amino acid intervals. Such regions have a high potential to form an amphiphilic a-helix, intriguing for the intermolecular intera…	protein_coding	VACUOLAR MORPHOLOGY 3 (VAM3)
LOC104445060	0	AT1G29750	Receptor-like serine/threonine kinase (RKF1). The putative extracellular domain of the RKF1 protein contains 13 tandem repeats of leucine-rich sequences. Expressed in early flower primordial, stamen, and pollen grains.	protein_coding	RECEPTOR-LIKE KINASE IN FLOWERS 1 (RKF1)
LOC104445060	0	AT1G29750	Receptor-like serine/threonine kinase (RKF1). The putative extracellular domain of the RKF1 protein contains 13 tandem repeats of leucine-rich sequences. Expressed in early flower primordial, stamen, and pollen grains.	protein_coding	RECEPTOR-LIKE KINASE IN FLOWERS 1 (RKF1)
LOC104433065	7.15e-180	AT2G37860	Encodes a protein involved in differential development of bundle sheath and mesophyll cell chloroplasts.	protein_coding	LOWER CELL DENSITY 1 (LCD1)
LOC104449230	2.3e-180	AT4G37770	Encodes an auxin inducible ACC synthase.	protein_coding	1-AMINO-CYCLOPROPANE-1-CARBOXYLATE SYNTHASE 8 (ACS8)
LOC104452095	1.31e-17	AT5G54820	F-box/RNI-like superfamily protein;(source:Araport11)	protein_coding
LOC104444330	0	AT3G47930	L-Galactono-1,4-lactone dehydrogenase, catalyzes the final step of ascorbate biosynthesis.	protein_coding	L-GALACTONO-1,4-LACTONE DEHYDROGENASE (GLDH)
LOC104450523	2.07e-168	AT1G21710	Encodes 8-oxoguanine-DNA glycosylase. DNA repair enzyme.	protein_coding	8-OXOGUANINE-DNA GLYCOSYLASE 1 (OGG1)
LOC104450523	2.07e-168	AT1G21710	Encodes 8-oxoguanine-DNA glycosylase. DNA repair enzyme.	protein_coding	8-OXOGUANINE-DNA GLYCOSYLASE 1 (OGG1)
LOC104448212	0	AT4G26900	encodes a glutamine amidotransferase and cyclase, catalyzes the fifth and sixth steps of the histidine biosynthetic pathway	protein_coding	HIS HF (AT-HF)
LOC104447815	8.7e-58	AT1G27730	Related to Cys2/His2-type zinc-finger proteins found in higher plants. Compensated for a subset of calcineurin deficiency in yeast. Salt tolerance produced by ZAT10 appeared to be partially dependent on ENA1/PMR2, a P-type ATPase required for Li+ and Na+ efflux in yeast. The protein is localized to the nucleus, acts as a transcriptional repressor and is responsive to chitin oligomers. Also involv…	protein_coding	SALT TOLERANCE ZINC FINGER (STZ)
LOC104448688	2.18e-125	AT3G12710	DNA glycosylase superfamily protein;(source:Araport11)	protein_coding
LOC104431515	0	AT4G35090	Encodes a peroxisomal catalase, highly expressed in bolts and leaves. mRNA expression patterns show circadian regulation with mRNA levels being high in the subjective early morning. Loss of function mutations have increased H2O2 levels and increased H2O2 sensitivity. Mutants accumulate more toxic ions yet show decreased sensitivity to Li+. This decreased sensitivity is most likely due to an insen…	protein_coding	CATALASE 2 (CAT2)
LOC104423370	4.51e-166	AT5G40650	One of three isoforms of the iron-sulfur component of the succinate dehydrogenase complex, a component of the mitochondrial respiratory chain complex II. The product of the nuclear encoded gene is imported into the mitochondrion. Expressed during germination and post-germinative growth.	protein_coding	SUCCINATE DEHYDROGENASE 2-2 (SDH2-2)
LOC104449217	0	AT5G49630	Is a high affinity amino acid transporter capable of transporting aspartate and tryptophan. May be involved in the amino acid uptake from xylem.	protein_coding	AMINO ACID PERMEASE 6 (AAP6)
LOC120294747	4.65e-32	AT3G13310	Chaperone DnaJ-domain superfamily protein;(source:Araport11)	protein_coding	DNA J PROTEIN C66 (DJC66)
LOC104455688	0	AT4G34131	UDP-glucosyl transferase 73B3;(source:Araport11)	protein_coding	UDP-GLUCOSYL TRANSFERASE 73B3 (UGT73B3)
LOC104450623	2.4e-97	AT1G80840	Pathogen-induced transcription factor. Binds W-box sequences in vitro. Forms protein complexes with itself and with WRKY40 and WRKY60. Coexpression with WRKY18 or WRKY60 made plants more susceptible to both P. syringae and B. cinerea. WRKY18, WRKY40, and WRKY60 have partially redundant roles in response to the hemibiotrophic bacterial pathogen Pseudomonas syringae and the necrotrophic fungal path…	protein_coding	WRKY DNA-BINDING PROTEIN 40 (WRKY40)
LOC104450940	0	AT1G77590	Encodes major plastidic long chain acyl-CoA synthetase with a slight substrate preference of oleic acid over any of the other fatty acids.	protein_coding	LONG CHAIN ACYL-COA SYNTHETASE 9 (LACS9)
LOC104449712	0	AT1G23170	Involved in cell wall modifications resulting in resistance to the biotroph Hpa.	protein_coding
LOC104448632	0	AT3G14570	encodes a protein similar to callose synthase	protein_coding	GLUCAN SYNTHASE-LIKE 4 (GSL04)
LOC104448064	0	AT1G27770	Encodes a chloroplast envelope Ca2+-ATPase with an N-terminal autoinhibitor.	protein_coding	AUTOINHIBITED CA2+-ATPASE 1 (ACA1)
LOC104448873	1.78e-92	AT1G60420	Reduce transmission through pollen. The mRNA is cell-to-cell mobile.	protein_coding	NUCLEOREDOXIN 1 (NRX1)
LOC104451034	0	AT1G16300	Encodes one of the chloroplast/plastid localized GAPDH isoforms (GAPCp1/At1g79530 and GAPCp2/At1g16300). gapcp double mutants display a drastic phenotype of arrested root development, dwarfism and sterility. GAPCps are important for the synthesis of serine in roots.	protein_coding	GLYCERALDEHYDE-3-PHOSPHATE DEHYDROGENASE OF PLASTID 2 (GAPCP-2)
LOC104453821	9.65e-99	AT1G68810	basic helix-loop-helix (bHLH) DNA-binding superfamily protein;(source:Araport11)	protein_coding	ABNORMAL SHOOT 5 (ABS5)
LOC104453110	2.67e-32	AT1G63060	ribosome biogenesis NEP1-like protein;(source:Araport11)	protein_coding
LOC104453110	2.67e-32	AT1G63060	ribosome biogenesis NEP1-like protein;(source:Araport11)	protein_coding
LOC104453110	4.09e-34	AT1G63060	ribosome biogenesis NEP1-like protein;(source:Araport11)	protein_coding
LOC104417877	4.86e-97	AT2G34930	disease resistance family protein / LRR family protein;(source:Araport11)	protein_coding
LOC104417877	4.86e-97	AT2G34930	disease resistance family protein / LRR family protein;(source:Araport11)	protein_coding
LOC104417877	4.86e-97	AT2G34930	disease resistance family protein / LRR family protein;(source:Araport11)	protein_coding
LOC104417877	4.86e-97	AT2G34930	disease resistance family protein / LRR family protein;(source:Araport11)	protein_coding
LOC104417877	4.86e-97	AT2G34930	disease resistance family protein / LRR family protein;(source:Araport11)	protein_coding
LOC104417877	4.86e-97	AT2G34930	disease resistance family protein / LRR family protein;(source:Araport11)	protein_coding
LOC104417877	4.86e-97	AT2G34930	disease resistance family protein / LRR family protein;(source:Araport11)	protein_coding
LOC104417877	4.86e-97	AT2G34930	disease resistance family protein / LRR family protein;(source:Araport11)	protein_coding
LOC104417877	4.86e-97	AT2G34930	disease resistance family protein / LRR family protein;(source:Araport11)	protein_coding
LOC104417877	4.86e-97	AT2G34930	disease resistance family protein / LRR family protein;(source:Araport11)	protein_coding
LOC104453510	0	AT5G36880	Encodes a plastidic acetyl-coA synthetase. This enzyme plays a role in converting acetate to acetyl-coA in the plastids. It does not appear to be a major contributor to fatty acid biosynthesis based on mutant phenotypes. The enzyme seems to act as a monomer and may play an important role in preventing the toxic accumulation of fermentation products including acetaldehyde, acetate, and ethanol. It…	protein_coding	ACETYL-COA SYNTHETASE (ACS)
LOC120295732	2.91e-93	AT3G02700	NC domain-containing protein-like protein;(source:Araport11)	protein_coding
LOC104452860	0	AT5G64300	encodes GTP cyclohydrolase II that can functionally complement E. coli mutant deficient in this gene. It also has 3,4-dihydroxy-2-butanone-4-phosphate synthase activity which makes it a bifunctional enzyme involved in the formation of the pyrimidine and of the carbohydrate from GTP and ribulose-5-phosphate, respectively The mRNA is cell-to-cell mobile.	protein_coding	GTP CYCLOHYDROLASE II (GCH)
LOC120295758	0	AT4G34200	Encodes a 3-phosphoglycerate dehydrogenase that is essential for embryo and pollen development.	protein_coding	EMBRYO SAC DEVELOPMENT ARREST 9 (EDA9)
LOC104426439	1.32e-30	AT5G02120	Encodes a one helix protein homologous to cyanobacterial high-light inducible proteins. The protein is localized to the thylakoid membrane and its transcript is transiently induced by exposure to high light conditions. The mRNA is cell-to-cell mobile.	protein_coding	ONE-HELIX LHC-LIKE PROTEIN 1 (OHP1)
LOC104454483	1.99e-131	AT5G01960	RING/U-box superfamily protein;(source:Araport11)	protein_coding
LOC104438270	0	AT3G52870	IQ calmodulin-binding motif family protein;(source:Araport11)	protein_coding
LOC104455504	2.8e-54	AT1G75580	SAUR-like auxin-responsive protein family;(source:Araport11)	protein_coding	SMALL AUXIN UPREGULATED RNA 51 (SAUR51)
LOC104456360	0	AT1G70300	potassium transporter	protein_coding	K+ UPTAKE PERMEASE 6 (KUP6)
